# Supplementary material for: Zero-field quantum beats and spin decoherence mechanisms in CsPbBr3 perovskite nanocrystals
Source: Nat Commun. 2023 Apr 29;14:2472. doi: 10.1038/s41467-023-37721-4 (PMC10148794; doi:10.1038/s41467-023-37721-4)
Supplement: Supplementary file 3 — Source Data [file 41467_2023_37721_MOESM3_ESM.xlsx]

## Sheet: Fig. 2a
	Time (ps)
Photon energy (eV)		2.81938	2.81203	2.80471	2.79743	2.79018	2.78298	2.77581	2.76867	2.76156	2.7545	2.74747	2.74047	2.73351	2.72658	2.71968	2.71282	2.70599	2.69919	2.69243	2.6857	2.679	2.67233	2.6657	2.6591	2.65253	2.64598	2.63947	2.63299	2.62655	2.62013	2.61374	2.60738	2.60105	2.59476	2.58848	2.58224	2.57603	2.56985	2.56369	2.55757	2.55147	2.5454	2.53935	2.53334	2.52735	2.52139	2.51545	2.50954
	-8.24772	NaN	NaN	NaN	NaN	NaN	NaN	NaN	NaN	NaN	NaN	NaN	NaN	NaN	NaN	NaN	NaN	NaN	NaN	NaN	NaN	NaN	NaN	NaN	NaN	NaN	NaN	NaN	NaN	NaN	NaN	NaN	NaN	NaN	NaN	NaN	NaN	NaN	NaN	NaN	NaN	NaN	NaN	NaN	NaN	NaN	NaN	NaN	NaN
	-7.74637	NaN	NaN	NaN	NaN	NaN	NaN	NaN	NaN	NaN	NaN	NaN	NaN	NaN	NaN	NaN	NaN	NaN	NaN	NaN	NaN	NaN	NaN	NaN	NaN	NaN	NaN	NaN	NaN	NaN	NaN	NaN	NaN	NaN	NaN	NaN	NaN	NaN	NaN	NaN	NaN	NaN	NaN	NaN	NaN	NaN	NaN	NaN	NaN
	-7.24771	NaN	NaN	NaN	NaN	NaN	NaN	NaN	NaN	NaN	NaN	NaN	NaN	NaN	NaN	NaN	NaN	NaN	NaN	NaN	NaN	NaN	NaN	NaN	NaN	NaN	NaN	NaN	NaN	NaN	NaN	NaN	NaN	NaN	NaN	NaN	NaN	NaN	NaN	NaN	NaN	NaN	NaN	NaN	NaN	NaN	NaN	NaN	NaN
	-6.75038	NaN	NaN	NaN	NaN	NaN	NaN	NaN	NaN	NaN	NaN	NaN	NaN	NaN	NaN	NaN	NaN	NaN	NaN	NaN	NaN	NaN	NaN	NaN	NaN	NaN	NaN	NaN	NaN	NaN	NaN	NaN	NaN	NaN	NaN	NaN	NaN	NaN	NaN	NaN	NaN	NaN	NaN	NaN	NaN	NaN	NaN	NaN	NaN
	-6.24638	NaN	NaN	NaN	NaN	NaN	NaN	NaN	NaN	NaN	NaN	NaN	NaN	NaN	NaN	NaN	NaN	NaN	NaN	NaN	NaN	NaN	NaN	NaN	NaN	NaN	NaN	NaN	NaN	NaN	NaN	NaN	NaN	NaN	NaN	NaN	NaN	NaN	NaN	NaN	NaN	NaN	NaN	NaN	NaN	NaN	NaN	NaN	NaN
	-5.74772	NaN	NaN	NaN	NaN	NaN	NaN	NaN	NaN	NaN	NaN	NaN	NaN	NaN	NaN	NaN	NaN	NaN	NaN	NaN	NaN	NaN	NaN	NaN	NaN	NaN	NaN	NaN	NaN	NaN	NaN	NaN	NaN	NaN	NaN	NaN	NaN	NaN	NaN	NaN	NaN	NaN	NaN	NaN	NaN	NaN	NaN	NaN	NaN
	-5.24907	NaN	NaN	NaN	NaN	NaN	NaN	NaN	NaN	NaN	NaN	NaN	NaN	NaN	NaN	NaN	NaN	NaN	NaN	NaN	NaN	NaN	NaN	NaN	NaN	NaN	NaN	NaN	NaN	NaN	NaN	NaN	NaN	NaN	NaN	NaN	NaN	NaN	NaN	NaN	NaN	NaN	NaN	NaN	NaN	NaN	NaN	NaN	NaN
	-4.74771	NaN	NaN	NaN	NaN	NaN	NaN	NaN	NaN	NaN	NaN	NaN	NaN	NaN	NaN	NaN	NaN	NaN	NaN	NaN	NaN	NaN	NaN	NaN	NaN	NaN	NaN	NaN	-1e-06	-3.2e-05	1.1e-05	-1.9e-05	2.2e-05	6.3e-05	-3.1e-05	2.9e-05	-5e-05	-6.4e-05	-7.3e-05	-4.3e-05	-2.3e-05	3.6e-05	-2.8e-05	-6.7e-05	-3.7e-05	-7.1e-05	-9.2e-05	2.2e-05	-6.1e-05
	-4.24107	NaN	NaN	NaN	NaN	NaN	NaN	NaN	-0.000236	6.3e-05	-0.000293	7e-05	-7.8e-05	9.5e-05	8e-05	-5.2e-05	2e-06	-8.3e-05	-5.5e-05	-0.000134	-9.2e-05	-2.6e-05	-2.4e-05	-7.8e-05	-0.000126	-0.00012	-0.000173	-0.000103	-1.1e-05	1e-06	9e-06	-7.6e-05	-2.6e-05	2e-05	-5.5e-05	-8.5e-05	-7.6e-05	-8.1e-05	-3.8e-05	-2e-06	-4.2e-05	-2.6e-05	-2.3e-05	-5.3e-05	-5.6e-05	3.3e-05	-9.3e-05	-5.6e-05	1.2e-05
	-4.19173	NaN	NaN	NaN	NaN	NaN	NaN	-0.000179	-0.000236	7.1e-05	-0.000284	4.4e-05	-8.9e-05	5.7e-05	7.4e-05	-7.4e-05	-7e-06	-0.000117	-6.8e-05	-0.000162	-0.000107	-3.6e-05	-2.7e-05	-9.5e-05	-0.000141	-0.000143	-0.000181	-9.2e-05	-1.2e-05	7e-06	1.4e-05	-6.7e-05	-2e-05	1.5e-05	-5.4e-05	-9.4e-05	-5.9e-05	-7.4e-05	-2.6e-05	2e-06	-3.2e-05	-4.1e-05	-1.7e-05	-4.4e-05	-5.5e-05	5e-05	-9.3e-05	-6.6e-05	1.4e-05
	-4.13706	NaN	NaN	NaN	NaN	0.000179	0.000178	-0.00019	-0.000236	8.1e-05	-0.000274	1.4e-05	-0.000101	1.6e-05	6.6e-05	-9.9e-05	-1.8e-05	-0.000154	-8.2e-05	-0.000192	-0.000125	-4.7e-05	-3.1e-05	-0.000112	-0.000139	-0.000138	-0.000169	-7.8e-05	-1.3e-05	1.3e-05	1.9e-05	-5.8e-05	-1.4e-05	1e-05	-5.3e-05	-0.000105	-3.9e-05	-6.7e-05	-1.3e-05	6e-06	-2.2e-05	-5.7e-05	-1e-05	-3.4e-05	-5.4e-05	6.4e-05	-8.8e-05	-6.2e-05	4e-06
	-4.09438	NaN	NaN	0.001	-0.000379	0.000192	0.000143	-0.000199	-0.000236	8.9e-05	-0.000267	-9e-06	-0.00011	-1.7e-05	6e-05	-0.000119	-2.7e-05	-0.000183	-9.3e-05	-0.000216	-0.000138	-5.5e-05	-2.7e-05	-9.3e-05	-0.000124	-0.000132	-0.00016	-6.7e-05	-1.4e-05	1.9e-05	2.4e-05	-5e-05	-8e-06	5e-06	-5.2e-05	-0.000114	-2.4e-05	-6.1e-05	-2e-06	9e-06	-1.3e-05	-7e-05	-5e-06	-2.7e-05	-5.4e-05	5.9e-05	-8e-05	-5.8e-05	-4e-06
	-4.0424	NaN	0.000679	0.000934	-0.000346	0.000207	0.0001	-0.000209	-0.000236	9.8e-05	-0.000257	-3.7e-05	-0.000122	-5.6e-05	5.3e-05	-0.000143	-3.7e-05	-0.000218	-0.000107	-0.000245	-0.000139	-5.2e-05	-1.5e-05	-6.9e-05	-0.000105	-0.000124	-0.000148	-5.3e-05	-1.5e-05	2.5e-05	2.9e-05	-4.1e-05	-2e-06	0	-5.1e-05	-0.000124	-5e-06	-5.3e-05	1e-05	1.4e-05	-3e-06	-7.7e-05	3e-06	-2e-05	-5.4e-05	5.2e-05	-7.1e-05	-5.4e-05	-1.3e-05
	-3.99973	-0.00103	0.000657	0.000879	-0.000318	0.00022	6.5e-05	-0.000218	-0.000236	0.000106	-0.00025	-6e-05	-0.000131	-8.8e-05	4.7e-05	-0.000162	-4.6e-05	-0.000247	-0.000109	-0.000215	-0.000118	-4.8e-05	-5e-06	-4.9e-05	-9e-05	-0.000118	-0.000139	-4.2e-05	-1.6e-05	3e-05	3.3e-05	-3.3e-05	3e-06	-4e-06	-5e-05	-0.000133	1.1e-05	-4.7e-05	2e-05	1.4e-05	-4e-06	-7.1e-05	1.1e-05	-1.4e-05	-5.4e-05	4.7e-05	-6.3e-05	-5.1e-05	-2.1e-05
	-3.94505	-0.000836	0.000629	0.00081	-0.000284	0.000237	2.1e-05	-0.000228	-0.000236	0.000116	-0.00024	-8.9e-05	-0.000143	-0.00013	3.9e-05	-0.000187	-5.5e-05	-0.000229	-7.8e-05	-0.000167	-9.2e-05	-4.2e-05	9e-06	-2.4e-05	-7e-05	-0.000111	-0.000127	-2.8e-05	-1.7e-05	3.6e-05	3.9e-05	-2.3e-05	1e-05	-1e-05	-4.9e-05	-0.000144	2.9e-05	-4e-05	1.5e-05	1.1e-05	-6e-06	-6.4e-05	2.1e-05	-6e-06	-5.4e-05	4.1e-05	-5.3e-05	-4.6e-05	-3.1e-05
	-3.89571	-0.000658	0.000603	0.000747	-0.000252	0.000251	-2e-05	-0.000238	-0.000236	0.000125	-0.000231	-0.000116	-0.000154	-0.000167	3.1e-05	-0.000184	-5.7e-05	-0.000194	-5e-05	-0.000123	-6.8e-05	-3.7e-05	2e-05	-1e-06	-5.2e-05	-0.000104	-0.000116	-1.5e-05	-1.8e-05	4.2e-05	4.3e-05	-1.4e-05	1.5e-05	-1.5e-05	-4.6e-05	-0.000132	3.1e-05	-3.3e-05	9e-06	8e-06	-8e-06	-5.7e-05	3e-05	1e-06	-5.4e-05	3.5e-05	-4.4e-05	-4.2e-05	-4e-05
	-3.85039	-0.000495	0.00058	0.000689	-0.000223	0.000265	-5.7e-05	-0.000247	-0.000236	0.000133	-0.000223	-0.00014	-0.000163	-0.000164	1.9e-05	-0.000172	-5.8e-05	-0.000163	-2.5e-05	-8.3e-05	-4.6e-05	-3.3e-05	3.1e-05	2e-05	-3.6e-05	-9.8e-05	-0.000106	-3e-06	-1.9e-05	4.8e-05	4.8e-05	-6e-06	1.8e-05	-1.5e-05	-3.5e-05	-0.000109	3.3e-05	-2.6e-05	4e-06	5e-06	-1e-05	-5e-05	3.8e-05	7e-06	-5.4e-05	2.9e-05	-3.6e-05	-3.9e-05	-4.8e-05
	-3.79175	-0.000283	0.000549	0.000614	-0.000186	0.000282	-0.000105	-0.000259	-0.000236	0.000143	-0.00021	-0.000139	-8.2e-05	-0.000128	4e-06	-0.000157	-6.1e-05	-0.000121	8e-06	-3.2e-05	-1.8e-05	-2.7e-05	4.5e-05	4.7e-05	-1.5e-05	-8.9e-05	-9.3e-05	1.2e-05	-2e-05	5.5e-05	5.2e-05	-2e-06	5e-06	-1.4e-05	-2.1e-05	-7.9e-05	3.5e-05	-1.8e-05	-3e-06	2e-06	-1.2e-05	-4.2e-05	4.9e-05	1.6e-05	-5.4e-05	2.2e-05	-2.5e-05	-3.4e-05	-5.8e-05
	-3.7477	-0.000124	0.000526	0.000558	-0.000158	0.000296	-0.000141	-0.000268	-0.000236	0.000142	-0.000173	-0.000118	-2.1e-05	-0.000102	-8e-06	-0.000145	-6.2e-05	-9.1e-05	3.3e-05	7e-06	3e-06	-2.2e-05	5.6e-05	6.7e-05	1e-06	-8.3e-05	-8.3e-05	2.4e-05	-2.2e-05	5.6e-05	5.3e-05	-1e-06	-4e-06	-1.3e-05	-1.1e-05	-5.7e-05	3.7e-05	-1.2e-05	-8e-06	-1e-06	-1.4e-05	-3.6e-05	5.7e-05	2.2e-05	-5.4e-05	1.7e-05	-1.7e-05	-3e-05	-6.6e-05
	-3.6944	6.9e-05	0.000499	0.00049	-0.000124	0.000312	-0.000184	-0.000274	-0.000218	0.000128	-0.00013	-9.2e-05	5.3e-05	-7e-05	-2.1e-05	-0.000132	-6.5e-05	-5.3e-05	6.3e-05	5.4e-05	2.9e-05	-1.7e-05	6.9e-05	9.2e-05	2e-05	-7.6e-05	-6.9e-05	2.9e-05	-2.4e-05	5.6e-05	5.4e-05	0	-1.6e-05	-1.2e-05	2e-06	-3e-05	3.9e-05	-4e-06	-1.5e-05	-4e-06	-1.6e-05	-2.8e-05	6.6e-05	2.9e-05	-5.4e-05	1e-05	-8e-06	-2.6e-05	-7.2e-05
	-3.62238	0.000329	0.000461	0.000398	-7.8e-05	0.000317	-0.000174	-0.000271	-0.000189	0.00011	-7e-05	-5.8e-05	0.000153	-2.7e-05	-4e-05	-0.000113	-6.7e-05	-3e-06	0.000103	0.000118	6.3e-05	-1e-05	8.6e-05	0.000115	3.8e-05	-4.5e-05	-4.3e-05	3.3e-05	-2.7e-05	5.6e-05	5.6e-05	1e-06	-3.2e-05	-1.1e-05	2e-05	6e-06	4.2e-05	6e-06	-2.3e-05	-8e-06	-1.9e-05	-1.8e-05	7.9e-05	3.9e-05	-5.4e-05	5e-06	-5e-06	-2.6e-05	-6.9e-05
	-3.59572	0.000425	0.000448	0.000364	-6.9e-05	0.000312	-0.000165	-0.00027	-0.000179	0.000103	-4.8e-05	-4.5e-05	0.00019	-1.1e-05	-4.7e-05	-0.000106	-6.9e-05	1.6e-05	0.000118	0.000141	7.6e-05	-7e-06	8.4e-05	0.000112	4.2e-05	-3.3e-05	-3.3e-05	3.5e-05	-2.8e-05	5.6e-05	5.6e-05	2e-06	-3.8e-05	-1e-05	2.6e-05	1.9e-05	4.3e-05	1e-05	-2.7e-05	-1e-05	-2e-05	-1.4e-05	8.4e-05	3.7e-05	-5.3e-05	5e-06	-7e-06	-2.6e-05	-6.8e-05
	-3.52508	0.00061	0.000388	0.00031	-4.3e-05	0.000298	-0.000143	-0.000268	-0.00015	8.4e-05	1e-05	-1.1e-05	0.000287	3.2e-05	-6.6e-05	-8.7e-05	-7.1e-05	6.6e-05	0.000158	0.000188	8.9e-05	-3e-06	7e-05	0.000103	5.4e-05	-2e-06	-7e-06	3.9e-05	-3.1e-05	5.6e-05	5.8e-05	3e-06	-5.4e-05	-9e-06	4.3e-05	5.5e-05	4.6e-05	2e-05	-3.5e-05	-1.4e-05	-2.2e-05	-1.4e-05	6.3e-05	1.2e-05	-5e-05	5e-06	-9e-06	-2.6e-05	-6.5e-05
	-3.48505	0.000517	0.000346	0.000279	-2.9e-05	0.00029	-0.00013	-0.000266	-0.000134	7.4e-05	4.3e-05	8e-06	0.000343	5.6e-05	-7.6e-05	-7.7e-05	-7.3e-05	9.2e-05	0.000146	0.000176	8.7e-05	0	6.2e-05	9.8e-05	6e-05	1.6e-05	7e-06	4.1e-05	-3.2e-05	5.6e-05	5.9e-05	4e-06	-6.2e-05	-8e-06	5.3e-05	7.5e-05	4.7e-05	2.5e-05	-3.9e-05	-2e-05	-2.1e-05	-1.8e-05	4.8e-05	-2e-06	-4.8e-05	5e-06	-1.1e-05	-2.6e-05	-6.3e-05
	-3.44771	0.00043	0.000306	0.000251	-1.5e-05	0.000282	-0.000118	-0.000264	-0.000119	6.4e-05	7.3e-05	2.6e-05	0.000395	7.8e-05	-8.6e-05	-6.7e-05	-7.6e-05	7.7e-05	0.000119	0.000165	8.4e-05	2e-06	5.4e-05	9.4e-05	6.6e-05	3.2e-05	2.1e-05	4.4e-05	-3.4e-05	5.6e-05	5.9e-05	5e-06	-7.1e-05	-7e-06	6.2e-05	9.4e-05	4.8e-05	2.4e-05	-3.9e-05	-2.6e-05	-2e-05	-2.2e-05	3.4e-05	-1.6e-05	-4.7e-05	5e-06	-1.2e-05	-2.6e-05	-6.2e-05
	-3.39706	0.000312	0.000252	0.000212	3e-06	0.000272	-0.000102	-0.000262	-9.9e-05	5.1e-05	0.000115	5.1e-05	0.000465	0.000109	-9.2e-05	-7.4e-05	-8.4e-05	5.5e-05	8.4e-05	0.000149	8.1e-05	5e-06	4.4e-05	8.8e-05	7.4e-05	5.5e-05	3.9e-05	4.7e-05	-3.6e-05	5.6e-05	6e-05	6e-06	-8.2e-05	-6e-06	6.9e-05	9.7e-05	4e-05	1.9e-05	-4.1e-05	-3.4e-05	-1.9e-05	-2.7e-05	1.5e-05	-3.4e-05	-4.5e-05	5e-06	-1.4e-05	-2.6e-05	-6e-05
	-3.34507	0.000191	0.000197	0.000173	2.2e-05	0.000261	-8.5e-05	-0.00026	-7.8e-05	3.7e-05	0.000158	7.6e-05	0.00052	0.000107	-6.4e-05	-9e-05	-9.2e-05	3.3e-05	4.7e-05	0.000134	7.8e-05	8e-06	3.4e-05	8.1e-05	8.2e-05	7.8e-05	5.8e-05	5e-05	-3.8e-05	5.6e-05	6.1e-05	7e-06	-8.9e-05	-1.1e-05	5.4e-05	8.7e-05	3.1e-05	1.4e-05	-4.2e-05	-4.2e-05	-1.8e-05	-3.2e-05	-5e-06	-5.2e-05	-4.3e-05	5e-06	-1.6e-05	-2.6e-05	-5.8e-05
	-3.2904	6.4e-05	0.000139	0.000131	4.1e-05	0.000251	-6.7e-05	-0.000258	-5.6e-05	2.3e-05	0.000198	9e-05	0.00047	8.7e-05	-3.6e-05	-0.000107	-0.000101	1e-05	9e-06	0.000117	7.5e-05	1.2e-05	2.3e-05	7.5e-05	9.1e-05	0.000102	7.7e-05	5.3e-05	-4e-05	5.6e-05	6.3e-05	9e-06	-8.6e-05	-1.9e-05	3.9e-05	7.8e-05	2.3e-05	8e-06	-4.3e-05	-5.1e-05	-1.7e-05	-3.7e-05	-2.5e-05	-7.2e-05	-4.1e-05	5e-06	-1.9e-05	-2.6e-05	-5.6e-05
	-3.2464	-3.8e-05	9.2e-05	9.8e-05	5.7e-05	0.000242	-5.3e-05	-0.000256	-3.9e-05	2.5e-05	0.000203	9.5e-05	0.000431	7.1e-05	-1.3e-05	-0.00012	-0.000108	-8e-06	-2.2e-05	0.000104	7.2e-05	1.4e-05	1.4e-05	6.9e-05	9.8e-05	0.000121	9.3e-05	5.6e-05	-3.9e-05	5.6e-05	6.6e-05	1.1e-05	-8.3e-05	-2.5e-05	2.7e-05	7e-05	1.6e-05	4e-06	-4.3e-05	-5.8e-05	-1.6e-05	-4.2e-05	-4.2e-05	-8.8e-05	-3.9e-05	5e-06	-2e-05	-2.6e-05	-5.4e-05
	-3.19839	-0.00015	4.1e-05	6.1e-05	7.5e-05	0.000232	-3.8e-05	-0.000256	-6e-05	4e-05	0.000209	0.000101	0.000387	5.4e-05	1.2e-05	-0.000134	-0.000116	-2.9e-05	-5.6e-05	8.9e-05	6.9e-05	1.7e-05	4e-06	6.4e-05	0.000106	0.000142	0.000103	4.8e-05	-3.3e-05	5.6e-05	6.9e-05	1.3e-05	-8e-05	-3.2e-05	1.4e-05	6.1e-05	8e-06	-1e-06	-4.4e-05	-6.6e-05	-1.5e-05	-4.6e-05	-6e-05	-0.000105	-3.7e-05	5e-06	-2.2e-05	-2.6e-05	-5.1e-05
	-3.14508	-0.000274	-1.5e-05	2e-05	9.4e-05	0.000215	-4e-05	-0.000259	-8.9e-05	5.7e-05	0.000215	0.000107	0.000339	3.5e-05	4e-05	-0.00015	-0.000125	-5.1e-05	-9.3e-05	7.3e-05	6.6e-05	2e-05	-6e-06	5.7e-05	0.000109	0.000147	0.0001	3.9e-05	-2.7e-05	5.6e-05	7.2e-05	1.5e-05	-7.7e-05	-3.9e-05	-1e-06	5.2e-05	0	-6e-06	-4.6e-05	-7.4e-05	-1.4e-05	-5.2e-05	-8e-05	-0.000124	-3.5e-05	5e-06	-1.7e-05	-1.1e-05	-4.2e-05
	-3.09574	-0.000389	-6.8e-05	-1.3e-05	0.000112	0.000177	-4.8e-05	-0.000262	-0.000116	7.3e-05	0.000221	0.000113	0.000294	1.7e-05	6.6e-05	-0.000165	-0.000133	-7.2e-05	-0.000128	5.9e-05	6.3e-05	2.3e-05	-6e-06	5.3e-05	0.000105	0.000149	9.7e-05	3e-05	-2.1e-05	5.6e-05	7.5e-05	1.7e-05	-7.4e-05	-4.6e-05	-1.5e-05	4.3e-05	-8e-06	-1.1e-05	-4.6e-05	-8.2e-05	-1.3e-05	-5.6e-05	-9.9e-05	-0.000137	-2.8e-05	1.3e-05	-2e-06	6e-06	-3.4e-05
	-3.03573	-0.00052	-7.1e-05	0.000101	0.000135	0.000129	-5.7e-05	-0.000266	-0.000148	9.3e-05	0.000229	0.00012	0.00024	-5e-06	9.7e-05	-0.000183	-0.000142	-9.7e-05	-0.00017	4.1e-05	6.2e-05	3.5e-05	9e-06	4.9e-05	0.000101	0.000151	9.3e-05	1.9e-05	-1.4e-05	5.6e-05	7.9e-05	1.9e-05	-7.1e-05	-5.4e-05	-3.2e-05	3.2e-05	-1.8e-05	-1.7e-05	-4.8e-05	-9.1e-05	-1.2e-05	-5.2e-05	-8e-05	-0.000128	-1.6e-05	2.3e-05	1.6e-05	2.6e-05	-2.5e-05
	-2.98375	-0.000466	-2.8e-05	0.000199	0.000155	8.9e-05	-6.6e-05	-0.000269	-0.000176	0.000109	0.000235	0.000127	0.000193	-2.4e-05	0.000125	-0.000199	-0.000151	-0.000117	-0.00017	2.8e-05	6.3e-05	4.5e-05	2.3e-05	4.4e-05	9.6e-05	0.000153	9e-05	1e-05	-7e-06	5.6e-05	8.2e-05	2.1e-05	-6.8e-05	-6.2e-05	-4.6e-05	2.3e-05	-2.6e-05	-2.2e-05	-4.7e-05	-8.5e-05	-3e-06	-3.4e-05	-5.3e-05	-0.000119	-6e-06	3.1e-05	3.2e-05	4.4e-05	-1.6e-05
	-2.94773	-0.000428	2e-06	0.000267	0.000169	6e-05	-7.2e-05	-0.000271	-0.000196	0.000121	0.000239	0.000131	0.00016	-3.7e-05	0.000143	-0.00021	-0.000146	-0.00012	-0.000153	2e-05	6.4e-05	5.2e-05	3.2e-05	4.2e-05	9.4e-05	0.000155	8.8e-05	4e-06	-3e-06	5.6e-05	8.4e-05	2.2e-05	-6.5e-05	-6.7e-05	-5.6e-05	1.6e-05	-3.1e-05	-1.9e-05	-4.2e-05	-7.4e-05	3e-06	-2.2e-05	-3.4e-05	-0.000113	2e-06	3.7e-05	4.3e-05	5.6e-05	-1.1e-05
	-2.8957	-0.000374	4.4e-05	0.000365	0.000189	2e-05	-8e-05	-0.000274	-0.000224	0.000138	0.000245	0.000137	0.000113	-5.6e-05	0.000155	-0.000197	-0.000117	-0.000124	-0.000128	7e-06	6.5e-05	6.3e-05	4.5e-05	3.7e-05	8.9e-05	0.000157	8.5e-05	-6e-06	3e-06	5.6e-05	8.7e-05	2.5e-05	-6.2e-05	-7.4e-05	-6.7e-05	1.6e-05	-2.6e-05	-1e-05	-3.5e-05	-5.8e-05	1.1e-05	-4e-06	-7e-06	-0.000105	1.2e-05	4.5e-05	5.8e-05	7.4e-05	-2e-06
	-2.83441	-0.000309	9.5e-05	0.000481	0.000212	-2.8e-05	-9e-05	-0.000278	-0.000257	0.000157	0.000253	0.000145	8e-05	-5.1e-05	0.000119	-0.000171	-8.3e-05	-0.000129	-9.9e-05	-7e-06	6.6e-05	7.5e-05	6.1e-05	3.3e-05	8.5e-05	0.000159	8.1e-05	-1.7e-05	1e-05	5.6e-05	9.1e-05	2.7e-05	-5.5e-05	-6.6e-05	-5.9e-05	2.4e-05	-2e-05	1e-06	-2.6e-05	-4e-05	2.1e-05	1.7e-05	2.5e-05	-9.5e-05	2.4e-05	5.5e-05	7.7e-05	9.5e-05	8e-06
	-2.79174	-0.000265	0.00013	0.000562	0.000228	-6.2e-05	-9.7e-05	-0.00028	-0.000281	0.000171	0.000251	0.000136	8.8e-05	-4.3e-05	9.4e-05	-0.000153	-5.9e-05	-0.000133	-7.9e-05	-1.7e-05	6.7e-05	8.3e-05	7.2e-05	2.9e-05	8.1e-05	0.000161	7.9e-05	-2.4e-05	1.5e-05	5.6e-05	9.1e-05	2.7e-05	-4.6e-05	-5.7e-05	-5.3e-05	2.9e-05	-1.6e-05	9e-06	-2e-05	-2.7e-05	2.8e-05	3.2e-05	4.7e-05	-8.8e-05	3.3e-05	6.2e-05	9e-05	0.000109	1.5e-05
	-2.74372	-0.000215	0.00017	0.000652	0.000247	-0.0001	-0.000104	-0.000283	-0.000306	0.000166	0.000218	0.000122	9.6e-05	-3.3e-05	6.5e-05	-0.000133	-3.2e-05	-0.000136	-5.6e-05	-2.9e-05	6.8e-05	9.3e-05	8.4e-05	2.5e-05	7.7e-05	0.000163	7.6e-05	-3.3e-05	2e-05	4.7e-05	8.9e-05	2.7e-05	-3.5e-05	-4.6e-05	-4.6e-05	3.4e-05	-1.1e-05	1.8e-05	-1.3e-05	-1.3e-05	3.5e-05	4.8e-05	7.2e-05	-8.1e-05	4.2e-05	7e-05	0.000104	0.000126	2.2e-05
	-2.69439	-0.000163	0.00021	0.000746	0.000266	-0.000138	-0.000112	-0.000268	-0.00024	0.000147	0.000184	0.000109	0.000105	-2.3e-05	3.6e-05	-0.000113	-5e-06	-0.00014	-3.2e-05	-4.1e-05	6.9e-05	0.000102	9.7e-05	2.1e-05	7.3e-05	0.000165	7.4e-05	-1.8e-05	2.3e-05	3.7e-05	8.7e-05	2.7e-05	-2.4e-05	-3.5e-05	-3.9e-05	4e-05	-6e-06	2.7e-05	-6e-06	2e-06	4.3e-05	6.5e-05	9.8e-05	-7.3e-05	5.2e-05	7.8e-05	0.000119	0.000143	2.6e-05
	-2.64775	-0.000114	0.000249	0.000834	0.000283	-0.000163	-9.7e-05	-0.00023	-0.000177	0.000128	0.000151	9.6e-05	0.000114	-1.4e-05	8e-06	-9.3e-05	2.1e-05	-0.000144	-1e-05	-5.2e-05	7e-05	0.000112	0.000109	1.8e-05	7.1e-05	0.000156	7.4e-05	-2e-06	2.6e-05	2.8e-05	8.6e-05	2.7e-05	-1.4e-05	-2.5e-05	-3.3e-05	4.6e-05	-1e-06	3.5e-05	0	1.6e-05	5.1e-05	8.1e-05	0.000122	-6.5e-05	6.2e-05	8.5e-05	0.000121	0.000129	2.1e-05
	-2.59307	-5.7e-05	0.000294	0.000897	0.000303	-0.000143	-7.4e-05	-0.000185	-0.000103	0.000106	0.000113	8e-05	0.000123	-3e-06	-2.5e-05	-7.1e-05	5.1e-05	-0.000148	1.6e-05	-6.5e-05	7.1e-05	0.000123	0.000117	1.1e-05	7.2e-05	0.000144	7.4e-05	1.8e-05	2.9e-05	1.7e-05	8.3e-05	2.7e-05	-2e-06	-1.3e-05	-2.5e-05	5.3e-05	4e-06	4.5e-05	8e-06	3.3e-05	5.9e-05	9.9e-05	0.000151	-5.6e-05	5.7e-05	7.2e-05	0.000105	0.000109	1.6e-05
	-2.53575	-1.3e-05	0.000185	0.000674	0.000324	-0.000123	-5e-05	-0.000139	-2.6e-05	8.4e-05	7.4e-05	6.4e-05	0.000134	8e-06	-5.9e-05	-4.7e-05	8.3e-05	-0.000153	4.3e-05	-7.7e-05	7.5e-05	0.000116	0.000115	3e-06	7.4e-05	0.000131	7.4e-05	3.9e-05	3.3e-05	5e-06	8.1e-05	2.7e-05	1.1e-05	0	-1.7e-05	5.9e-05	1e-05	5.5e-05	1.6e-05	5e-05	6.7e-05	0.000101	0.000132	-4.6e-05	4.2e-05	5.8e-05	8.9e-05	8.8e-05	1e-05
	-2.49572	-9.4e-05	3.9e-05	0.000518	0.000338	-0.000108	-3.4e-05	-0.000106	2.8e-05	6.8e-05	4.6e-05	5.3e-05	0.000141	1.6e-05	-8.3e-05	-3e-05	0.000105	-0.000156	5.5e-05	-5.5e-05	8e-05	0.000111	0.000113	-3e-06	7.4e-05	0.000122	7.4e-05	5.3e-05	3.5e-05	-3e-06	7.9e-05	2.7e-05	2e-05	9e-06	-1.1e-05	6.4e-05	1.4e-05	6.2e-05	2.1e-05	4.9e-05	5.4e-05	8.6e-05	0.000112	-3.9e-05	3.2e-05	4.8e-05	7.8e-05	7.4e-05	6e-06
	-2.43306	-0.000221	-0.00019	0.000275	0.000361	-8.6e-05	-8e-06	-5.5e-05	0.000113	4.3e-05	2e-06	3.6e-05	0.000152	2.9e-05	-0.00012	-4e-06	0.000124	-0.000136	5.5e-05	-2e-05	8.7e-05	0.000102	0.000111	-1.2e-05	7.6e-05	0.000109	7.4e-05	7.6e-05	3.9e-05	-1.5e-05	7.7e-05	2.7e-05	3.3e-05	2.3e-05	-3e-06	7.2e-05	1.5e-05	5.8e-05	1.7e-05	3.2e-05	3.4e-05	6.4e-05	8.1e-05	-2.7e-05	1.6e-05	3.3e-05	6e-05	5.1e-05	0
	-2.39308	-0.000302	-0.000335	0.000119	0.000375	-7.2e-05	9e-06	-2.3e-05	0.000167	2.7e-05	-2.6e-05	2.5e-05	0.000159	3.7e-05	-0.000127	-4e-06	0.000121	-0.00012	5.5e-05	3e-06	9.2e-05	9.6e-05	0.000109	-1.7e-05	7.6e-05	0.0001	7.4e-05	9e-05	4.1e-05	-2.3e-05	7.5e-05	2.7e-05	4.2e-05	3.1e-05	1e-06	5.9e-05	8e-06	4.9e-05	1.3e-05	2.1e-05	2.1e-05	4.9e-05	6.1e-05	-2e-05	5e-06	2.4e-05	4.9e-05	3.7e-05	-4e-06
	-2.32238	-0.000445	-0.000594	-0.000156	0.0004	-4.7e-05	3.8e-05	3.5e-05	0.000262	-1e-06	-7.5e-05	5e-06	0.000144	6.5e-05	-7.3e-05	-6e-06	0.000115	-9.2e-05	5.5e-05	4.3e-05	0.0001	8.6e-05	0.000106	-2.7e-05	7.8e-05	8.4e-05	7.4e-05	0.000116	4.5e-05	-3.7e-05	7.2e-05	2.4e-05	3.9e-05	2.3e-05	-3e-06	3e-05	-5e-06	3.3e-05	8e-06	1e-06	-2e-06	2.4e-05	2.5e-05	-7e-06	-1.3e-05	7e-06	2.9e-05	1.1e-05	-1.1e-05
	-2.29573	-0.000499	-0.000691	-0.00026	0.00041	-3.7e-05	5e-05	5.7e-05	0.000298	-1.2e-05	-9.3e-05	4e-06	0.000122	7.8e-05	-5.3e-05	-6e-06	0.000113	-8.1e-05	5.5e-05	5.7e-05	0.000104	8.2e-05	0.000105	-3.1e-05	7.8e-05	7.8e-05	7.4e-05	0.000125	4.7e-05	-4.3e-05	6.9e-05	1.7e-05	3e-05	1.9e-05	-5e-06	2e-05	-9e-06	2.7e-05	5e-06	-7e-06	-1e-05	1.4e-05	1.2e-05	-3e-06	-2e-05	0	2.2e-05	2e-06	-1.4e-05
	-2.23037	-0.000631	-0.000929	-0.000514	0.000433	-1.4e-05	7.7e-05	0.00011	0.000368	-2e-05	-0.000111	0	7e-05	0.000108	-3e-06	-8e-06	0.000108	-5.5e-05	5.5e-05	9.4e-05	0.000111	7.3e-05	0.000103	-4e-05	8e-05	6.4e-05	7.4e-05	0.000141	3.8e-05	-5.1e-05	5.6e-05	0	9e-06	7e-06	-9e-06	-7e-06	-2.1e-05	1.3e-05	0	-2.5e-05	-3.1e-05	-1e-05	-2.1e-05	9e-06	-3.7e-05	-1.5e-05	3e-06	-2.2e-05	-2.1e-05
	-2.1824	-0.000728	-0.00111	-0.0007	0.00045	3e-06	9.7e-05	0.00012	0.000342	-1.7e-05	-0.000125	-3e-06	3.1e-05	0.00013	3.3e-05	-9e-06	0.000104	-3.6e-05	5.5e-05	0.000121	0.000117	6.7e-05	0.000101	-4.7e-05	8.1e-05	5.2e-05	6.4e-05	0.000115	2.2e-05	-5.7e-05	4.6e-05	-1.3e-05	-6e-06	-2e-06	-1.2e-05	-2.6e-05	-3e-05	2e-06	-4e-06	-3.9e-05	-4.7e-05	-2.7e-05	-4.5e-05	1.8e-05	-5e-05	-2.7e-05	-1e-05	-3.6e-05	-2.3e-05
	-2.14375	-0.000806	-0.00125	-0.000851	0.000464	1.7e-05	0.0001	0.000114	0.000321	-1.5e-05	-0.000136	-5e-06	0	0.000148	6.3e-05	-9e-06	0.000101	-2e-05	5.5e-05	0.000143	0.000122	6.1e-05	9.9e-05	-5.2e-05	7.3e-05	3.5e-05	5.3e-05	9.5e-05	8e-06	-6.2e-05	3.8e-05	-2.3e-05	-1.9e-05	-9e-06	-1.4e-05	-4.1e-05	-3.7e-05	-6e-06	-7e-06	-4.9e-05	-5.9e-05	-4.1e-05	-6.4e-05	2.5e-05	-6e-05	-3.5e-05	-1.1e-05	-3.5e-05	-2.4e-05
	-2.08505	-0.000925	-0.00146	-0.001	0.000462	3.6e-05	0.000106	0.000105	0.00029	-1.1e-05	-0.000152	-9e-06	-4.7e-05	0.000175	0.000107	-1e-05	9.6e-05	3e-06	5.5e-05	0.000176	0.000129	5.4e-05	9.5e-05	-6.3e-05	5.2e-05	9e-06	3.5e-05	6.3e-05	-1.2e-05	-6.9e-05	2.7e-05	-3.8e-05	-3.8e-05	-1.9e-05	-1.8e-05	-6.5e-05	-4.7e-05	-1.9e-05	-1.1e-05	-6.6e-05	-7.8e-05	-6.2e-05	-9.4e-05	3.3e-05	-6.2e-05	-3.8e-05	-5e-06	-3.4e-05	-2.5e-05
	-2.0437	-0.00101	-0.00141	-0.000869	0.000454	4.9e-05	0.00011	9.8e-05	0.000267	-9e-06	-0.000164	-1.1e-05	-8e-05	0.000194	0.000139	-1.1e-05	9.3e-05	2e-05	5.5e-05	0.000199	0.000123	5.4e-05	9.1e-05	-7e-05	3.7e-05	-9e-06	2.3e-05	4e-05	-2.6e-05	-7.4e-05	1.8e-05	-4.9e-05	-5.1e-05	-2.7e-05	-2e-05	-8.1e-05	-5.5e-05	-2.8e-05	-1.5e-05	-7.8e-05	-9.1e-05	-6.5e-05	-8.3e-05	3.7e-05	-6.1e-05	-3.9e-05	-1e-06	-3.3e-05	-2.6e-05
	-1.98241	-0.000874	-0.00111	-0.000674	0.000442	6.9e-05	0.000117	8.8e-05	0.000234	-5e-06	-0.000181	-1.5e-05	-0.000129	0.000222	0.000186	-1.3e-05	8.8e-05	4.2e-05	4.7e-05	0.000174	9.9e-05	5.6e-05	8.5e-05	-8.1e-05	1.5e-05	-3.7e-05	4e-06	7e-06	-4.7e-05	-8.1e-05	6e-06	-6.5e-05	-7.1e-05	-3.8e-05	-2.4e-05	-0.000106	-6.6e-05	-4.2e-05	-2.1e-05	-7.9e-05	-9.3e-05	-4.9e-05	-6.5e-05	4.1e-05	-5.8e-05	-4.2e-05	5e-06	-3.2e-05	-2.7e-05
	-1.94508	-0.000772	-0.000918	-0.000555	0.000434	8.1e-05	0.00012	8.2e-05	0.000214	-3e-06	-0.000192	-1.7e-05	-0.000159	0.000239	0.000214	-1.3e-05	7.6e-05	3.1e-05	3.6e-05	0.000155	8.4e-05	5.6e-05	8.1e-05	-8.8e-05	2e-06	-5.3e-05	-7e-06	-1.3e-05	-5.9e-05	-8.6e-05	-1e-06	-7.5e-05	-8.3e-05	-4.5e-05	-2.6e-05	-0.000121	-7.2e-05	-5e-05	-2.8e-05	-7.4e-05	-9.4e-05	-3.9e-05	-5.5e-05	4.4e-05	-5.7e-05	-4.3e-05	9e-06	-3.1e-05	-2.8e-05
	-1.89574	-0.000638	-0.000671	-0.000397	0.000424	9.6e-05	0.000125	7.4e-05	0.000187	0	-0.000205	-2e-05	-0.000199	0.000262	0.000234	-4.2e-05	4.4e-05	1.6e-05	2.2e-05	0.000131	6.4e-05	5.7e-05	7.6e-05	-9.7e-05	-1.6e-05	-7.5e-05	-2.2e-05	-4e-05	-7.6e-05	-9.2e-05	-1.1e-05	-8.7e-05	-9.8e-05	-5.4e-05	-2.9e-05	-0.000129	-7.5e-05	-6.1e-05	-3.7e-05	-6.7e-05	-9.5e-05	-2.7e-05	-4.1e-05	4.8e-05	-5.5e-05	-4.5e-05	1.4e-05	-3e-05	-2.9e-05
	-1.84641	-0.000503	-0.000424	-0.00024	0.000415	0.000112	0.00013	6.6e-05	0.00016	3e-06	-0.000219	-2.3e-05	-0.00023	0.000254	0.000192	-8e-05	1.1e-05	1e-06	8e-06	0.000106	4.4e-05	5.8e-05	7.1e-05	-0.000106	-3.4e-05	-9.7e-05	-3.7e-05	-6.6e-05	-9.3e-05	-9.8e-05	-2.1e-05	-0.0001	-0.000108	-5.6e-05	-3.1e-05	-0.000132	-7.8e-05	-7.2e-05	-4.5e-05	-6e-05	-9.6e-05	-1.4e-05	-2.7e-05	5.2e-05	-5.3e-05	-4.7e-05	1.9e-05	-2.9e-05	-3e-05
	-1.79575	-0.000365	-0.00017	-7.8e-05	0.000404	0.000129	0.000135	5.8e-05	0.000133	6e-06	-0.000232	-1.2e-05	-0.000203	0.000231	0.000148	-0.000118	-2.3e-05	-1.4e-05	-6e-06	8e-05	2.4e-05	5.9e-05	6.6e-05	-0.000115	-5.2e-05	-0.000119	-5.2e-05	-9.4e-05	-0.00011	-0.000104	-3.1e-05	-0.000102	-0.000101	-5.6e-05	-3.3e-05	-0.000135	-8.1e-05	-8.3e-05	-5.5e-05	-5.3e-05	-9.7e-05	-1e-06	-1.3e-05	5.6e-05	-5.1e-05	-4.9e-05	2.4e-05	-2.8e-05	-3.1e-05
	-1.74504	-0.000227	8.4e-05	8.3e-05	0.000394	0.000145	0.00014	5e-05	0.000106	2.3e-05	-0.000206	1.1e-05	-0.000175	0.000207	0.000104	-0.000157	-5.6e-05	-3e-05	-2e-05	5.5e-05	4e-06	6e-05	6.1e-05	-0.000124	-7.1e-05	-0.000141	-6.7e-05	-0.000121	-0.000119	-0.000104	-4e-05	-0.000101	-9.4e-05	-5.6e-05	-3.5e-05	-0.000138	-8.4e-05	-9.4e-05	-6.4e-05	-4.6e-05	-9.8e-05	1.2e-05	1e-06	6e-05	-4.9e-05	-5.1e-05	2.9e-05	-2.7e-05	-3.2e-05
	-1.66371	-5e-06	0.000492	0.000343	0.000378	0.000171	0.000149	3e-06	2.6e-05	7.5e-05	-0.000163	4.7e-05	-0.000131	0.00017	3.4e-05	-0.000219	-0.00011	-5.4e-05	-4.3e-05	1.4e-05	-2.9e-05	6.2e-05	5.3e-05	-0.000139	-9.9e-05	-0.000161	-7.7e-05	-0.000119	-0.000111	-0.000102	-5.5e-05	-0.0001	-8.3e-05	-5.6e-05	-3.8e-05	-0.000143	-8.9e-05	-0.000112	-7.8e-05	-3.5e-05	-0.0001	3.4e-05	2.4e-05	6.7e-05	-4.5e-05	-5.4e-05	3.5e-05	-3e-05	-4.4e-05
	-1.63573	7.1e-05	0.000632	0.000432	0.000372	0.000129	0.000152	-2e-05	-2e-06	9.3e-05	-0.000149	5.9e-05	-0.000116	0.000157	1e-05	-0.00024	-0.000129	-6.2e-05	-5.1e-05	0	-4e-05	6.3e-05	5e-05	-0.000141	-9.8e-05	-0.000156	-7.8e-05	-0.000118	-0.000108	-0.000101	-6e-05	-9.9e-05	-7.9e-05	-5.6e-05	-3.9e-05	-0.000145	-9e-05	-0.000118	-8.3e-05	-3.1e-05	-0.0001	4.1e-05	3.1e-05	6.9e-05	-4.4e-05	-5.3e-05	2.9e-05	-3.5e-05	-5e-05
	-1.57175	0.000246	0.000953	0.000485	0.000286	-1.3e-05	0.00016	-7.4e-05	-6.7e-05	0.000134	-0.000115	8.7e-05	-8.2e-05	0.000128	-4.5e-05	-0.000289	-0.000171	-8.2e-05	-6.9e-05	-3.2e-05	-6.6e-05	6e-05	3.3e-05	-0.000124	-9.5e-05	-0.000146	-7.9e-05	-0.000114	-0.000102	-0.0001	-7.1e-05	-9.8e-05	-7e-05	-5.6e-05	-4.2e-05	-0.000149	-9.4e-05	-0.000132	-9.5e-05	-2.2e-05	-0.000101	5.7e-05	4.3e-05	7e-05	-4.7e-05	-4.4e-05	1.5e-05	-4.5e-05	-6.5e-05
	-1.53574	0.000333	0.000902	0.000387	0.00023	-9.3e-05	0.000164	-0.000104	-0.000103	0.000157	-9.7e-05	0.000103	-6.2e-05	0.000111	-7.6e-05	-0.000316	-0.000195	-9.3e-05	-7.9e-05	-4.9e-05	-7.1e-05	5.2e-05	2.1e-05	-0.000113	-9.4e-05	-0.00014	-8e-05	-0.000112	-9.8e-05	-9.9e-05	-7.8e-05	-9.7e-05	-6.5e-05	-5.6e-05	-4.3e-05	-0.000151	-9.6e-05	-0.00014	-0.000101	-1.7e-05	-0.000101	5.5e-05	3.2e-05	6.9e-05	-4.9e-05	-4e-05	8e-06	-5e-05	-7.4e-05
	-1.49439	0.000258	0.000812	0.000275	0.000166	-0.000186	0.000169	-0.000139	-0.000144	0.000184	-7.5e-05	0.000121	-4e-05	9.2e-05	-0.000112	-0.000348	-0.000222	-0.000105	-8.4e-05	-6.1e-05	-7.6e-05	4.4e-05	7e-06	-0.000102	-9.2e-05	-0.000134	-8e-05	-0.000109	-9.4e-05	-9.9e-05	-8.5e-05	-9.6e-05	-5.9e-05	-5.6e-05	-4.5e-05	-0.000153	-9.9e-05	-0.000149	-0.000108	-1.5e-05	-9.6e-05	4.8e-05	2e-05	6.7e-05	-5.2e-05	-3.4e-05	-1e-06	-5.7e-05	-8.4e-05
	-1.44373	0.000165	0.000701	0.000138	8.8e-05	-0.000298	0.000175	-0.000182	-0.000195	0.000216	-4.9e-05	0.000144	-1.2e-05	6.8e-05	-0.000156	-0.000387	-0.000238	-0.000104	-8.1e-05	-7.5e-05	-8.1e-05	3.4e-05	-1.1e-05	-8.8e-05	-9e-05	-0.000126	-8.1e-05	-0.000106	-8.9e-05	-9.8e-05	-9.4e-05	-9.5e-05	-5.2e-05	-5.6e-05	-4.7e-05	-0.000157	-0.0001	-0.000146	-9.3e-05	-1.5e-05	-8.9e-05	3.9e-05	5e-06	6.5e-05	-5.5e-05	-2.7e-05	-1.2e-05	-6.5e-05	-9.6e-05
	-1.38508	5.8e-05	0.000573	-2.1e-05	-3e-06	-0.000429	0.000183	-0.000231	-0.000254	0.000254	-1.8e-05	0.00017	2e-05	4.1e-05	-0.000186	-0.000375	-0.000218	-9.9e-05	-7.7e-05	-9.1e-05	-8.6e-05	2.2e-05	-3e-05	-7.1e-05	-8.8e-05	-0.000116	-8.3e-05	-0.000103	-8.3e-05	-9.6e-05	-0.000105	-9.4e-05	-4.4e-05	-5.6e-05	-4.5e-05	-0.000144	-8.7e-05	-0.000131	-7.6e-05	-1.5e-05	-8.1e-05	2.9e-05	-1.3e-05	6.3e-05	-5.8e-05	-1.9e-05	-2.5e-05	-7.4e-05	-0.00011
	-1.33173	-3.9e-05	0.000456	-0.000165	-8.5e-05	-0.000548	0.000189	-0.000276	-0.000307	0.000288	1e-05	0.000193	2.8e-05	2.5e-05	-0.000183	-0.000354	-0.0002	-9.5e-05	-7.4e-05	-0.000106	-9.2e-05	1.2e-05	-4.9e-05	-5.7e-05	-8.6e-05	-0.000108	-8.4e-05	-0.0001	-7.8e-05	-9.5e-05	-0.000114	-9.2e-05	-3.9e-05	-5.6e-05	-3.6e-05	-0.000127	-7.6e-05	-0.000117	-6e-05	-1.5e-05	-7.3e-05	1.9e-05	-2.9e-05	6.1e-05	-6.1e-05	-1.1e-05	-3.7e-05	-8.3e-05	-0.000122
	-1.28504	-0.000124	0.000354	-0.000292	-0.000157	-0.000652	0.000195	-0.000315	-0.000354	0.000318	2.4e-05	0.000164	9e-06	1.1e-05	-0.000182	-0.000337	-0.000184	-9.1e-05	-7.1e-05	-0.000119	-9.6e-05	2e-06	-6.4e-05	-4.3e-05	-8.4e-05	-0.0001	-8.5e-05	-9.7e-05	-7.3e-05	-9.4e-05	-0.000115	-7.8e-05	-3.9e-05	-5.6e-05	-2.7e-05	-0.000113	-6.6e-05	-0.000105	-4.6e-05	-1.5e-05	-6.7e-05	1.1e-05	-4.2e-05	5.9e-05	-6.4e-05	-5e-06	-4.7e-05	-9e-05	-0.000133
	-1.22507	-0.000234	0.000223	-0.000454	-0.00025	-0.000785	0.000202	-0.000366	-0.000393	0.000307	9e-06	0.000119	-1.5e-05	-7e-06	-0.000179	-0.000314	-0.000164	-8.6e-05	-6.8e-05	-0.000136	-0.000102	-9e-06	-8.5e-05	-2.7e-05	-8.1e-05	-9.1e-05	-8.6e-05	-8.9e-05	-6.2e-05	-8.5e-05	-0.000108	-6.1e-05	-3.7e-05	-5.6e-05	-1.7e-05	-9.4e-05	-5.3e-05	-9e-05	-2.9e-05	-1.5e-05	-5.9e-05	0	-6e-05	5.7e-05	-6.8e-05	3e-06	-6e-05	-9.9e-05	-0.000148
	-1.18239	-0.000312	0.00013	-0.00057	-0.000316	-0.00088	0.000207	-0.000381	-0.000384	0.000287	-1e-06	8.6e-05	-3.2e-05	-2e-05	-0.000178	-0.000298	-0.000149	-8.3e-05	-6.5e-05	-0.000148	-0.000107	-1.8e-05	-9.9e-05	-1.5e-05	-8e-05	-8.2e-05	-7.5e-05	-7.3e-05	-5.2e-05	-7.8e-05	-0.000103	-4.8e-05	-3.7e-05	-5.6e-05	-9e-06	-8e-05	-4.3e-05	-7.9e-05	-1.6e-05	-1.5e-05	-5.3e-05	-7e-06	-7.3e-05	5.5e-05	-7e-05	9e-06	-6.9e-05	-0.000105	-0.000113
	-1.13438	-0.000399	2.5e-05	-0.0007	-0.00039	-0.000901	0.000211	-0.000389	-0.000375	0.000265	-1.2e-05	5e-05	-5.1e-05	-3.4e-05	-0.000176	-0.00028	-0.000133	-7.9e-05	-6.2e-05	-0.000161	-0.000111	-2.8e-05	-0.000115	-2e-06	-6.9e-05	-6.1e-05	-5.9e-05	-5.5e-05	-4.1e-05	-7e-05	-9.7e-05	-3.4e-05	-3.6e-05	-5.6e-05	-1e-06	-6.5e-05	-3.3e-05	-6.7e-05	-2e-06	-1.5e-05	-4.6e-05	-1.6e-05	-8.7e-05	5.3e-05	-7.3e-05	3e-06	-4.5e-05	-4.6e-05	-3e-06
	-1.07172	-0.000514	-0.000112	-0.000775	-0.000312	-0.000804	0.000216	-0.000401	-0.000362	0.000236	-2.7e-05	3e-06	-7.6e-05	-5.3e-05	-0.000173	-0.000256	-0.000112	-7.4e-05	-5.9e-05	-0.000179	-0.000118	-3.5e-05	-0.000107	1.1e-05	-5e-05	-3.4e-05	-3.8e-05	-3.1e-05	-2.6e-05	-6e-05	-9e-05	-1.5e-05	-3.4e-05	-5.6e-05	1.1e-05	-4.5e-05	-1.9e-05	-5.1e-05	1.7e-05	-1.5e-05	-3.7e-05	-2.7e-05	-0.000103	1.4e-05	-5.4e-05	-9e-06	0.00012	-7e-06	0.000104
	-1.03174	-0.000561	-0.00018	-0.000744	-0.00025	-0.000742	0.000219	-0.000408	-0.000354	0.000218	-3.7e-05	-2.8e-05	-9.2e-05	-6.5e-05	-0.000171	-0.000241	-9.8e-05	-7.1e-05	-5.6e-05	-0.000184	-0.000105	-3.2e-05	-9.2e-05	1.8e-05	-3.7e-05	-1.6e-05	-2.5e-05	-1.6e-05	-1.6e-05	-5.4e-05	-8.5e-05	-3e-06	-3.4e-05	-5.6e-05	1.8e-05	-3.3e-05	-1.1e-05	-4e-05	2.9e-05	-1.5e-05	-3e-05	-1.6e-05	-9.5e-05	2.3e-05	8.8e-05	8.7e-05	0.000104	2.7e-05	4.8e-05
	-0.99308	-0.000504	-0.000245	-0.000714	-0.00019	-0.000681	0.000222	-0.000415	-0.000347	0.0002	-4.6e-05	-5.7e-05	-0.000107	-7.7e-05	-0.00017	-0.000226	-8.5e-05	-6.8e-05	-4.8e-05	-0.000158	-8.9e-05	-2.9e-05	-7.9e-05	2.6e-05	-2.5e-05	0	-1.2e-05	-2e-06	-7e-06	-4.8e-05	-8e-05	8e-06	-3.3e-05	-5.6e-05	2.5e-05	-2e-05	-2e-06	-3e-05	4e-05	-7e-06	1.7e-05	-5e-06	4.4e-05	0.000108	9.8e-05	-3.4e-05	4.5e-05	-2.5e-05	2e-06
	-0.93571	-0.000419	-0.000341	-0.000669	-0.0001	-0.000592	0.000226	-0.000425	-0.000335	0.000174	-6e-05	-0.000101	-0.00013	-9.4e-05	-0.000168	-0.000204	-7e-05	-5.6e-05	-2.6e-05	-0.000119	-6.5e-05	-2.4e-05	-5.8e-05	3.7e-05	-7e-06	2.5e-05	8e-06	2e-05	7e-06	-3.9e-05	-7.4e-05	2.5e-05	-3.2e-05	-5.6e-05	3.5e-05	-2e-06	9e-06	6.9e-05	-7.7e-05	1.5e-05	1e-05	-3.4e-05	5e-06	-5e-06	4.9e-05	1.5e-05	1.7e-05	2.8e-05	-1.7e-05
	-0.89304	-0.000356	-0.000413	-0.000636	-3.4e-05	-0.000526	0.00023	-0.000433	-0.000327	0.000154	-7e-05	-0.000133	-0.000147	-0.000106	-0.000167	-0.00018	-6.2e-05	-4.7e-05	-1e-05	-9e-05	-4.8e-05	-2.1e-05	-4.3e-05	4.6e-05	7e-06	4.4e-05	2.2e-05	3.6e-05	1.7e-05	-3.2e-05	-6.9e-05	3.8e-05	-3.1e-05	-5.6e-05	2.8e-05	-3.7e-05	9e-06	0.000113	6.4e-05	2.9e-05	5.9e-05	-3.9e-05	-5e-05	-1.2e-05	3.3e-05	1.7e-05	-4.5e-05	-1.1e-05	-1.7e-05
	-0.84375	-0.000284	-0.000495	-0.000598	4.3e-05	-0.000449	0.000234	-0.000442	-0.000317	0.000132	-8.2e-05	-0.00017	-0.000158	-0.0001	-0.000168	-0.00015	-5.3e-05	-3.6e-05	8e-06	-5.7e-05	-2.7e-05	-1.7e-05	-2.6e-05	5.5e-05	2.2e-05	6.5e-05	3.8e-05	5.4e-05	2.8e-05	-2.5e-05	-6.3e-05	5.2e-05	-4.2e-05	-8.1e-05	-8.4e-05	1.9e-05	2.7e-05	3.6e-05	3.4e-05	5.5e-05	5.2e-05	-1.1e-05	3.3e-05	2e-06	-5.7e-05	3.6e-05	-2.6e-05	2.8e-05	6.4e-05
	-0.77437	-0.000181	-0.000612	-0.000544	0.000151	-0.000341	0.000239	-0.000454	-0.000303	0.0001	-0.000103	-0.000157	-0.000111	-7.9e-05	-0.000169	-0.000109	-4.1e-05	-2.1e-05	3.4e-05	-1.1e-05	2e-06	-1.2e-05	-1e-06	6.9e-05	4.4e-05	9.5e-05	6.2e-05	8e-05	4.5e-05	-1.9e-05	-0.000119	-6e-05	-1.4e-05	4.4e-05	6.7e-05	1.3e-05	8e-05	4.3e-05	6.8e-05	-3.9e-05	-1.1e-05	-6e-05	-3.9e-05	3.2e-05	0.000135	2.2e-05	3.8e-05	5.8e-05	-4.9e-05
	-0.73307	-0.00012	-0.000681	-0.000512	0.000215	-0.000277	0.000243	-0.000461	-0.000292	9.7e-05	-0.000121	-0.000134	-8.3e-05	-6.7e-05	-0.00017	-8.5e-05	-3.4e-05	-1.2e-05	5e-05	1.7e-05	1.9e-05	-8e-06	1.4e-05	7.7e-05	5.7e-05	0.000113	7.6e-05	9.6e-05	-1.2e-05	-5.3e-05	-6.2e-05	6.8e-05	7.7e-05	-1.7e-05	7.2e-05	5e-06	8.1e-05	4.8e-05	3.6e-05	-2.1e-05	-2.5e-05	4e-05	6.2e-05	3.1e-05	-5.6e-05	-1.2e-05	5e-05	4.5e-05	-3e-06
	-0.69172	-5.9e-05	-0.00075	-0.000479	0.000279	-0.000213	0.000246	-0.000432	-0.000272	9.6e-05	-0.000139	-0.000111	-5.6e-05	-5.5e-05	-0.000171	-6e-05	-2.6e-05	-3e-06	6.5e-05	4.5e-05	3.6e-05	-5e-06	2.8e-05	8.6e-05	7e-05	0.000131	2.5e-05	-1.9e-05	-3.6e-05	3e-06	6.4e-05	6.7e-05	5.5e-05	-3.3e-05	7.1e-05	-5e-06	-1.3e-05	-2e-06	-3.8e-05	2.4e-05	5.1e-05	7.5e-05	-5.7e-05	-5e-05	-6.1e-05	-5e-06	3.2e-05	0.000102	7.5e-05
	-0.64508	1e-05	-0.000828	-0.000443	0.000352	-0.00015	0.000198	-0.00036	-0.000249	9.5e-05	-0.000159	-8.5e-05	-2.4e-05	-4.1e-05	-0.000172	-3.3e-05	-1.8e-05	7e-06	8.3e-05	7.6e-05	5.5e-05	-1e-06	4.5e-05	9.5e-05	7e-05	-3.5e-05	-5.9e-05	6.7e-05	5.8e-05	-1.1e-05	2.1e-05	2.2e-05	1e-05	0	-2.9e-05	-3.3e-05	-9.4e-05	2.2e-05	-2.9e-05	6.9e-05	6.7e-05	-1.7e-05	-3.2e-05	-2.1e-05	2.1e-05	2.4e-05	-3.4e-05	-6e-06	8.3e-05
	-0.58506	9.8e-05	-0.000929	-0.000411	0.000362	-0.000113	0.000123	-0.000268	-0.000219	9.4e-05	-0.000185	-5.2e-05	1.6e-05	-2.3e-05	-0.000173	3e-06	-7e-06	2e-05	0.000105	0.000116	8e-05	3e-06	-1.7e-05	-2.1e-05	2.3e-05	5.8e-05	7.2e-05	-1.3e-05	3e-05	1.3e-05	5.4e-05	4e-05	-1.3e-05	-9.2e-05	9e-06	0.000129	2e-05	6.9e-05	9e-05	8e-06	-6.9e-05	-2e-06	9.2e-05	2.5e-05	7.6e-05	-0.000144	-6.6e-05	5.3e-05	-3.1e-05
	-0.54371	0.000159	-0.000909	-0.000427	0.000343	-8.8e-05	7.2e-05	-0.000204	-0.000199	9.3e-05	-0.000203	-2.9e-05	4.4e-05	-1.1e-05	-0.000174	2.7e-05	0	2.9e-05	0.000121	0.000144	5.3e-05	-0.000156	-6e-05	7e-06	4e-06	5.8e-05	0.000114	5e-05	7.6e-05	2.4e-05	-6.4e-05	-0.000141	2.9e-05	0.000114	8e-05	1.9e-05	-4.1e-05	-9e-06	1.9e-05	-4e-06	4.6e-05	5.3e-05	2.9e-05	-1.6e-05	3.1e-05	-6e-06	-4.4e-05	0.000131	6.3e-05
	-0.49173	0.000169	-0.000804	-0.000448	0.000319	-5.6e-05	7e-06	-0.000124	-0.000173	9.2e-05	-0.000226	0	7.8e-05	4e-06	-0.000175	5.8e-05	9e-06	4e-05	7.3e-05	-9.9e-05	-2.8e-05	4.9e-05	1.6e-05	2.6e-05	3e-05	5.5e-05	1.1e-05	-9.1e-05	-4.6e-05	-5.2e-05	-5.1e-05	0.000157	0.000196	8.8e-05	2.7e-05	-2.1e-05	2.1e-05	-2.2e-05	4e-05	2.6e-05	-1.4e-05	8.6e-05	1e-06	-2e-06	-5.2e-05	2.8e-05	7.5e-05	0.000111	4.8e-05
	-0.43171	0.000172	-0.000683	-0.000471	0.000292	-1.9e-05	-6.8e-05	-3.2e-05	-0.000144	9.1e-05	-0.000252	3.3e-05	0.000119	2.2e-05	-0.000176	9.4e-05	-9.3e-05	-2.5e-05	1e-05	0.000157	-4e-06	-5.3e-05	-2.2e-05	-5.2e-05	-3.8e-05	-0.000107	-0.000196	-8.1e-05	6.5e-05	9.3e-05	6.8e-05	7e-05	-3.4e-05	-2.5e-05	-4.9e-05	7.4e-05	5.8e-05	1e-06	1.6e-05	3.6e-05	2.4e-05	1.8e-05	1.6e-05	-9.2e-05	-1.7e-05	7e-05	0	5.8e-05	-3.4e-05
	-0.39438	0.000173	-0.000608	-0.000486	0.000275	3e-06	-0.000114	2.6e-05	-0.000125	9e-05	-0.000268	5.3e-05	0.000144	3.3e-05	-0.00017	-8.7e-05	-0.000222	3.2e-05	9.9e-05	-1.3e-05	0	-2.4e-05	-6e-06	-3.4e-05	-7.7e-05	-0.000189	-6.2e-05	0.000191	0.000129	6e-05	-2.8e-05	2.6e-05	-0.000119	9.1e-05	2.6e-05	4.5e-05	3.9e-05	2.1e-05	3.1e-05	8.3e-05	-1.4e-05	-4e-05	4.7e-05	2.4e-05	5e-06	-1.7e-05	-4.4e-05	1e-06	1.4e-05
	-0.33172	0.000176	-0.000482	-0.000511	0.000247	4.2e-05	-0.000192	0.000122	-9.4e-05	8.9e-05	-0.000295	8.8e-05	1.2e-05	-0.000111	-0.000113	0.000134	-1.2e-05	-9e-05	3.3e-05	0.000215	8.7e-05	-2.7e-05	-2.6e-05	-0.000153	2.8e-05	0.000108	8.9e-05	-5.4e-05	-8e-06	-1.4e-05	-2.1e-05	-7e-05	3e-05	-4.2e-05	-3.4e-05	-3e-05	5.7e-05	6.1e-05	-2.1e-05	5e-05	6.3e-05	0.000107	-7.6e-05	-0.000109	-4e-06	3e-05	-4e-05	-1.5e-05	4e-06
	-0.27307	0.000178	-0.000364	-0.000534	0.00022	7.8e-05	-0.000265	0.000212	-6.5e-05	8.8e-05	-0.000139	-0.00017	-0.000237	-0.000224	-3.7e-05	0.000209	0.000142	0.000143	-1.1e-05	-0.000107	-0.000182	-0.000152	0.000121	4.4e-05	9e-05	5e-06	-3.1e-05	-0.000118	2.5e-05	4e-05	-4.2e-05	-1.1e-05	1.7e-05	-4.1e-05	-0.000101	2.1e-05	-4.7e-05	4.3e-05	7.1e-05	3.8e-05	1.6e-05	2e-06	0.000117	2.9e-05	-4e-05	-1.1e-05	-8.8e-05	-9.2e-05	-3.4e-05
	-0.2424	0.000179	-0.000302	-0.000546	0.000206	9.6e-05	-0.000303	0.000259	-5e-05	-0.000296	0.000166	-5.4e-05	-1.9e-05	3e-05	5.5e-05	4.4e-05	1.5e-05	-5.1e-05	-6.7e-05	-0.000264	-0.000135	7.8e-05	5.8e-05	-2.3e-05	3e-05	-8.9e-05	-3.8e-05	-7e-06	1.2e-05	2.9e-05	-5.1e-05	-2e-06	4e-06	-5e-06	0	4e-06	-3e-05	1.1e-05	-1.2e-05	5.6e-05	-1e-06	3.5e-05	2e-06	8e-06	7e-06	1e-06	-6.7e-05	-0.000148	-4.7e-05
	-0.19571	0.000181	-0.000208	-0.000565	0.000185	0.000125	-0.000361	9.9e-05	-0.000402	-0.000561	-7.3e-05	2.6e-05	0.000121	-2.8e-05	0.000122	-0.000117	-0.00014	-0.000108	-5e-05	-6e-06	5.1e-05	1.2e-05	-7.3e-05	9e-06	-6.1e-05	8.4e-05	1.5e-05	3.8e-05	-4.5e-05	4.7e-05	1e-06	7e-06	-1.9e-05	5e-06	4e-05	-1.8e-05	-5.3e-05	-8.2e-05	-1.9e-05	8.8e-05	1.5e-05	3.9e-05	1.6e-05	-4.2e-05	8.7e-05	-6.7e-05	-1.2e-05	-6.5e-05	-4.9e-05
	-0.13437	0.000183	-8.5e-05	-0.000589	0.000157	-9e-05	-0.000454	-0.000221	0.000184	-2.4e-05	0.000491	0.000129	-0.000103	-0.000171	-0.000187	-5e-05	3.6e-05	0.000112	2.9e-05	3.5e-05	-9e-05	-4.6e-05	-7.5e-05	0.000107	-6.6e-05	-0.000112	-2.4e-05	3e-06	-8.9e-05	-2.4e-05	-2.3e-05	-2.7e-05	-9e-06	8e-06	-9.9e-05	7e-06	-7.4e-05	-5.6e-05	-1.2e-05	-1.8e-05	1.5e-05	-4.1e-05	-1.5e-05	-4.1e-05	3.3e-05	0	3.3e-05	2.4e-05	-4.5e-05
	-0.09307	0.000185	-2e-06	-0.000605	-0.00015	-0.000656	-6.2e-05	0.000361	0.000207	-0.000182	-9.7e-05	1.9e-05	-0.000398	-0.000192	-9.3e-05	0.000208	3e-06	4.9e-05	-2.4e-05	-7e-06	-0.000113	0.000193	-4.6e-05	3.8e-05	-5.7e-05	-6.1e-05	-0.000144	-6e-05	4e-06	2.3e-05	3.5e-05	-2.4e-05	6e-06	9.3e-05	6.6e-05	-1.5e-05	7e-06	-3e-06	-6.8e-05	-5e-06	-3e-05	-4.2e-05	5.9e-05	2e-06	3.9e-05	-1.5e-05	1.2e-05	2.4e-05	1.8e-05
	-0.02374	0.000169	-0.000287	4.1e-05	-0.000442	-4.8e-05	0.000456	0.00013	0.000113	6.5e-05	-0.000395	-0.000386	2e-05	0.000349	-2.5e-05	1.7e-05	-1.8e-05	2.7e-05	-3.5e-05	4.5e-05	7.7e-05	-0.000111	-1.7e-05	-9.6e-05	1.7e-05	-1.7e-05	-4.6e-05	-5.6e-05	-1e-05	-3.5e-05	0.00012	-2.4e-05	-6.4e-05	-7.9e-05	-8.7e-05	-6.4e-05	8.6e-05	8.7e-05	-1.3e-05	3.9e-05	-4.4e-05	3.2e-05	8.9e-05	8.7e-05	5.6e-05	1.5e-05	4.7e-05	7.3e-05	7.7e-05
	0.02829	0.000426	0.00025	0.000783	9.9e-05	0.000425	3e-05	0.00055	-6.7e-05	-0.000412	-0.000115	3.3e-05	3e-05	-6.2e-05	-4.1e-05	-4.5e-05	0.000233	0.000198	1.6e-05	-3.8e-05	4.3e-05	-9e-05	-1.2e-05	1e-06	6.9e-05	1.2e-05	-6.1e-05	-5.3e-05	-9.7e-05	-1e-06	0.000105	5e-06	-5.6e-05	-0.00019	-0.000108	0.000127	0.000165	0.000136	9.2e-05	0.000128	0.000214	0.000317	0.000316	0.000484	0.000272	0.000489	0.000494	0.000461	0.000558
	0.06959	0.00184	0.00105	0.00073	0.000313	0.000295	6.8e-05	8.7e-05	-2.8e-05	-0.000227	0.000246	0.000288	-0.000239	-0.000344	7.4e-05	0.000292	0.000305	0.000144	7.5e-05	0.00018	4.5e-05	2.8e-05	0.000168	0.000135	7.6e-05	2.4e-05	-0.000109	-4.1e-05	-3.4e-05	0.000101	0.000139	-8e-06	-0.000173	-0.000334	-0.000238	-3.9e-05	1.3e-05	1.7e-05	0.000172	0.000284	0.000539	0.000827	0.000934	0.00141	0.00139	0.00143	0.0017	0.00156	0.0021
	0.11628	0.00126	0.00108	0.000174	-1e-06	0.000294	0.00023	0.00019	6e-05	-7.6e-05	-5.5e-05	-0.000121	-0.000178	0.000116	0.0003	0.00038	0.000369	0.000352	0.00017	0.00019	0.000318	0.000378	0.000451	0.000405	0.000256	4e-05	-3.5e-05	-1.6e-05	5.3e-05	0.000293	8.3e-05	-0.000162	-0.000536	-0.000768	-0.000772	-0.000605	-0.000345	-0.000212	0.000274	0.000737	0.00129	0.00225	0.00268	0.00335	0.00394	0.004	0.00554	0.00627	0.00688
	0.16562	0.00117	-0.000139	0.000199	-0.00039	0.000718	0.000678	0.000111	0.000349	0.000127	-0.000103	0.000104	0.000413	0.000203	0.000559	0.000615	0.000528	0.000801	0.000618	0.000532	0.000635	0.000838	0.000881	0.000742	0.000431	6.4e-05	-8.1e-05	5.3e-05	-6e-06	8.5e-05	-0.000252	-0.000845	-0.00134	-0.0017	-0.00161	-0.00134	-0.000706	-0.000167	0.0008	0.00209	0.00335	0.00499	0.00634	0.00788	0.01048	0.01179	0.01296	0.0133	0.01347
	0.20829	-0.00162	-0.000467	-0.000809	0.000577	0.00102	0.000193	-0.000162	0.000153	0.000292	0.000603	1.2e-05	0.000458	0.000507	0.000819	0.000862	0.000943	0.000978	0.00095	0.000818	0.00101	0.00131	0.000998	0.000775	0.000403	-3.5e-05	-0.000319	-0.000243	-0.000238	-0.000522	-0.000766	-0.00158	-0.00204	-0.00232	-0.00216	-0.00146	-0.000543	0.000687	0.00218	0.00408	0.00644	0.00895	0.01245	0.01492	0.01701	0.01838	0.01888	0.01949	0.01946
	0.26694	-0.000104	0.000123	-0.000325	0.000369	-0.000379	-0.000564	7.5e-05	0.000452	0.000317	0.000292	0.000211	0.00071	0.000726	0.000755	0.00101	0.00106	0.00114	0.00112	0.00117	0.00131	0.00125	0.00108	0.000753	0.000346	-0.000293	-0.000611	-0.000652	-0.000774	-0.000979	-0.00132	-0.00202	-0.00238	-0.00242	-0.00185	-0.000628	0.000828	0.00271	0.00515	0.00865	0.01246	0.01579	0.01904	0.021	0.02285	0.02449	0.02482	0.02517	0.02495
	0.32695	-0.00123	-0.000149	0.000127	-0.000621	-0.000625	-0.000429	0.000422	6.6e-05	0.000196	0.00065	0.000247	0.000511	0.000869	0.000945	0.00126	0.00112	0.00131	0.00111	0.00124	0.00142	0.00137	0.00107	0.000707	0.000138	-0.000488	-0.000865	-0.00103	-0.00106	-0.00114	-0.00146	-0.00184	-0.00201	-0.00189	-0.00101	0.000577	0.00257	0.00528	0.00807	0.01171	0.01505	0.01859	0.02162	0.02386	0.026	0.02732	0.0284	0.02791	0.02543
	0.36825	0.00082	-0.000211	-0.00027	-0.000306	-9.3e-05	-0.000522	0.000477	0.000238	-2.5e-05	0.000306	0.000525	0.00064	0.0007	0.000874	0.00106	0.00118	0.00127	0.00117	0.00143	0.00136	0.0014	0.00111	0.000678	-1.2e-05	-0.00068	-0.000922	-0.00103	-0.00103	-0.00118	-0.00131	-0.00156	-0.00169	-0.00129	-0.000394	0.00138	0.00342	0.00586	0.00886	0.01231	0.0157	0.01934	0.02243	0.02486	0.0273	0.02855	0.02831	0.02666	0.02315
	0.40828	0.000963	-0.000127	0.000461	-0.000404	-0.000189	2.9e-05	0.000466	-6.9e-05	5.2e-05	0.000657	0.000657	0.000523	0.000644	0.000869	0.00107	0.00123	0.00115	0.00127	0.00155	0.00132	0.00144	0.00117	0.000511	2.2e-05	-0.000568	-0.000902	-0.000989	-0.000949	-0.000934	-0.00109	-0.00138	-0.00147	-0.000969	1.2e-05	0.00161	0.00377	0.00612	0.009	0.01262	0.01597	0.01959	0.02285	0.02541	0.02717	0.02788	0.02706	0.0246	0.02098
	0.47496	-0.000398	-0.000884	-0.000791	-0.000117	1.6e-05	0.000769	0.000824	0.000894	0.000465	0.000559	0.000366	0.000774	0.000969	0.00102	0.0011	0.00114	0.00133	0.00138	0.00145	0.00131	0.00131	0.00128	0.000657	0.000151	-0.000567	-0.000878	-0.00102	-0.000741	-0.000767	-0.000914	-0.0012	-0.00124	-0.000822	0.000284	0.00184	0.00401	0.00636	0.00921	0.01259	0.01595	0.01939	0.02246	0.02432	0.02557	0.02553	0.02426	0.02225	0.01958
	0.51494	7.5e-05	-0.000294	0.000352	-0.000104	0.000842	0.00078	0.00143	0.000725	0.000722	0.000506	0.000625	0.000839	0.000861	0.00117	0.00128	0.00127	0.00155	0.00133	0.00138	0.00127	0.00138	0.00116	0.000623	3e-05	-0.000481	-0.000819	-0.000777	-0.000633	-0.000714	-0.000918	-0.00113	-0.00117	-0.000692	0.000323	0.00189	0.00405	0.00632	0.009	0.01227	0.01543	0.01883	0.02161	0.02328	0.02431	0.02421	0.02367	0.02218	0.01953
	0.55762	0.000461	0.000859	-6e-05	-5.9e-05	0.000679	0.000432	0.000256	0.000703	0.000655	0.000406	0.000634	0.00104	0.000871	0.00135	0.00136	0.00137	0.00124	0.00131	0.00135	0.00127	0.00128	0.000973	0.000574	-4.5e-05	-0.000356	-0.000693	-0.000696	-0.000607	-0.000697	-0.000833	-0.00106	-0.00104	-0.000582	0.000383	0.00189	0.00394	0.0061	0.00865	0.01187	0.01495	0.01815	0.02049	0.02223	0.02356	0.02395	0.0233	0.02167	0.01894
	0.61494	-0.000851	0.000255	0.000435	0.000551	-0.000164	5.7e-05	0.00055	0.000602	0.000294	0.000458	0.000657	0.000996	0.000949	0.00119	0.000927	0.00121	0.00133	0.00128	0.00133	0.00125	0.00124	0.000944	0.00064	0.00017	-0.000477	-0.000699	-0.000689	-0.000524	-0.000613	-0.000655	-0.00107	-0.00102	-0.00063	0.0003	0.0017	0.00364	0.00568	0.00822	0.01131	0.01423	0.01725	0.01976	0.02158	0.02272	0.02288	0.02217	0.02052	0.01775
	0.67628	0.00146	-0.000942	-2.1e-05	0.000551	0.000178	-8e-06	0.000316	0.000555	0.000834	0.000828	0.000506	0.000783	0.000761	0.00099	0.00112	0.00123	0.00122	0.00119	0.00116	0.00133	0.00131	0.00107	0.000652	5.7e-05	-0.000314	-0.000635	-0.000534	-0.000501	-0.000565	-0.000713	-0.000882	-0.00104	-0.000724	0.000199	0.00158	0.00344	0.0055	0.00793	0.01076	0.01364	0.01661	0.01879	0.02039	0.02127	0.02149	0.02092	0.01938	0.01675
	0.71763	0.000193	-0.000441	0.000845	-4e-06	-6.2e-05	-0.000477	0.000573	0.000898	0.000802	0.000964	0.000531	0.000742	0.000768	0.000937	0.001	0.00123	0.00116	0.0013	0.00153	0.00133	0.00122	0.00106	0.000584	5.1e-05	-0.000341	-0.000566	-0.000523	-0.00045	-0.000456	-0.000698	-0.00106	-0.00112	-0.000706	0.000174	0.00151	0.00338	0.00536	0.00765	0.01051	0.01321	0.016	0.01813	0.01963	0.02051	0.0208	0.02013	0.01853	0.01608
	0.7776	-0.000146	-0.000492	0.00058	-0.000131	0.000188	0.000645	0.000902	0.000648	0.000888	0.000919	0.000635	0.000589	0.000785	0.00107	0.00117	0.00124	0.00147	0.00128	0.00118	0.00115	0.0012	0.00104	0.000632	-4e-06	-0.000375	-0.000651	-0.000464	-0.000483	-0.000518	-0.000731	-0.00112	-0.00111	-0.000797	0.000201	0.00149	0.00321	0.00504	0.00723	0.00995	0.01242	0.01522	0.01733	0.0186	0.0195	0.01947	0.01898	0.01759	0.01538
	0.8336	-1.5e-05	-5e-05	7.2e-05	-0.00014	0.000206	3.3e-05	0.000225	0.000507	0.000447	0.000763	0.000789	0.000446	0.000839	0.00115	0.00126	0.00122	0.00113	0.00105	0.00102	0.00126	0.0012	0.000863	0.000481	-7.3e-05	-0.000373	-0.000562	-0.000547	-0.000539	-0.000457	-0.000677	-0.00103	-0.00112	-0.000803	8.8e-05	0.00141	0.00312	0.00483	0.00682	0.00947	0.012	0.01445	0.01638	0.01756	0.01835	0.01857	0.01802	0.01672	0.01467
	0.87759	-0.000575	-0.000171	-0.000295	0.000266	0.00021	-9.4e-05	-8e-06	0.00051	0.000439	0.000685	0.000473	0.000495	0.000805	0.0011	0.00111	0.00113	0.00106	0.00114	0.00112	0.00125	0.00114	0.000927	0.000448	-3.2e-05	-0.000439	-0.000646	-0.000591	-0.000452	-0.000493	-0.000658	-0.0011	-0.00117	-0.000753	5e-05	0.00137	0.003	0.00468	0.00663	0.00908	0.01148	0.01374	0.01557	0.0169	0.01772	0.01782	0.01726	0.01592	0.01414
	0.90694	0.000472	-0.000108	0.000168	0.000223	0.000179	-0.000325	0.00011	0.000469	0.000425	0.000694	0.00065	0.000574	0.000912	0.00101	0.00103	0.00111	0.00111	0.00118	0.00105	0.00123	0.00123	0.000936	0.000472	-4.7e-05	-0.00049	-0.000646	-0.000532	-0.000437	-0.000488	-0.000673	-0.000992	-0.00116	-0.000697	7.8e-05	0.00138	0.00292	0.00455	0.00649	0.00882	0.01096	0.01339	0.01521	0.01654	0.01724	0.01732	0.01679	0.01563	0.01384
	0.95892	0.00194	-0.000313	7.3e-05	0.000282	-2.5e-05	0.000173	0.000538	0.000423	0.000558	0.00103	0.000814	0.000809	0.000795	0.000935	0.00119	0.00113	0.001	0.00106	0.00115	0.00121	0.00107	0.000814	0.000301	-8.9e-05	-0.000406	-0.000567	-0.000522	-0.000446	-0.000451	-0.00073	-0.000979	-0.00113	-0.000729	8.3e-05	0.00132	0.00277	0.00428	0.00615	0.0083	0.01057	0.01289	0.01449	0.0156	0.01631	0.01664	0.01627	0.01522	0.01344
	1.02428	-0.000173	0.000675	0.000593	0.000849	0.000473	0.000675	0.000901	0.000916	0.000723	0.000499	0.000711	0.000933	0.00107	0.00102	0.00107	0.00106	0.00114	0.000996	0.0011	0.000981	0.000911	0.00073	0.000276	-3.4e-05	-0.000363	-0.000533	-0.000561	-0.000454	-0.000445	-0.000648	-0.001	-0.00114	-0.000812	9e-06	0.00107	0.0025	0.00409	0.00581	0.00786	0.00992	0.01211	0.01377	0.01502	0.01582	0.01602	0.01582	0.01463	0.01288
	1.06563	0.000897	0.000485	-0.00011	0.000149	0.000683	0.000587	0.00074	0.000608	0.000546	0.000587	0.000917	0.00103	0.000935	0.000987	0.00108	0.00114	0.000979	0.000992	0.000986	0.000872	0.000874	0.00072	0.000355	1e-06	-0.000498	-0.000588	-0.000475	-0.000534	-0.000445	-0.00066	-0.00102	-0.00118	-0.000858	-0.000109	0.00104	0.00242	0.00397	0.00553	0.0076	0.00959	0.01185	0.01356	0.01475	0.01545	0.01567	0.01528	0.01417	0.01263
	1.11629	-0.000331	0.000693	9.8e-05	-0.000104	0.000609	0.000275	0.000727	0.001	0.000873	0.00137	0.000669	0.000918	0.00082	0.00107	0.000939	0.00103	0.00106	0.000915	0.000912	0.000884	0.000874	0.000655	0.000448	-6.5e-05	-0.000538	-0.00056	-0.000453	-0.000476	-0.000382	-0.000713	-0.0012	-0.00124	-0.000817	-0.000179	0.00099	0.00235	0.0037	0.00534	0.00749	0.00954	0.01156	0.01307	0.01428	0.01495	0.01508	0.01499	0.01429	0.01273
	1.16695	0.000716	0.000217	0.000201	-0.000278	-0.000273	0.00082	0.000784	0.000812	0.00113	0.00082	0.000745	0.00092	0.000896	0.000993	0.000737	0.000892	0.000956	0.000914	0.000868	0.001	0.000931	0.000656	0.000343	-0.000135	-0.000434	-0.000465	-0.000396	-0.000412	-0.000418	-0.000758	-0.00111	-0.0012	-0.000777	-7.1e-05	0.000925	0.00229	0.00366	0.00538	0.0073	0.00917	0.01118	0.01268	0.01383	0.01473	0.01505	0.01474	0.01389	0.01237
	1.20561	0.000851	-0.000587	-7.5e-05	-0.000274	-0.000128	0.000684	0.000362	0.000368	0.00105	0.000739	0.000755	0.000726	0.000677	0.000893	0.000843	0.000846	0.000823	0.00104	0.00106	0.00102	0.000826	0.00069	0.000234	-0.000122	-0.000418	-0.000448	-0.000503	-0.00048	-0.000477	-0.000729	-0.00107	-0.00126	-0.000844	-0.000137	0.000947	0.00235	0.0037	0.00518	0.00708	0.00899	0.01102	0.01262	0.01382	0.01449	0.01468	0.01449	0.01368	0.01218
	1.27763	0.0005	0.000281	0.000464	0.000289	0.000331	0.000335	0.000543	0.000891	0.00102	0.000623	0.000488	0.000607	0.000941	0.000802	0.000867	0.000974	0.000977	0.000894	0.000951	0.000924	0.000793	0.000609	0.000314	-0.000249	-0.000596	-0.000697	-0.000455	-0.00042	-0.000406	-0.000854	-0.00121	-0.00118	-0.000719	-0.000105	0.00103	0.00231	0.00353	0.00501	0.00696	0.00888	0.01073	0.01223	0.01344	0.01419	0.01451	0.01421	0.01345	0.01197
	1.31893	9.3e-05	0.000694	0.000233	0.000146	0.000204	0.000662	0.000972	0.000964	0.00112	0.000631	0.000526	0.000653	0.000804	0.000853	0.00104	0.00103	0.000958	0.000869	0.000905	0.000879	0.000857	0.000593	0.000131	-0.000246	-0.00057	-0.000739	-0.00053	-0.00049	-0.000586	-0.000817	-0.0011	-0.00112	-0.000724	-6.6e-05	0.000991	0.00224	0.00347	0.00506	0.00683	0.00867	0.01067	0.01221	0.01337	0.01404	0.01435	0.01409	0.01334	0.01194
	1.36562	0.000512	0.000203	-0.000141	-0.000179	0.000596	0.000293	0.000692	0.00096	0.000779	0.000542	0.000748	0.000954	0.000718	0.000769	0.0011	0.00097	0.000888	0.000919	0.000786	0.000818	0.000719	0.000544	0.00016	-0.000181	-0.000581	-0.000759	-0.000583	-0.000432	-0.000395	-0.000675	-0.00105	-0.00109	-0.000698	-3.8e-05	0.000958	0.00217	0.0034	0.0049	0.00684	0.00869	0.01064	0.01215	0.01325	0.01395	0.01422	0.01409	0.01335	0.01193
	1.40692	0.000463	-0.000185	6.8e-05	0.000124	0.000633	0.000503	0.000291	0.000582	0.000741	0.000765	0.000756	0.000741	0.000605	0.000841	0.000826	0.000837	0.000818	0.000872	0.000702	0.000786	0.000782	0.000568	0.000155	-0.000256	-0.000626	-0.000642	-0.000477	-0.000292	-0.000415	-0.000655	-0.00104	-0.00112	-0.000766	-2.6e-05	0.00104	0.00213	0.00346	0.005	0.00688	0.00864	0.01058	0.01213	0.01319	0.01399	0.01427	0.01414	0.01329	0.01193
	1.46826	6.8e-05	0.00089	0.000354	-0.00052	-0.000106	-9.9e-05	0.000238	0.00103	0.000784	0.000921	0.000682	0.000567	0.000893	0.000996	0.000949	0.000796	0.000713	0.00064	0.000684	0.000793	0.000763	0.000487	8.4e-05	-0.000254	-0.000487	-0.000563	-0.000565	-0.00039	-0.00056	-0.000685	-0.00105	-0.00108	-0.000692	-2.7e-05	0.00102	0.0022	0.00349	0.005	0.00685	0.00855	0.01056	0.0121	0.01328	0.014	0.01415	0.0141	0.01332	0.01193
	1.51892	0.000166	-0.000382	-0.000393	0.000296	-5.6e-05	-0.000276	0.000788	0.00114	0.00063	0.000992	0.000567	0.000724	0.000858	0.00105	0.000607	0.000817	0.000713	0.000723	0.000649	0.000708	0.000671	0.000579	0.000283	-0.000215	-0.000589	-0.000637	-0.000582	-0.000464	-0.000466	-0.000626	-0.00101	-0.00105	-0.000725	-0.000126	0.00095	0.00217	0.00346	0.00489	0.00684	0.00865	0.01063	0.01203	0.01311	0.01385	0.0141	0.01399	0.01312	0.0117
	1.56963	-0.000978	-0.000189	0.0002	0.000219	0.000233	0.00042	0.00122	0.000789	0.000935	0.000603	0.000662	0.000839	0.000798	0.000517	0.000739	0.000798	0.000705	0.00063	0.000755	0.000781	0.00087	0.000526	7.5e-05	-0.000214	-0.000523	-0.000636	-0.000593	-0.000432	-0.000364	-0.000626	-0.000976	-0.0011	-0.000746	-0.000118	0.00107	0.00213	0.00347	0.00492	0.00684	0.00864	0.01048	0.01201	0.01315	0.01375	0.01393	0.01375	0.0131	0.01189
	1.61759	-0.000852	-0.000197	0.00087	0.000612	0.000835	0.000742	0.00076	0.000788	0.00109	0.000508	0.000473	0.000409	0.000606	0.000638	0.000811	0.000738	0.000753	0.000709	0.000796	0.00082	0.000762	0.000474	0.000224	-0.000239	-0.000586	-0.00063	-0.000528	-0.000465	-0.000454	-0.000716	-0.00103	-0.00116	-0.000857	-6.2e-05	0.00105	0.0022	0.00345	0.00477	0.00664	0.00847	0.01039	0.01195	0.01297	0.01375	0.01411	0.01395	0.01331	0.01216
	1.66825	0.000995	-0.000371	0.00078	0.000991	0.000773	0.000589	0.000458	0.00108	0.000996	0.000296	0.000469	0.000507	0.000659	0.000672	0.000733	0.000982	0.000813	0.000785	0.000722	0.000892	0.000746	0.000591	0.000252	-0.000282	-0.000607	-0.000612	-0.000667	-0.00057	-0.000458	-0.000758	-0.000973	-0.00121	-0.000849	-1.8e-05	0.000933	0.00205	0.00332	0.00475	0.00653	0.00829	0.01033	0.01191	0.01307	0.01398	0.0143	0.01421	0.0136	0.01226
	1.7096	-0.000949	-4.7e-05	0.000648	0.00084	0.000234	0.000872	0.000821	0.000319	0.000815	0.000752	0.000583	0.000636	0.000733	0.000865	0.000859	0.00106	0.000863	0.000615	0.000729	0.000895	0.00088	0.000666	0.000361	-0.000268	-0.000691	-0.000737	-0.000692	-0.000566	-0.000499	-0.000771	-0.00102	-0.00124	-0.000836	-0.000155	0.000787	0.00187	0.00328	0.00464	0.00648	0.0084	0.0104	0.01213	0.01322	0.0141	0.01442	0.01434	0.01364	0.01233
	1.76825	0.000482	-0.000149	9.5e-05	0.000178	0.000565	0.000152	0.000538	0.000521	0.000534	0.000648	0.000565	0.000535	0.000655	0.000755	0.00087	0.000911	0.000758	0.000697	0.000748	0.000954	0.00106	0.000612	0.000189	-0.000368	-0.000655	-0.00091	-0.000726	-0.000497	-0.000582	-0.000814	-0.00107	-0.0012	-0.000901	-0.000348	0.000661	0.00186	0.00323	0.00468	0.0065	0.00845	0.0105	0.01219	0.01337	0.01434	0.01469	0.0144	0.01371	0.01252
	1.83361	0.000447	-0.000405	0.000247	-0.000345	0.000191	-0.000236	0.000988	0.000286	0.000866	0.00078	0.00101	0.000702	0.00068	0.000699	0.000782	0.000849	0.000784	0.000745	0.00094	0.000804	0.000854	0.000568	8.6e-05	-0.00029	-0.000715	-0.000837	-0.000758	-0.000536	-0.000618	-0.00085	-0.00128	-0.0014	-0.00109	-0.00035	0.000668	0.0019	0.00332	0.00473	0.00673	0.00869	0.01079	0.01244	0.01363	0.01455	0.01483	0.01468	0.01418	0.01281
	1.85761	-0.000198	-0.000339	0.000173	-0.000246	2.2e-05	9e-06	0.00103	0.000342	0.00085	0.000748	0.000825	0.000741	0.000735	0.000722	0.000866	0.000935	0.000716	0.000742	0.00095	0.000755	0.000778	0.00058	0.000161	-0.000267	-0.000703	-0.00079	-0.000782	-0.000611	-0.000681	-0.00094	-0.00128	-0.00138	-0.00102	-0.000331	0.000592	0.00186	0.00332	0.00477	0.00683	0.00875	0.01087	0.01253	0.01366	0.01466	0.01498	0.01482	0.0142	0.01285
	1.91763	-0.000219	-0.000204	-4.7e-05	-4.2e-05	0.000402	-0.000134	0.000377	0.000644	0.000772	0.000531	0.00063	0.000748	0.000697	0.000867	0.001	0.000951	0.000901	0.000829	0.000626	0.000872	0.000907	0.000627	0.000272	-0.00023	-0.000677	-0.000881	-0.000936	-0.000763	-0.00078	-0.00094	-0.00115	-0.00128	-0.00116	-0.000448	0.000687	0.00204	0.00341	0.00491	0.00698	0.00892	0.01106	0.01281	0.01409	0.01493	0.01542	0.0152	0.0143	0.01288
	1.9776	0.000616	-0.000189	0.000299	0.000298	-0.000126	0.000539	0.000649	0.000684	0.000509	0.000565	0.000606	0.000565	0.000693	0.000877	0.00101	0.000916	0.000844	0.000735	0.000913	0.000963	0.000959	0.000669	6.5e-05	-0.000299	-0.000788	-0.00103	-0.00101	-0.000745	-0.000627	-0.000905	-0.0013	-0.00141	-0.00109	-0.000315	0.000776	0.00217	0.00349	0.00508	0.00715	0.00921	0.01147	0.01327	0.01451	0.01537	0.01561	0.0154	0.01445	0.01304
	2.02561	0.000967	-0.000205	0.000277	-0.000193	-0.00047	-0.000403	0.000751	0.000601	0.000559	0.000826	0.000732	0.000637	0.000955	0.00081	0.000844	0.000943	0.000795	0.000759	0.000955	0.000927	0.000859	0.000603	5e-05	-0.000476	-0.00101	-0.001	-0.00084	-0.00065	-0.000699	-0.00083	-0.00129	-0.0014	-0.00105	-0.000278	0.000759	0.00211	0.00357	0.00524	0.00747	0.00971	0.01184	0.01361	0.01474	0.0156	0.01573	0.01541	0.01452	0.01302
	2.07627	-0.000199	0.000246	0.000667	0.000723	-0.000295	0.000193	0.000516	0.000827	0.000711	0.000725	0.000496	0.000631	0.000664	0.000911	0.00096	0.000878	0.000864	0.00089	0.000927	0.000827	0.000788	0.000501	7.1e-05	-0.000353	-0.000733	-0.000972	-0.000832	-0.000719	-0.000666	-0.000786	-0.0012	-0.00137	-0.00108	-0.000378	0.000753	0.00217	0.00367	0.00557	0.00778	0.00979	0.01207	0.01378	0.01492	0.01564	0.01578	0.01535	0.01436	0.01303
	2.11762	8.9e-05	-0.00028	0.000256	0.000179	-1.1e-05	0.000365	0.000736	0.00093	0.000671	0.00032	0.000577	0.000708	0.000713	0.000926	0.00098	0.000807	0.000999	0.000955	0.000856	0.000742	0.000756	0.000538	0.0001	-0.00035	-0.000784	-0.000966	-0.00086	-0.000724	-0.000751	-0.000843	-0.00122	-0.00144	-0.00103	-0.000398	0.000826	0.00235	0.00382	0.00575	0.00791	0.00997	0.01208	0.01393	0.01496	0.01569	0.01583	0.01544	0.01452	0.01312
	2.16696	-0.000202	-0.000898	0.000352	-0.000317	0.000234	0.000386	0.000884	0.00064	0.000454	0.000598	0.000611	0.000861	0.00073	0.000817	0.000967	0.00101	0.000933	0.000673	0.000635	0.000828	0.000866	0.000548	2.5e-05	-0.000457	-0.000767	-0.000937	-0.000856	-0.000697	-0.000734	-0.000951	-0.00129	-0.00147	-0.000974	-0.000232	0.000983	0.00242	0.00394	0.00577	0.00801	0.01014	0.0123	0.01392	0.01521	0.01575	0.01591	0.01561	0.01473	0.01315
	2.22428	-0.000688	-0.000782	4.2e-05	0.000296	0.000458	0.00031	0.000269	0.000518	0.000754	0.000507	0.000667	0.000875	0.000718	0.000851	0.000889	0.00101	0.000883	0.000745	0.000941	0.000801	0.000789	0.000484	8e-06	-0.000384	-0.00063	-0.000866	-0.000934	-0.000785	-0.000708	-0.000944	-0.0012	-0.00133	-0.000941	-0.000216	0.000945	0.00231	0.00391	0.00583	0.00811	0.01027	0.01248	0.0142	0.01529	0.01599	0.01603	0.01574	0.01474	0.0133
	2.27626	-0.00114	0.000789	-0.000137	0.000417	0.000275	2e-06	0.000582	0.000615	0.000594	0.000507	0.000761	0.000715	0.000634	0.000571	0.000885	0.000981	0.00105	0.000819	0.000809	0.000913	0.000959	0.000633	0.000325	-0.000302	-0.000796	-0.000861	-0.00089	-0.000703	-0.000714	-0.000838	-0.00116	-0.0013	-0.00106	-0.000307	0.00091	0.0024	0.00407	0.00589	0.00816	0.01024	0.0127	0.01429	0.01551	0.01624	0.01629	0.01592	0.0151	0.01336
	2.32692	-0.000612	-0.000274	0.000214	0.000603	-0.000337	-0.000361	0.000893	0.000721	0.000558	0.000686	0.000671	0.000726	0.000701	0.000723	0.00081	0.00112	0.000865	0.000801	0.000847	0.00106	0.000883	0.000741	0.000131	-0.000334	-0.00067	-0.000882	-0.000943	-0.000752	-0.000753	-0.000877	-0.00119	-0.00135	-0.00112	-0.000313	0.000922	0.00243	0.00396	0.00587	0.0082	0.01044	0.01276	0.0144	0.01572	0.01642	0.01657	0.01598	0.01478	0.01349
	2.36426	1.7e-05	0.000588	0.000667	0.000434	-0.000344	3.9e-05	0.00102	0.0008	0.000737	0.000593	0.000592	0.000322	0.000773	0.000703	0.000884	0.00116	0.000871	0.000814	0.000924	0.00108	0.000883	0.000706	0.000169	-0.000327	-0.000707	-0.000908	-0.00085	-0.000765	-0.000688	-0.000937	-0.00124	-0.00141	-0.00103	-0.000273	0.00091	0.00232	0.00399	0.00595	0.00827	0.0104	0.01286	0.01456	0.01579	0.0164	0.01634	0.01604	0.01504	0.01381
	2.40963	0.000805	0.000289	0.00128	0.000137	0.000348	0.000532	0.000342	0.000923	0.000606	0.000488	0.000596	0.00031	0.000648	0.000688	0.000936	0.00113	0.000979	0.000901	0.000973	0.000928	0.000902	0.000648	0.00027	-0.000299	-0.000782	-0.000891	-0.000914	-0.000715	-0.000681	-0.000959	-0.00119	-0.00137	-0.00111	-0.0004	0.000891	0.00239	0.00404	0.00602	0.00836	0.01061	0.01304	0.0146	0.01566	0.01643	0.01663	0.01627	0.01551	0.01391
	2.48027	-0.000201	-5.1e-05	0.000816	0.000388	-0.000174	-5e-06	0.000214	0.00026	0.000505	0.000386	0.000143	0.000631	0.000628	0.000853	0.00108	0.001	0.000862	0.00101	0.00104	0.000901	0.000858	0.000623	0.000169	-0.000285	-0.000705	-0.00093	-0.000964	-0.000788	-0.000762	-0.000939	-0.00138	-0.00144	-0.00104	-0.000299	0.000824	0.00245	0.00408	0.00609	0.00843	0.01074	0.01312	0.01485	0.01602	0.01683	0.01693	0.01651	0.01555	0.0141
	2.52427	5.3e-05	9.5e-05	0.000282	0.000119	-0.000322	-0.000236	0.000431	0.000693	0.000623	0.000576	0.000413	0.000747	0.000722	0.001	0.000962	0.000933	0.000965	0.00104	0.00115	0.000925	0.000905	0.000649	0.000183	-0.000329	-0.000666	-0.000828	-0.000759	-0.000825	-0.000892	-0.000952	-0.00123	-0.00136	-0.00104	-0.000374	0.000729	0.00241	0.0041	0.00621	0.0085	0.01093	0.01326	0.015	0.01609	0.01682	0.01697	0.01664	0.01558	0.01395
	2.56562	-0.000141	-0.000579	0.00023	-0.000302	-0.000643	-0.000207	0.000805	0.000917	0.000896	0.000668	0.000694	0.000481	0.000681	0.000964	0.00101	0.00105	0.000972	0.000983	0.00102	0.000982	0.00101	0.000694	0.000165	-0.000266	-0.000685	-0.000839	-0.000882	-0.000785	-0.000656	-0.000907	-0.00124	-0.00141	-0.00104	-0.000434	0.000787	0.00241	0.00415	0.0062	0.0087	0.01102	0.01331	0.01507	0.01617	0.01692	0.0171	0.01649	0.01532	0.01388
	2.62696	0.000193	-0.000342	-0.000628	-0.000576	5.5e-05	0.000133	0.000484	0.000475	0.00102	0.000676	0.00056	0.000776	0.000756	0.00107	0.000951	0.00113	0.000873	0.00107	0.00105	0.00102	0.000787	0.000615	0.000242	-0.000301	-0.000696	-0.00086	-0.000884	-0.000738	-0.000806	-0.000961	-0.00133	-0.00155	-0.001	-0.000293	0.000941	0.00246	0.00411	0.00624	0.00872	0.01089	0.01333	0.01508	0.01612	0.0167	0.01691	0.0165	0.01552	0.01404
	2.67625	-0.00114	-0.000435	-0.000109	0.000115	0.000654	0.000242	0.000754	0.000896	0.000427	0.000252	0.00062	0.000784	0.000675	0.000901	0.000955	0.00099	0.00105	0.00105	0.000985	0.00105	0.000966	0.000634	0.000146	-0.00027	-0.000689	-0.000794	-0.000865	-0.000761	-0.000763	-0.00102	-0.00134	-0.0014	-0.00116	-0.000417	0.000851	0.00252	0.00418	0.00627	0.00875	0.01109	0.01324	0.01489	0.016	0.01677	0.01698	0.01656	0.01566	0.01394
	2.7176	-0.000376	4.5e-05	0.000405	0.000213	0.000707	0.000483	0.00105	0.000445	0.000337	0.000425	0.000785	0.00128	0.000673	0.000943	0.0011	0.000865	0.000929	0.000974	0.0011	0.001	0.000865	0.00071	0.000391	-0.000176	-0.000638	-0.000855	-0.000793	-0.000756	-0.000664	-0.000938	-0.00127	-0.00141	-0.00117	-0.000452	0.00081	0.00257	0.00417	0.00622	0.00871	0.01091	0.01316	0.01489	0.01612	0.01692	0.01697	0.01657	0.01558	0.01394
	2.77762	-4.7e-05	8.2e-05	0.000677	0.000531	0.000264	0.00033	0.000641	0.000713	0.000423	0.000861	0.000651	0.000802	0.000794	0.00106	0.00104	0.00118	0.00101	0.00108	0.000956	0.000992	0.000876	0.000796	0.000259	-0.000202	-0.000681	-0.000897	-0.000772	-0.000674	-0.000727	-0.000995	-0.00135	-0.00149	-0.00124	-0.000404	0.000806	0.00244	0.00417	0.00617	0.00859	0.01074	0.01311	0.01491	0.01605	0.01677	0.01693	0.0167	0.01577	0.01436
	2.82828	4.3e-05	0.000335	0.000914	-0.000482	-0.00042	0.000268	0.000552	0.000427	0.000591	0.000628	0.000681	0.000828	0.000951	0.000949	0.00101	0.00103	0.000875	0.00103	0.0012	0.000986	0.000866	0.000707	8.4e-05	-0.000206	-0.000622	-0.000751	-0.000743	-0.000739	-0.000722	-0.00102	-0.00136	-0.00156	-0.00116	-0.000322	0.000962	0.00233	0.00397	0.006	0.00838	0.0107	0.01298	0.01464	0.01601	0.0168	0.01697	0.0168	0.01592	0.0145
	2.87629	0.00136	0.000343	-0.000554	0.000193	0.000404	0.000203	0.00026	0.000769	0.000639	0.000437	0.000521	0.000778	0.000773	0.000776	0.000797	0.000933	0.000941	0.001	0.00119	0.000945	0.00101	0.000616	0.000309	-0.000104	-0.000596	-0.000828	-0.000816	-0.000716	-0.000823	-0.00103	-0.00138	-0.00147	-0.00099	-0.000339	0.000811	0.00229	0.0039	0.00587	0.0083	0.01049	0.01286	0.01465	0.01597	0.01671	0.01706	0.01687	0.01592	0.01437
	2.93494	0.000842	0.000186	0.000969	2.8e-05	0.000361	-1.6e-05	0.000509	0.000714	0.000528	0.000889	0.000681	0.000762	0.000495	0.000607	0.00112	0.00112	0.00112	0.000957	0.00105	0.000884	0.000863	0.000639	0.000347	-0.000221	-0.000646	-0.000819	-0.000856	-0.000818	-0.000728	-0.000958	-0.00135	-0.00146	-0.00115	-0.000464	0.000664	0.00229	0.00385	0.00567	0.00816	0.01036	0.01269	0.01445	0.01583	0.0167	0.01695	0.01666	0.01566	0.01435
	2.97496	0.000321	0.000196	-0.000312	-0.000166	0.000315	0.00017	0.000667	0.000714	0.000733	0.000846	0.000493	0.000628	0.000738	0.000658	0.000935	0.00105	0.00105	0.000877	0.000926	0.000956	0.000863	0.000721	0.000291	-0.000235	-0.000662	-0.000851	-0.000828	-0.000743	-0.000746	-0.00105	-0.00146	-0.00149	-0.00128	-0.000483	0.000715	0.00222	0.0038	0.00561	0.0081	0.01034	0.0127	0.01442	0.01568	0.01647	0.01679	0.0165	0.01575	0.01432
	3.01759	0.000112	0.000504	0.00106	0.000308	0.000539	0.000364	0.000676	0.000735	0.000616	0.000881	0.000486	0.000598	0.000662	0.000741	0.00102	0.000944	0.0009	0.000928	0.00121	0.000939	0.000867	0.000738	9.9e-05	-0.000224	-0.000617	-0.000854	-0.000805	-0.000732	-0.000824	-0.00111	-0.00138	-0.00143	-0.00115	-0.00049	0.000634	0.00211	0.00371	0.00555	0.00794	0.01019	0.01251	0.01421	0.01547	0.01633	0.01669	0.01643	0.01567	0.01428
	3.05762	-2e-05	0.000803	0.00124	0.000466	0.000218	0.000575	0.000794	0.000282	0.000524	0.00108	0.000652	0.000477	0.000563	0.000816	0.00104	0.00111	0.000924	0.00113	0.00106	0.000903	0.000893	0.000699	0.000349	-0.000108	-0.00064	-0.000844	-0.000851	-0.000786	-0.000775	-0.000998	-0.00126	-0.00137	-0.00119	-0.000496	0.000539	0.00207	0.00364	0.00554	0.00779	0.0101	0.0122	0.01405	0.01537	0.01621	0.01657	0.0164	0.01573	0.0144
	3.13493	-0.000941	0.000231	0.000755	0.000889	0.000275	0.000242	0.000206	0.000496	0.00113	0.000711	0.000838	0.000722	0.000908	0.000751	0.00117	0.000871	0.000984	0.000873	0.00119	0.000892	0.000871	0.000617	0.000298	-0.000142	-0.000621	-0.000803	-0.000715	-0.000715	-0.000691	-0.000999	-0.00147	-0.00155	-0.00135	-0.000597	0.000564	0.00208	0.00365	0.00534	0.00753	0.00972	0.01201	0.0139	0.01521	0.01619	0.01666	0.01661	0.01583	0.01446
	3.1656	-0.000823	8.3e-05	0.00115	0.000574	0.000438	0.00035	0.000504	0.000646	0.000989	0.000835	0.00066	0.00057	0.000732	0.0009	0.00097	0.000845	0.000887	0.000915	0.0011	0.000965	0.000912	0.000688	0.000252	-0.00025	-0.000548	-0.000805	-0.000656	-0.000718	-0.000722	-0.00103	-0.00143	-0.00155	-0.00136	-0.000543	0.000569	0.00209	0.00355	0.00528	0.00755	0.00972	0.01204	0.0139	0.01529	0.01622	0.01665	0.01656	0.01573	0.01439
	3.21493	-0.000263	-3.6e-05	-0.000209	0.000315	0.000472	0.000956	0.000836	0.000518	0.00082	0.000331	0.000489	0.000569	0.000719	0.000983	0.00102	0.000902	0.00105	0.000986	0.000998	0.001	0.000994	0.000766	0.000401	-0.000214	-0.000627	-0.000848	-0.000795	-0.00078	-0.00078	-0.00102	-0.00141	-0.00146	-0.00124	-0.00047	0.000544	0.00194	0.00346	0.00526	0.00758	0.00973	0.01212	0.01386	0.01528	0.01619	0.01652	0.01649	0.01555	0.01433
	3.27495	-0.00152	0.000199	0.000476	0.000548	-2e-05	0.000545	0.000736	0.000316	0.000483	0.00097	0.000687	0.00069	0.00041	0.000814	0.00094	0.000942	0.000818	0.000925	0.000849	0.000866	0.000897	0.00067	0.00019	-0.000169	-0.00067	-0.000845	-0.000723	-0.000659	-0.000698	-0.000964	-0.00118	-0.00138	-0.00128	-0.000528	0.000505	0.00194	0.00346	0.00534	0.00755	0.00961	0.01193	0.01371	0.01507	0.01603	0.01646	0.01634	0.01546	0.01409
	3.32429	0.00114	-0.000106	9e-06	-6.2e-05	-0.000214	0.000187	0.000689	0.000638	0.000574	0.000842	0.000323	0.000489	0.000688	0.000791	0.00097	0.000874	0.00106	0.000903	0.00097	0.000882	0.000826	0.000664	0.00027	-0.000211	-0.000591	-0.000705	-0.00066	-0.000599	-0.00057	-0.000973	-0.00136	-0.00153	-0.0012	-0.000506	0.000578	0.00202	0.00341	0.00526	0.00747	0.00945	0.01184	0.01358	0.01502	0.01591	0.01623	0.01596	0.01504	0.01389
	3.35628	-0.000227	-0.000334	0	-0.000441	4.2e-05	0.000134	0.000726	0.000721	0.0007	0.000683	0.00044	0.000442	0.000732	0.000721	0.000848	0.000816	0.000984	0.000873	0.00103	0.000927	0.000869	0.000713	0.000244	-0.000163	-0.000611	-0.000669	-0.000618	-0.000613	-0.000761	-0.00103	-0.00128	-0.00152	-0.00114	-0.000487	0.000626	0.0019	0.00339	0.00532	0.00747	0.00954	0.01186	0.01357	0.01498	0.01568	0.01593	0.0158	0.01514	0.0139
	3.42428	0.000177	-0.000412	-0.000993	0.000124	0.000312	0.000602	0.000736	0.000263	0.000547	0.000642	0.000602	0.000882	0.000791	0.000815	0.000689	0.00081	0.000897	0.00086	0.000905	0.000991	0.000715	0.000581	0.000273	-0.000195	-0.000634	-0.000729	-0.000762	-0.000684	-0.000655	-0.000927	-0.00123	-0.00143	-0.0012	-0.000554	0.000594	0.00197	0.00356	0.00527	0.00743	0.00957	0.01155	0.0131	0.01447	0.01545	0.01595	0.01587	0.01508	0.01363
	3.4576	0.000436	-0.000364	-0.000365	0.000331	0.00069	0.00058	0.000629	0.000602	0.000639	0.000918	0.000577	0.000844	0.000675	0.000876	0.000784	0.000859	0.000931	0.000899	0.000904	0.000981	0.000915	0.000602	0.000317	-0.00021	-0.00061	-0.000773	-0.000752	-0.000627	-0.000618	-0.000805	-0.00129	-0.00151	-0.00119	-0.000483	0.000665	0.00195	0.00354	0.00524	0.00731	0.00931	0.01132	0.01307	0.01438	0.01544	0.01585	0.0157	0.01466	0.01344
	3.52158	0.000377	-4.4e-05	0.000806	4.9e-05	0.000858	0.00133	0.000908	0.000727	0.000972	0.000521	0.000427	0.000504	0.000564	0.000927	0.00081	0.000919	0.000666	0.000856	0.000845	0.000994	0.000924	0.000566	0.000158	-0.000194	-0.000589	-0.000695	-0.000674	-0.000634	-0.000664	-0.000983	-0.00136	-0.00137	-0.00116	-0.000399	0.000814	0.002	0.00335	0.00498	0.00711	0.00913	0.0114	0.01314	0.01429	0.01511	0.01549	0.01547	0.01491	0.01354
	3.57494	-0.00113	-0.000826	0.000819	0.000223	0.000504	0.00103	0.00078	0.000834	0.000584	0.000567	0.000589	0.000401	0.00052	0.000803	0.00109	0.000851	0.000909	0.000907	0.000932	0.000897	0.000652	0.000535	0.000166	-6.7e-05	-0.000483	-0.00075	-0.000717	-0.000694	-0.000646	-0.000886	-0.00129	-0.00135	-0.000987	-0.00036	0.000635	0.00182	0.00328	0.00507	0.0071	0.0091	0.01116	0.01274	0.01405	0.01498	0.01538	0.01526	0.01455	0.01339
	3.61629	0.000178	-0.000571	0.000826	0.000937	0.000243	0.000932	0.000479	0.00089	0.000489	0.000284	0.00057	0.000563	0.000534	0.000532	0.00102	0.001	0.000936	0.000844	0.000942	0.000751	0.000771	0.000659	0.000179	3.3e-05	-0.00055	-0.00073	-0.000692	-0.000602	-0.000525	-0.000876	-0.0012	-0.00142	-0.0011	-0.000412	0.000597	0.00192	0.00334	0.00505	0.00699	0.00905	0.01102	0.01275	0.01402	0.01481	0.01522	0.01519	0.01475	0.01337
	3.67763	-0.000176	0.000614	0.000272	0.000342	0.000169	9.1e-05	0.00029	0.000698	0.00059	0.000528	0.000501	0.000452	0.000744	0.000658	0.00124	0.000969	0.000918	0.000853	0.000827	0.00073	0.000915	0.000604	5.8e-05	-0.000186	-0.000516	-0.000653	-0.00065	-0.000445	-0.000551	-0.000869	-0.00132	-0.00148	-0.00119	-0.000399	0.000774	0.00198	0.00331	0.0049	0.00686	0.00884	0.01087	0.01242	0.01374	0.01478	0.01514	0.01511	0.0144	0.01317
	3.71761	0.000763	0.000619	9.8e-05	0.000193	0.000424	-0.000164	0.000445	0.00063	0.000448	0.000699	0.000753	0.00065	0.000705	0.00062	0.000883	0.000787	0.000808	0.000967	0.000855	0.00089	0.000601	0.000544	0.000152	-0.000197	-0.000419	-0.000615	-0.000476	-0.000519	-0.000674	-0.000943	-0.00127	-0.00143	-0.00107	-0.000243	0.000796	0.00195	0.00329	0.00493	0.00685	0.0087	0.01072	0.01236	0.01372	0.01466	0.01494	0.01504	0.01449	0.01322
	3.77493	0.00184	0.000352	-0.00027	0.000211	0.000285	0.000116	0.000568	0.000537	0.000744	0.00106	0.000784	0.000585	0.0006	0.000535	0.000877	0.000744	0.000739	0.000864	0.000846	0.000747	0.000823	0.000634	0.000123	-0.000159	-0.000535	-0.000757	-0.000681	-0.000657	-0.000634	-0.000982	-0.00111	-0.00132	-0.00102	-0.000382	0.000748	0.00181	0.00329	0.00486	0.00684	0.00873	0.01069	0.01235	0.01352	0.01454	0.01497	0.01487	0.01398	0.01302
	3.87625	0.00058	0.000538	-0.00028	-3.6e-05	0.000107	0.000951	0.000974	0.00129	0.000624	0.0009	0.000624	0.000587	0.000642	0.00101	0.00072	0.000814	0.000841	0.0009	0.000818	0.000894	0.000775	0.000512	8.6e-05	-0.000252	-0.000646	-0.000813	-0.000595	-0.00051	-0.000594	-0.000923	-0.00122	-0.00134	-0.00102	-0.000328	0.000817	0.00192	0.00323	0.00485	0.00676	0.00865	0.01071	0.01217	0.01342	0.01422	0.01471	0.01468	0.0141	0.01299
	3.96826	-6e-06	0.000279	0.000366	-0.000343	0.000705	0.000257	0.000655	0.000639	0.00103	0.000572	0.000717	0.000466	0.000475	0.000668	0.000794	0.000815	0.000991	0.00082	0.000736	0.000671	0.000691	0.000529	0.00032	-0.000224	-0.000624	-0.000734	-0.000675	-0.000572	-0.000594	-0.000785	-0.00124	-0.00136	-0.00102	-0.000297	0.000689	0.00202	0.00322	0.00467	0.00665	0.0086	0.01068	0.01219	0.0133	0.01417	0.01475	0.01459	0.01373	0.01286
	4.07629	0.000752	0.000497	4.1e-05	0.000629	2.8e-05	0.000662	0.000968	0.000652	0.000518	0.000494	0.000446	0.000733	0.000969	0.000863	0.000878	0.000697	0.000733	0.00063	0.00102	0.000768	0.00073	0.000544	0.000182	-0.000215	-0.000573	-0.000647	-0.000677	-0.000538	-0.000614	-0.000804	-0.00122	-0.00134	-0.00108	-0.000326	0.000722	0.0019	0.00327	0.00472	0.00673	0.00873	0.01068	0.0121	0.01314	0.01389	0.01432	0.01428	0.01376	0.01264
	4.17629	3e-05	-0.00112	0.000221	0.000423	0.00047	0.000368	0.00041	0.000888	0.000653	0.000662	0.000601	0.0005	0.000535	0.00062	0.000966	0.000875	0.000895	0.000826	0.000856	0.000891	0.00094	0.000535	6.8e-05	-0.000306	-0.00062	-0.00086	-0.000687	-0.000617	-0.000671	-0.000892	-0.00124	-0.00133	-0.00103	-0.000279	0.000648	0.00195	0.00331	0.00487	0.00691	0.00857	0.01052	0.01201	0.01299	0.01357	0.014	0.01422	0.01385	0.01283
	4.28427	-0.000336	0.000208	-0.000249	0.000551	0.000462	0.000293	0.000387	0.000443	0.000575	0.000543	0.000833	0.000766	0.000831	0.00066	0.000728	0.000915	0.00085	0.000973	0.000828	0.000816	0.000645	0.00041	6.7e-05	-0.000358	-0.000667	-0.000888	-0.000757	-0.000768	-0.000549	-0.000882	-0.00115	-0.00131	-0.00101	-0.000366	0.000599	0.00183	0.00312	0.00471	0.00673	0.00859	0.01074	0.01209	0.01301	0.01369	0.01411	0.01422	0.01372	0.01287
	4.3683	-0.000664	-5.4e-05	0.000301	-0.000955	-8.3e-05	0.000354	0.000739	0.000681	0.000564	0.000726	0.000413	0.000591	0.000676	0.000849	0.000857	0.00101	0.00076	0.000758	0.000684	0.000827	0.000669	0.000431	8.7e-05	-0.000286	-0.000706	-0.000864	-0.000772	-0.000607	-0.000554	-0.000867	-0.00115	-0.00135	-0.00111	-0.000378	0.000683	0.00198	0.00327	0.00499	0.007	0.00882	0.01065	0.01199	0.01303	0.01378	0.01428	0.01432	0.01391	0.01287
	4.47363	-0.000367	-1.3e-05	1.6e-05	0.000202	0.000454	1.7e-05	0.000892	0.000643	0.000862	0.000804	0.000523	0.000631	0.000524	0.000831	0.000952	0.00084	0.000675	0.000702	0.000741	0.000743	0.000746	0.000526	0.000189	-0.000338	-0.000695	-0.000804	-0.000826	-0.00064	-0.00061	-0.000883	-0.00123	-0.00128	-0.00091	-0.000265	0.000697	0.00196	0.0034	0.00495	0.00705	0.00898	0.01082	0.01219	0.01307	0.01381	0.01417	0.01413	0.01375	0.01275
	4.56696	0.00132	-0.000292	0.000274	1.9e-05	0.000213	0.000825	0.000864	0.00131	0.000613	0.000601	0.00071	0.000592	0.000551	0.000992	0.00095	0.000985	0.000848	0.00076	0.00086	0.000868	0.00082	0.000453	0.000217	-0.000258	-0.000745	-0.000756	-0.000703	-0.000655	-0.000572	-0.000843	-0.00108	-0.00127	-0.00104	-0.000403	0.000757	0.00206	0.00349	0.00511	0.00713	0.00907	0.01079	0.01214	0.01312	0.0138	0.01432	0.01433	0.01385	0.01265
	4.67759	-0.000236	3.2e-05	4e-05	0.000304	0.0004	0.000819	0.000697	0.0008	0.000836	0.000748	0.000558	0.000784	0.000978	0.000833	0.000906	0.000954	0.000969	0.000764	0.000902	0.000782	0.000686	0.000513	9e-05	-0.000306	-0.000647	-0.000845	-0.000742	-0.000645	-0.000695	-0.000891	-0.00121	-0.00127	-0.00107	-0.000395	0.000755	0.00208	0.00343	0.00517	0.00728	0.00918	0.01096	0.01225	0.0131	0.0138	0.01434	0.01442	0.01403	0.01283
	4.7696	-0.000277	7.1e-05	-0.000771	-0.00023	-4e-06	0.000196	0.00037	0.000497	0.000711	0.000532	0.000727	0.000432	0.000693	0.000917	0.000867	0.00104	0.000938	0.000895	0.000792	0.000772	0.000737	0.000516	4.5e-05	-0.000335	-0.000812	-0.000765	-0.000658	-0.000659	-0.000686	-0.00092	-0.00134	-0.00137	-0.00118	-0.000382	0.000717	0.0022	0.00361	0.0052	0.00734	0.00919	0.01088	0.0123	0.01328	0.0141	0.0146	0.01469	0.01417	0.01299
	4.8843	0.000121	-0.000967	-0.000924	6.5e-05	0.000183	0.000528	0.000972	0.000955	0.000667	0.000702	0.000742	0.000677	0.000652	0.000918	0.000819	0.000894	0.000899	0.00078	0.000801	0.00069	0.000735	0.000598	0.000196	-0.000314	-0.00069	-0.000898	-0.000863	-0.000844	-0.000748	-0.000889	-0.0012	-0.00137	-0.00113	-0.0004	0.000738	0.00205	0.00351	0.00521	0.0073	0.00925	0.01109	0.01239	0.0135	0.0143	0.01468	0.01471	0.014	0.01283
	4.96827	0.000649	0.00094	2.2e-05	7.4e-05	0.000386	0.000246	0.000728	0.000702	0.000858	0.00103	0.000553	0.000661	0.00076	0.000832	0.000943	0.000928	0.000806	0.000874	0.000775	0.000915	0.000808	0.000516	1.4e-05	-0.000438	-0.00089	-0.000856	-0.000676	-0.000593	-0.000708	-0.000883	-0.00126	-0.00148	-0.00105	-0.000506	0.000734	0.00201	0.00358	0.00528	0.00732	0.00922	0.01107	0.0124	0.01339	0.01424	0.01471	0.01465	0.01392	0.01285
	5.05896	0.000825	-0.000714	0.000391	0.000588	0.000519	0.000479	0.000935	0.000747	0.000431	0.00081	0.000612	0.000537	0.00065	0.000898	0.00118	0.00119	0.00084	0.000825	0.000718	0.000629	0.000486	0.000439	0.000186	-0.000325	-0.000582	-0.000782	-0.000792	-0.00072	-0.000714	-0.00104	-0.00129	-0.00149	-0.00117	-0.000472	0.000648	0.00202	0.00353	0.00519	0.00716	0.00918	0.01099	0.01233	0.01314	0.01432	0.0149	0.01499	0.0143	0.01305
	5.16694	0.000458	-0.000167	0.000663	0.000141	-0.000346	-0.000169	0.000556	0.000451	0.000765	0.000598	0.000535	0.00111	0.000864	0.000815	0.00092	0.000888	0.000574	0.000801	0.000723	0.000856	0.000815	0.000542	4e-05	-0.000408	-0.00081	-0.000838	-0.000814	-0.000668	-0.000741	-0.00102	-0.00131	-0.00141	-0.00115	-0.000495	0.00068	0.00204	0.00346	0.00517	0.00718	0.00911	0.01118	0.01251	0.01368	0.0145	0.01494	0.01499	0.01435	0.013
	5.2856	7.2e-05	-0.00094	-0.000197	0.000357	0.000188	0.000448	0.000714	0.000895	0.000698	0.00055	0.000837	0.000411	0.000463	0.000708	0.000818	0.000873	0.000888	0.000664	0.000724	0.000719	0.000559	0.000555	0.000208	-0.000293	-0.000606	-0.000786	-0.000764	-0.000711	-0.000737	-0.000835	-0.00125	-0.00145	-0.00121	-0.000511	0.000627	0.00206	0.00349	0.00528	0.00722	0.00911	0.01109	0.01249	0.01355	0.01442	0.01508	0.01516	0.01438	0.01324
	5.37761	-0.000229	-0.000151	0.000727	0.000634	0.000367	0.000169	0.000353	0.000367	0.000525	0.00069	0.000632	0.000763	0.000764	0.000753	0.000871	0.000852	0.000709	0.000709	0.000862	0.000751	0.000752	0.000492	9.9e-05	-0.000292	-0.000617	-0.000835	-0.000735	-0.000779	-0.000646	-0.00106	-0.00132	-0.00144	-0.00108	-0.000335	0.000781	0.00199	0.00344	0.00496	0.00701	0.0089	0.01094	0.01259	0.01387	0.01489	0.01516	0.01513	0.01435	0.01306
	5.47629	0.00119	0.00101	-0.000195	-3.5e-05	-9.7e-05	0.000121	0.000678	0.000128	0.00077	0.000493	0.000541	0.000387	0.00054	0.000794	0.000891	0.000788	0.000829	0.000749	0.000906	0.000868	0.000717	0.000558	0.000119	-0.000337	-0.000686	-0.000883	-0.000792	-0.000663	-0.000602	-0.000817	-0.00122	-0.00139	-0.00123	-0.00049	0.000439	0.00194	0.00335	0.00493	0.00704	0.00892	0.01092	0.01256	0.01381	0.01476	0.01513	0.015	0.01418	0.0129
	5.57628	0.000796	-0.000197	0.000403	0.000361	0.000788	0.000664	0.000437	0.000364	0.000711	0.000855	0.000567	0.000724	0.000304	0.000568	0.000759	0.000927	0.000694	0.000645	0.000785	0.000741	0.000754	0.000539	0.000224	-0.000226	-0.000634	-0.00071	-0.000737	-0.000616	-0.000759	-0.00103	-0.00139	-0.00156	-0.00119	-0.000527	0.000475	0.00194	0.00329	0.00507	0.0069	0.00891	0.01082	0.01237	0.01362	0.01459	0.01507	0.01484	0.01416	0.01311
	5.66692	0.00026	0.000939	0.000147	0.000282	0.000593	-7.8e-05	0.000473	0.000802	0.000804	0.000589	0.000562	0.000554	0.000776	0.000684	0.00113	0.000878	0.000851	0.000623	0.000788	0.00093	0.000861	0.000685	0.000227	-0.000197	-0.000625	-0.000888	-0.000922	-0.000802	-0.000752	-0.000994	-0.00137	-0.00149	-0.00118	-0.000425	0.000641	0.0019	0.00324	0.00486	0.00689	0.00867	0.01067	0.01236	0.0136	0.01473	0.01539	0.01515	0.01434	0.01306
	5.77495	-0.000671	-0.00101	0.000131	-1.8e-05	0.000115	0.000118	0.000482	0.000813	0.000319	0.000719	0.000574	0.000625	0.000637	0.000665	0.000958	0.00071	0.000866	0.000863	0.0007	0.00071	0.000824	0.000413	-2e-06	-0.000437	-0.000765	-0.000879	-0.000818	-0.000672	-0.000597	-0.000905	-0.00137	-0.00138	-0.0011	-0.000426	0.000535	0.00182	0.00313	0.00474	0.00677	0.00869	0.01076	0.01248	0.01373	0.01471	0.0151	0.0149	0.0141	0.0129
	5.88426	-0.00112	-0.00057	-0.000548	0.000452	-0.000475	-1.3e-05	0.000593	0.000593	0.00026	0.000514	0.000622	0.00082	0.000652	0.00076	0.000794	0.000953	0.000771	0.000672	0.000522	0.000663	0.000967	0.000468	6.8e-05	-0.000264	-0.000577	-0.000811	-0.000731	-0.000576	-0.000652	-0.000884	-0.00118	-0.00142	-0.00118	-0.000555	0.000492	0.00182	0.00319	0.00481	0.00667	0.00862	0.01071	0.01234	0.0136	0.01468	0.01511	0.01475	0.01398	0.0129
	5.97494	0.000367	0.000105	0.000327	-0.000134	0.000215	-0.000226	0.000573	0.000774	0.000771	0.000837	0.000744	0.000892	0.000611	0.000693	0.000579	0.000543	0.000688	0.000657	0.000641	0.000692	0.000792	0.000582	7.8e-05	-0.000306	-0.000694	-0.000843	-0.0008	-0.000638	-0.000708	-0.000941	-0.00121	-0.00141	-0.00111	-0.000425	0.00061	0.00178	0.00325	0.00481	0.00672	0.00869	0.01068	0.01223	0.01335	0.0144	0.01499	0.01481	0.01419	0.01313
	6.07494	0.000109	5.7e-05	5.9e-05	-0.000431	-0.000622	0.000666	0.000647	0.000846	0.000745	0.000823	0.000329	0.000347	0.000505	0.000755	0.000909	0.000792	0.00072	0.00089	0.000753	0.000743	0.000739	0.000526	0.000121	-0.000272	-0.000551	-0.000828	-0.000753	-0.000569	-0.000613	-0.000865	-0.00119	-0.00135	-0.00103	-0.000366	0.000573	0.00183	0.00316	0.00466	0.00671	0.00864	0.01061	0.01228	0.01344	0.01447	0.0147	0.01464	0.01409	0.01301
	6.16827	0.00013	0.000612	0.00049	0.000968	0.000523	5.6e-05	0.000306	0.000464	0.000485	0.000409	0.000672	0.000919	0.000663	0.000803	0.000895	0.000835	0.000761	0.000859	0.000629	0.000655	0.000765	0.000449	7.2e-05	-0.000354	-0.000629	-0.000617	-0.000603	-0.000622	-0.0006	-0.000889	-0.00117	-0.00128	-0.00106	-0.000321	0.000685	0.00187	0.00318	0.00473	0.00657	0.00852	0.01041	0.01212	0.01341	0.01426	0.01468	0.01463	0.01399	0.01295
	6.27493	0.000544	0.000247	-1.2e-05	-0.000229	0.00039	0.000702	0.000718	0.000986	0.00066	0.000679	0.000544	0.000394	0.000745	0.000802	0.000719	0.000843	0.000818	0.000716	0.000632	0.00088	0.000809	0.000538	7.4e-05	-0.000323	-0.000635	-0.000708	-0.000629	-0.000523	-0.00061	-0.000915	-0.00108	-0.00126	-0.00102	-0.000436	0.000563	0.00182	0.00308	0.00467	0.00655	0.00839	0.01035	0.01199	0.01316	0.01418	0.01462	0.01466	0.01412	0.01314
	6.36694	-0.000578	0.00136	0.000576	0.000415	0.000431	0.000569	-5.3e-05	0.000838	0.000727	0.000604	0.000403	0.000488	0.00074	0.000903	0.000939	0.000673	0.000824	0.000823	0.000896	0.0008	0.000598	0.000412	1.6e-05	-0.000301	-0.000611	-0.000701	-0.000564	-0.000555	-0.000605	-0.000776	-0.0012	-0.00131	-0.00112	-0.000411	0.000626	0.00175	0.00305	0.00456	0.00643	0.00841	0.01033	0.01202	0.01332	0.01426	0.01465	0.01446	0.01385	0.0126
	6.4856	-0.0012	0.000525	0.000999	-6.9e-05	0.000567	0.000692	0.000723	0.000791	0.000715	0.000959	0.000438	0.000644	0.000657	0.00066	0.000763	0.000706	0.000684	0.000759	0.000732	0.000734	0.000872	0.000544	0.000305	-0.000188	-0.000529	-0.000692	-0.000714	-0.000584	-0.000549	-0.000845	-0.00114	-0.00135	-0.0011	-0.00047	0.000612	0.00185	0.00304	0.00457	0.00643	0.00841	0.01037	0.01175	0.01313	0.01404	0.01449	0.0145	0.01409	0.013
	6.57762	-0.000858	0.000372	0.000374	0.00026	0.00022	0.000598	0.000698	0.000402	0.000737	0.00102	0.000684	0.000502	0.00061	0.000671	0.000893	0.000764	0.000834	0.000887	0.000805	0.000885	0.00082	0.000508	0.000133	-0.000234	-0.000568	-0.000669	-0.000677	-0.000558	-0.000578	-0.000931	-0.00119	-0.00133	-0.00108	-0.000387	0.000558	0.00182	0.00306	0.00438	0.00643	0.0084	0.01037	0.01183	0.01305	0.0141	0.01453	0.01455	0.01402	0.01289
	6.66693	0.00103	0.00132	-0.000337	0.000465	0.000575	0.000409	0.000749	0.000792	0.000818	0.000442	0.000512	0.000611	0.000771	0.000677	0.000993	0.000718	0.000733	0.00083	0.000762	0.000812	0.000798	0.000572	0.000165	-0.000247	-0.000692	-0.000902	-0.000716	-0.000644	-0.000665	-0.000821	-0.00123	-0.00145	-0.00117	-0.000538	0.00058	0.00187	0.00304	0.00452	0.00646	0.00841	0.01044	0.01197	0.01314	0.01403	0.01442	0.01424	0.01373	0.01289
	6.78295	0.000449	0.000325	0.000399	0.000295	8.7e-05	0.000727	0.000776	0.000695	0.000598	0.000792	0.000719	0.000761	0.000718	0.000855	0.000882	0.000885	0.000708	0.000773	0.000653	0.000724	0.000535	0.000498	0.000175	-0.000308	-0.000637	-0.000788	-0.000686	-0.000706	-0.000728	-0.000893	-0.00131	-0.00141	-0.00117	-0.000452	0.000712	0.00187	0.00318	0.00461	0.00645	0.00825	0.01023	0.01182	0.01301	0.01387	0.01435	0.01437	0.01377	0.0128
	6.87628	-0.000433	0.000617	-0.000625	-8.7e-05	0.000247	0.00011	0.000393	0.00102	0.000943	0.00046	0.000576	0.000841	0.000593	0.000783	0.000743	0.000893	0.000884	0.000643	0.00062	0.000748	0.000658	0.000548	-2.6e-05	-0.000327	-0.000713	-0.000848	-0.000747	-0.000616	-0.000649	-0.000948	-0.00116	-0.00129	-0.00102	-0.000347	0.000606	0.00173	0.00312	0.00456	0.00641	0.00833	0.01025	0.01191	0.01308	0.01396	0.01436	0.01422	0.01378	0.0129
	6.98294	0.000857	-0.000412	-0.000838	-0.000706	0.000465	0.000564	0.000501	0.000303	0.000491	0.000536	0.00023	0.000607	0.000367	0.000543	0.000762	0.000852	0.000783	0.00071	0.00064	0.000675	0.000612	0.000366	8.7e-05	-0.000329	-0.000733	-0.000716	-0.000562	-0.000639	-0.000664	-0.000935	-0.00136	-0.00142	-0.00109	-0.000491	0.000613	0.00182	0.00312	0.00466	0.00649	0.00827	0.01026	0.01191	0.01312	0.0141	0.01432	0.01419	0.01379	0.0129
	7.08563	0.00067	1.2e-05	0.000186	0.000139	0.000694	0.000514	0.00094	0.000477	0.000647	0.000786	0.000401	0.000731	0.000594	0.000754	0.000753	0.000704	0.000743	0.000648	0.000812	0.000638	0.000554	0.000708	0.00021	-0.000166	-0.000739	-0.00078	-0.000876	-0.000769	-0.000819	-0.000897	-0.00128	-0.00136	-0.0011	-0.000396	0.000559	0.00195	0.00313	0.00451	0.00646	0.00835	0.0104	0.01203	0.01321	0.01383	0.01423	0.01422	0.01369	0.01281
	7.17627	-9.6e-05	0.000345	0.000905	0.00131	0.000582	0.000344	0.000437	0.000563	0.000484	0.000472	0.000419	0.000354	0.000765	0.000723	0.000778	0.000702	0.00082	0.00074	0.000902	0.000761	0.00072	0.000462	6.9e-05	-0.000395	-0.000806	-0.000836	-0.000774	-0.000614	-0.000566	-0.000864	-0.00128	-0.00147	-0.00113	-0.000493	0.00063	0.00181	0.00317	0.00463	0.00656	0.0084	0.01042	0.01202	0.01321	0.01393	0.01432	0.01423	0.01363	0.01271
	7.27626	0.000876	-0.00075	-0.000253	0.000428	0.000502	0.00029	0.000563	0.000728	0.000537	0.000538	0.000338	0.000493	0.000459	0.000844	0.00125	0.000937	0.000695	0.000769	0.000621	0.000613	0.000557	0.000259	-8.4e-05	-0.000373	-0.000706	-0.000797	-0.000791	-0.000654	-0.000693	-0.000915	-0.00128	-0.0015	-0.00107	-0.000377	0.00073	0.00205	0.0033	0.00472	0.00654	0.00837	0.01044	0.01205	0.01322	0.014	0.01425	0.01402	0.01355	0.01262
	7.36695	0.000422	0.000901	0.00113	-0.000106	0.000124	-0.000249	0.000813	0.001	0.00079	0.000581	0.000606	0.000615	0.000767	0.000867	0.000826	0.00088	0.000492	0.000455	0.000596	0.000696	0.000857	0.000563	0.000215	-0.000269	-0.000788	-0.000938	-0.00081	-0.000799	-0.000707	-0.00086	-0.00112	-0.00132	-0.000908	-0.00035	0.00067	0.00196	0.0032	0.00458	0.00644	0.00832	0.01031	0.01199	0.0132	0.01395	0.01415	0.01403	0.01352	0.01267
	7.48561	-0.000624	3.6e-05	-0.000437	0.000528	-7e-05	-0.000384	0.000664	0.000885	0.000856	0.000599	0.000629	0.000561	0.000568	0.000583	0.000916	0.000793	0.000924	0.000836	0.00071	0.000735	0.000639	0.00049	0.000131	-0.000261	-0.000641	-0.000736	-0.000619	-0.00053	-0.000543	-0.000835	-0.0011	-0.00129	-0.00113	-0.000461	0.000518	0.00171	0.00316	0.0045	0.00635	0.00821	0.01033	0.01206	0.01325	0.01407	0.01426	0.01432	0.0137	0.01281
	7.57625	0.000409	-0.000417	-0.000811	0.000625	-0.000262	0.000964	0.000889	0.000619	0.000433	0.000588	0.0007	0.000472	0.000586	0.000931	0.000872	0.000863	0.000698	0.000682	0.000594	0.000823	0.000719	0.000633	0.000337	-3.9e-05	-0.000565	-0.000714	-0.000569	-0.000629	-0.000638	-0.000936	-0.00127	-0.00144	-0.00117	-0.000499	0.000584	0.00184	0.00316	0.00459	0.0065	0.00844	0.01051	0.0122	0.01335	0.01415	0.01434	0.01429	0.01359	0.01268
	7.68159	0.000285	3.5e-05	-0.000813	0.000401	0.0003	-0.000665	0.000515	0.000815	0.000587	0.00086	0.000717	0.000827	0.000594	0.000556	0.000551	0.000596	0.000802	0.000854	0.000859	0.000976	0.000867	0.000693	0.00022	-0.000198	-0.000673	-0.000827	-0.000824	-0.000675	-0.000691	-0.000982	-0.0013	-0.00144	-0.00106	-0.000376	0.000667	0.00193	0.00323	0.00464	0.00654	0.00837	0.01044	0.01206	0.01316	0.01394	0.01425	0.01401	0.01351	0.01272
	7.77492	0.000211	-0.000378	0.000537	0.000507	0.000568	0.000363	0.000663	0.00065	0.000605	0.000697	0.000442	0.000287	0.000529	0.000691	0.00103	0.000959	0.00101	0.000922	0.000799	0.000739	0.000723	0.000438	-3.8e-05	-0.000309	-0.000707	-0.00086	-0.000759	-0.000677	-0.00065	-0.000831	-0.00118	-0.00126	-0.000995	-0.000339	0.000672	0.00191	0.00313	0.00461	0.00644	0.00823	0.0103	0.01197	0.01319	0.01405	0.01437	0.01423	0.01369	0.01287
	7.87761	0.00063	-3.9e-05	-8.8e-05	0.000159	0.000547	0.000608	0.000332	0.000254	0.000343	0.000676	0.000896	0.000604	0.000756	0.000884	0.00101	0.00103	0.000826	0.000763	0.000902	0.000657	0.000682	0.000384	4.1e-05	-0.000352	-0.000615	-0.000692	-0.000604	-0.000522	-0.000595	-0.000851	-0.00107	-0.00131	-0.00102	-0.00045	0.000556	0.00183	0.00302	0.00448	0.00639	0.00824	0.01043	0.01208	0.01335	0.01404	0.01434	0.01423	0.01373	0.01274
	7.98427	-0.000312	-0.000292	0.000209	0.000362	0.00031	0.000575	0.000488	0.000693	0.000687	0.000625	0.000813	0.000744	0.000818	0.000853	0.000809	0.000789	0.000668	0.000624	0.000729	0.000663	0.000828	0.000628	0.000222	-0.00023	-0.000522	-0.000689	-0.000605	-0.000577	-0.000622	-0.000811	-0.00109	-0.00139	-0.00108	-0.000579	0.000569	0.0017	0.00302	0.00452	0.00652	0.00842	0.01048	0.01214	0.01334	0.01402	0.01429	0.01418	0.0137	0.01275
	8.0683	-0.000197	-0.000171	0.000712	0.000492	0.000685	0.000449	0.000851	0.00095	0.000585	0.000688	0.000502	0.000458	0.000667	0.000739	0.000653	0.000719	0.000834	0.000879	0.000863	0.000995	0.000927	0.000697	0.00027	-0.000222	-0.000614	-0.000693	-0.000668	-0.000571	-0.000651	-0.000893	-0.00127	-0.00139	-0.00107	-0.000495	0.00068	0.0018	0.00312	0.00455	0.00641	0.00838	0.01043	0.01218	0.01329	0.01401	0.01443	0.0143	0.01369	0.01272
	8.18294	0.00141	-0.000165	0.00132	0.000972	0.000715	-0.000117	0.000864	0.000343	8.2e-05	0.000755	0.000438	0.000542	0.000824	0.000876	0.000867	0.000964	0.000992	0.001	0.000932	0.00092	0.000898	0.000536	7.8e-05	-0.000348	-0.000693	-0.000813	-0.000655	-0.000685	-0.000696	-0.000938	-0.00117	-0.00131	-0.00104	-0.000495	0.000599	0.0018	0.00299	0.00451	0.00635	0.00829	0.01045	0.01207	0.01323	0.01399	0.01416	0.01414	0.01379	0.01292
	8.28696	0.000263	0.000102	0.000357	0.000153	0.000101	-0.000217	0.000342	0.000218	0.000638	0.000958	0.000617	0.000913	0.00101	0.000917	0.00108	0.00102	0.000877	0.000774	0.000725	0.000782	0.000771	0.000388	-2.7e-05	-0.000398	-0.000633	-0.000666	-0.000607	-0.000557	-0.000639	-0.000886	-0.00124	-0.00129	-0.00114	-0.000576	0.000504	0.00169	0.00292	0.00444	0.00639	0.00815	0.01039	0.01211	0.01332	0.01419	0.01442	0.01415	0.01357	0.01267
	8.38563	-9.2e-05	-0.00107	-0.000581	-0.000227	0.000499	0.000527	0.000948	0.00131	0.00103	0.00101	0.000679	0.000811	0.000837	0.000893	0.000662	0.000833	0.000797	0.000712	0.000663	0.000748	0.000779	0.000628	0.000236	-0.000334	-0.000686	-0.00077	-0.000753	-0.000707	-0.000708	-0.000876	-0.0012	-0.00139	-0.00118	-0.000546	0.000545	0.00174	0.003	0.0045	0.00645	0.00832	0.01041	0.01202	0.01314	0.01382	0.01396	0.01383	0.01336	0.01259
	8.48563	-1.9e-05	-3e-06	0.000204	4.5e-05	0.000804	0.000648	0.00111	0.0016	0.000982	0.000782	0.000561	0.000594	0.000546	0.000683	0.000798	0.000779	0.000879	0.0008	0.00109	0.000771	0.000828	0.000535	-1.7e-05	-0.000383	-0.00075	-0.000842	-0.000787	-0.000655	-0.000708	-0.000931	-0.00123	-0.00142	-0.00118	-0.000438	0.000582	0.00178	0.00304	0.00449	0.00631	0.00816	0.01022	0.0118	0.01297	0.01383	0.01411	0.01404	0.01348	0.01264
	8.57494	0.00161	0.00118	0.000752	0.00067	0.00102	-4.3e-05	0.00051	0.000271	0.000797	0.00051	0.000833	0.000743	0.000631	0.000905	0.000942	0.00102	0.000886	0.000764	0.000719	0.00064	0.00075	0.000423	8.6e-05	-0.000288	-0.000584	-0.000854	-0.000715	-0.00067	-0.00069	-0.000909	-0.00118	-0.00142	-0.0012	-0.000425	0.000553	0.00169	0.00304	0.00443	0.0063	0.00821	0.01023	0.01184	0.01293	0.01386	0.01412	0.01397	0.01349	0.01266
	8.6696	0.000927	0.000423	9e-05	-0.00053	2.4e-05	-0.000255	9.7e-05	0.000733	0.000675	0.000626	0.000765	0.00103	0.000869	0.000811	0.000837	0.000724	0.000739	0.000731	0.000678	0.000653	0.000672	0.000504	-4e-05	-0.000346	-0.000533	-0.000777	-0.000723	-0.000682	-0.000655	-0.000892	-0.00116	-0.00139	-0.00117	-0.000461	0.000536	0.00177	0.00301	0.00437	0.00626	0.00816	0.01017	0.01184	0.01291	0.01374	0.01404	0.01391	0.01356	0.01275
	8.78561	0.000654	-0.000214	-0.000825	-0.000533	-0.000318	0.000387	0.000774	0.000928	0.000794	0.00084	0.000707	0.000596	0.000514	0.000655	0.000669	0.000759	0.00076	0.00088	0.000689	0.000778	0.000771	0.00059	4.7e-05	-0.000288	-0.000656	-0.000775	-0.000863	-0.000626	-0.000582	-0.000833	-0.00114	-0.00129	-0.00106	-0.000429	0.000488	0.00171	0.00294	0.00431	0.00626	0.0082	0.0101	0.01178	0.013	0.01383	0.01409	0.01399	0.01359	0.01278
	8.9763	0.00134	0.00125	-0.0001	0.000984	4e-06	0.000236	0.0009	0.00109	0.000541	0.000857	0.000424	0.000498	0.000654	0.000608	0.000732	0.00084	0.000669	0.00067	0.000731	0.000775	0.000669	0.000336	7.4e-05	-0.000279	-0.000622	-0.000757	-0.000641	-0.000624	-0.000594	-0.000855	-0.00128	-0.00142	-0.0012	-0.000636	0.000403	0.00154	0.00283	0.00431	0.00622	0.00811	0.01008	0.0118	0.01298	0.0138	0.01407	0.01399	0.01351	0.01272
	9.17629	0.000812	0.000531	-0.00113	0.000241	-0.000222	0.000227	0.00072	0.000436	0.000631	0.000448	0.000402	0.000582	0.000485	0.00071	0.000854	0.000917	0.000919	0.000854	0.000913	0.000835	0.000733	0.000514	2.4e-05	-0.000291	-0.000657	-0.000953	-0.000874	-0.00066	-0.000713	-0.000937	-0.00129	-0.00138	-0.00113	-0.000525	0.000614	0.00174	0.00298	0.00443	0.00617	0.00805	0.01006	0.01167	0.01291	0.01364	0.01397	0.01388	0.01353	0.01274
	9.3776	0.000795	0.000206	0.000489	-6.5e-05	-6e-06	0.000455	0.000349	0.000886	0.00104	0.000733	0.000644	0.000513	0.000493	0.000733	0.000768	0.000751	0.000705	0.000463	0.000672	0.000709	0.000598	0.00048	5.4e-05	-0.000226	-0.000662	-0.000803	-0.000724	-0.00063	-0.000711	-0.000831	-0.00124	-0.00151	-0.00109	-0.000477	0.000519	0.00172	0.00293	0.00437	0.00624	0.00804	0.01008	0.0118	0.01298	0.01366	0.01389	0.01393	0.01353	0.01277
	9.57759	0.000369	-0.00041	0.000493	0.001	0.000991	0.000773	0.000978	0.000945	0.000417	0.000502	0.000346	0.000607	0.000399	0.000567	0.000812	0.00085	0.000807	0.000741	0.000708	0.000825	0.000711	0.000388	4.2e-05	-0.000337	-0.000692	-0.000839	-0.000768	-0.000626	-0.000686	-0.000989	-0.00124	-0.00141	-0.0011	-0.000453	0.000526	0.00175	0.00299	0.00443	0.00622	0.00806	0.01018	0.01184	0.01297	0.01372	0.01396	0.01382	0.01342	0.01253
	9.78562	0.000478	-0.000321	-4.9e-05	0.000447	0.000549	9.9e-05	0.000668	0.00017	0.000625	0.000606	0.000486	0.000815	0.000715	0.000941	0.000922	0.00108	0.000708	0.000672	0.0007	0.000686	0.000678	0.000341	9.1e-05	-0.000236	-0.000704	-0.000756	-0.000674	-0.000439	-0.000601	-0.000814	-0.00113	-0.00136	-0.00109	-0.000434	0.000517	0.00169	0.00298	0.00441	0.00608	0.00781	0.00988	0.01163	0.01279	0.01351	0.01381	0.01385	0.01329	0.0125
	9.97493	0.000338	-0.000203	1.9e-05	0.000212	1.2e-05	0.000888	0.000314	0.000639	0.000763	0.000833	0.000427	0.000532	0.000748	0.000804	0.000696	0.000857	0.000862	0.000825	0.000782	0.000938	0.00067	0.000656	0.000207	-0.000176	-0.000628	-0.000701	-0.000634	-0.000604	-0.000642	-0.000905	-0.00128	-0.00145	-0.00112	-0.000469	0.000488	0.00168	0.0029	0.00434	0.00618	0.00797	0.01006	0.0117	0.01281	0.0135	0.01388	0.01378	0.01328	0.01253
	10.1843	0.000547	0.00011	0.000197	0.000108	-2e-05	0.000634	0.000919	0.000805	0.000811	0.000785	0.000487	0.000607	0.000803	0.000878	0.000901	0.000896	0.000874	0.000811	0.000774	0.000599	0.000621	0.000432	-2e-06	-0.000373	-0.00066	-0.000775	-0.000723	-0.00064	-0.000565	-0.000803	-0.00124	-0.00134	-0.0011	-0.000505	0.000458	0.00159	0.00283	0.00424	0.00615	0.00798	0.00998	0.01157	0.0128	0.01366	0.01394	0.01381	0.0134	0.01259
	10.3869	0.00102	-0.000561	-2e-05	-5.6e-05	0.001	-3.4e-05	0.000281	0.00106	0.000631	0.000532	0.000676	0.000575	0.000804	0.000718	0.000596	0.000723	0.000751	0.000798	0.000777	0.000743	0.000637	0.000488	6.8e-05	-0.000334	-0.000659	-0.000867	-0.000959	-0.000732	-0.000691	-0.000924	-0.00114	-0.0014	-0.00113	-0.000598	0.000344	0.00155	0.0028	0.00423	0.00603	0.0079	0.00997	0.01159	0.01283	0.01363	0.01369	0.01364	0.01324	0.01243
	10.5829	0.000566	0.00121	0.000786	0.000334	0.000388	0.00062	0.000548	0.000659	0.00044	0.000581	0.000394	0.00074	0.000724	0.000883	0.000853	0.00106	0.000834	0.000726	0.000771	0.000626	0.000739	0.000433	-5.4e-05	-0.000364	-0.000646	-0.000803	-0.000851	-0.000702	-0.000709	-0.000968	-0.00133	-0.00154	-0.00121	-0.000621	0.000436	0.00162	0.00285	0.00434	0.0061	0.00786	0.00995	0.01154	0.01261	0.0134	0.01376	0.01368	0.01326	0.0125
	10.7843	0.000377	-0.000227	0.000671	0.000914	0.000141	0.000693	0.000524	0.000591	0.000871	0.000551	0.000511	0.000659	0.000596	0.000619	0.00063	0.000603	0.00072	0.000749	0.000576	0.000695	0.000568	0.000364	-7.3e-05	-0.000408	-0.000735	-0.000716	-0.000655	-0.000569	-0.000606	-0.000863	-0.00122	-0.00125	-0.00105	-0.000438	0.000501	0.00172	0.00286	0.00422	0.00615	0.00788	0.00993	0.01154	0.01264	0.01341	0.01362	0.01365	0.01325	0.01252
	10.9842	-1e-05	0.000477	-1.5e-05	9.6e-05	6.8e-05	0.000511	0.000607	0.000756	0.000584	0.000437	0.000408	0.00043	0.000336	0.000307	0.000545	0.000694	0.000558	0.000588	0.00071	0.000641	0.000722	0.000679	0.000138	-0.000268	-0.00062	-0.00076	-0.000713	-0.000684	-0.000657	-0.000794	-0.00117	-0.00141	-0.00112	-0.000493	0.000436	0.00158	0.00285	0.00419	0.00607	0.00781	0.00991	0.01144	0.01248	0.01328	0.01354	0.01353	0.01314	0.01233
	11.1829	0.000735	0.000481	0.000396	0.000196	-2.8e-05	0.000155	0.000299	0.000284	0.000133	0.000345	0.000419	0.000435	0.000541	0.000631	0.000709	0.000896	0.00077	0.000813	0.00078	0.000713	0.000691	0.000494	3.8e-05	-0.000314	-0.000726	-0.000853	-0.00083	-0.000596	-0.000649	-0.000816	-0.00113	-0.00141	-0.00112	-0.000489	0.000517	0.00163	0.00277	0.00414	0.00598	0.0079	0.0098	0.01135	0.01259	0.01338	0.01362	0.01358	0.01315	0.01249
	11.3856	1.8e-05	-0.000849	-0.00015	-0.000625	0.000806	0.000493	0.000915	0.00047	0.000678	0.000837	0.000616	0.000793	0.000493	0.000696	0.000794	0.000657	0.000769	0.000643	0.000588	0.000741	0.000722	0.000405	8.8e-05	-0.000372	-0.000821	-0.00096	-0.000823	-0.00073	-0.000669	-0.000941	-0.00131	-0.00144	-0.00113	-0.000529	0.000403	0.00157	0.00285	0.00423	0.00598	0.00776	0.00973	0.01135	0.01242	0.01319	0.01342	0.01341	0.01311	0.01239
	11.583	0.00131	0.000282	0.000348	0.000177	0.000685	0.000251	0.000397	0.000405	0.000773	0.000266	0.000402	0.000404	0.000404	0.000482	0.000737	0.000923	0.000732	0.000756	0.000539	0.000504	0.000599	0.000529	9.8e-05	-0.000429	-0.000702	-0.000873	-0.000773	-0.000613	-0.000629	-0.000844	-0.00133	-0.00136	-0.00115	-0.000535	0.000556	0.0016	0.00285	0.00422	0.006	0.00779	0.00976	0.0113	0.01243	0.01327	0.01357	0.01354	0.01312	0.01241
	11.775	0.000155	-0.000677	-0.000113	-0.000701	-0.000676	4.4e-05	0.000975	0.000614	0.000585	0.000624	0.000345	0.000529	0.000491	0.000723	0.000603	0.000613	0.000646	0.000669	0.000674	0.000592	0.000595	0.000419	0.000138	-0.000332	-0.000679	-0.000756	-0.000746	-0.000644	-0.000648	-0.000853	-0.0012	-0.00141	-0.00106	-0.000545	0.000477	0.0016	0.00284	0.00412	0.00588	0.00773	0.00969	0.01122	0.01229	0.01319	0.01326	0.01323	0.01293	0.01239
	11.9829	7.6e-05	0.000348	-0.000237	-0.00033	-0.000355	0.000307	0.000665	0.000353	8.7e-05	0.000575	0.000664	0.000656	0.000375	0.000493	0.000845	0.000978	0.000762	0.000617	0.000648	0.000691	0.000617	0.000545	0.000115	-0.000275	-0.000636	-0.000809	-0.000727	-0.000763	-0.000612	-0.000922	-0.00124	-0.00131	-0.00111	-0.00052	0.000453	0.0015	0.00276	0.00417	0.00593	0.00773	0.00976	0.01121	0.01237	0.01315	0.01347	0.01358	0.01324	0.01265
	12.1856	-4.9e-05	1.9e-05	-0.000556	0.000949	0.000439	0.000411	0.000477	0.000592	0.00103	0.000716	0.000627	0.00058	0.000526	0.00053	0.000835	0.000756	0.000824	0.000712	0.000649	0.000575	0.000654	0.000356	2.9e-05	-0.000276	-0.000646	-0.000715	-0.000713	-0.000608	-0.000632	-0.000908	-0.00131	-0.00135	-0.00122	-0.000602	0.000398	0.0015	0.00272	0.0042	0.00593	0.00775	0.00977	0.01137	0.01245	0.01318	0.01351	0.01351	0.01311	0.0124
	12.3843	0.000575	0.000238	0.000287	0.000585	0.000666	0.00028	0.00076	0.000319	0.000781	0.000504	0.00045	0.00053	0.000556	0.000619	0.000679	0.000696	0.000809	0.000852	0.000821	0.000785	0.000646	0.000367	-9.8e-05	-0.000446	-0.000759	-0.000864	-0.000792	-0.000683	-0.000731	-0.000934	-0.00123	-0.00141	-0.00114	-0.000488	0.000546	0.00162	0.00276	0.00419	0.00593	0.00771	0.00967	0.01118	0.01227	0.01307	0.01341	0.01342	0.01302	0.01235
	12.5762	-6.6e-05	7e-06	-5.1e-05	-0.000175	-5.8e-05	0.000502	0.000444	0.000786	0.000477	0.000625	0.000568	0.000473	0.00074	0.000589	0.000648	0.000586	0.000688	0.000553	0.00066	0.000676	0.000519	0.000416	0.000117	-0.000312	-0.000695	-0.000716	-0.000625	-0.000573	-0.000549	-0.000895	-0.00116	-0.00124	-0.000974	-0.000486	0.000493	0.00163	0.00275	0.00413	0.00596	0.00782	0.00972	0.01122	0.01227	0.01302	0.01335	0.01336	0.01293	0.01214
	12.7776	0.000456	-0.000481	-0.000649	0.000136	0.000595	0.000146	0.000411	0.0005	0.00068	0.000512	0.000495	0.000423	0.000516	0.000722	0.000744	0.00063	0.000623	0.000568	0.000775	0.000747	0.000675	0.00048	0.000156	-0.000324	-0.00058	-0.000713	-0.000522	-0.000514	-0.000416	-0.00079	-0.0012	-0.00128	-0.00112	-0.000401	0.000451	0.00156	0.0027	0.00422	0.00583	0.00758	0.0095	0.01111	0.01215	0.01298	0.01331	0.01343	0.01309	0.01228
	12.975	0.000853	-0.000153	-0.000136	-5.2e-05	-0.000713	0.000199	0.000593	0.000705	0.000352	0.00059	0.00056	0.000755	0.000547	0.000927	0.000821	0.000963	0.000742	0.000715	0.000784	0.000783	0.000569	0.000529	0.000299	-0.000197	-0.000711	-0.000791	-0.000625	-0.000535	-0.000579	-0.00084	-0.00122	-0.00134	-0.00113	-0.000461	0.000421	0.00156	0.0027	0.00417	0.00585	0.0076	0.00971	0.01119	0.01216	0.01303	0.01328	0.01334	0.01296	0.01222
	13.187	-0.000464	0.00113	-0.000127	0.00038	-0.000433	0.000756	0.000494	0.000777	0.000629	0.000917	0.000462	0.000762	0.000507	0.000618	0.000865	0.000893	0.000877	0.000752	0.000727	0.000697	0.000584	0.000414	-1e-06	-0.000386	-0.000698	-0.000838	-0.00068	-0.000543	-0.000586	-0.000833	-0.00116	-0.0014	-0.0011	-0.000505	0.000377	0.00157	0.00268	0.00411	0.00582	0.00757	0.00945	0.01093	0.0121	0.01298	0.0133	0.0132	0.01301	0.01234
	13.3856	-0.000742	0.00118	0.000516	0.000415	0.000159	0.000141	0.000466	0.000926	0.000924	0.000681	0.000483	0.000586	0.000644	0.000971	0.00111	0.000811	0.000743	0.000644	0.00072	0.000773	0.000693	0.000524	0.00019	-0.000171	-0.000607	-0.000798	-0.000673	-0.000616	-0.000577	-0.000871	-0.00131	-0.00142	-0.00118	-0.000579	0.000373	0.00157	0.00267	0.00403	0.00584	0.0076	0.00953	0.01094	0.01214	0.01303	0.01342	0.01338	0.01311	0.0125
	13.5829	-0.00125	-0.000535	0.000411	0.000823	0.00051	0.000499	0.000166	0.0012	0.000824	0.000664	0.000525	0.000719	0.000779	0.000888	0.00103	0.00103	0.000679	0.000728	0.000724	0.000675	0.000635	0.000313	0.000127	-0.000284	-0.000659	-0.000812	-0.000685	-0.000636	-0.000542	-0.000796	-0.00106	-0.0013	-0.00115	-0.000553	0.000451	0.00152	0.0027	0.00405	0.0058	0.00762	0.00957	0.01108	0.01214	0.01297	0.01328	0.0133	0.01292	0.01229
	13.7829	0.0012	0.0011	0.00104	0.000789	0.000475	0.000729	0.000591	0.000783	0.00105	0.000785	0.000615	0.00054	0.000625	0.000646	0.000746	0.00071	0.000701	0.000677	0.000635	0.000557	0.000639	0.00042	0.000146	-0.000257	-0.000597	-0.000709	-0.000655	-0.000572	-0.000511	-0.000802	-0.00116	-0.00139	-0.00114	-0.000544	0.000455	0.00155	0.0027	0.00409	0.00583	0.00753	0.00946	0.01099	0.01206	0.01279	0.01316	0.01324	0.01291	0.0123
	13.983	0.000439	0.0004	0.000251	0.000177	-0.000178	-0.00019	0.000832	0.000581	0.000849	0.000711	0.000461	0.000367	0.000533	0.000779	0.000801	0.000581	0.000735	0.000639	0.000673	0.000641	0.000667	0.000497	8.1e-05	-0.000348	-0.00066	-0.000698	-0.000671	-0.000507	-0.000449	-0.000792	-0.00112	-0.00136	-0.0012	-0.000553	0.000382	0.00152	0.00264	0.00403	0.00569	0.00753	0.00933	0.01094	0.01206	0.01277	0.01324	0.01326	0.01292	0.01233
	14.1856	0.000281	-2.9e-05	0.00036	-0.000486	-0.000394	0.000345	0.000712	0.000281	0.000519	0.000697	0.000456	0.000572	0.000595	0.000721	0.000991	0.00101	0.000898	0.000654	0.00072	0.000766	0.000659	0.000389	9.6e-05	-0.000333	-0.000579	-0.000657	-0.000699	-0.000534	-0.000544	-0.000821	-0.0012	-0.00137	-0.00122	-0.000562	0.0004	0.00143	0.0026	0.00401	0.00581	0.00751	0.00941	0.01092	0.01203	0.01277	0.01317	0.01322	0.01288	0.01221
	14.3776	-0.000783	0.000939	0.000425	-0.00081	0.000173	0.000463	0.000466	0.000725	0.00113	0.000886	0.000719	0.000658	0.000486	0.000648	0.000764	0.000827	0.000785	0.000554	0.000673	0.000674	0.00062	0.0004	0.000134	-0.000372	-0.000688	-0.00079	-0.000753	-0.000685	-0.000734	-0.00093	-0.00129	-0.00138	-0.00111	-0.000606	0.000383	0.00145	0.00264	0.00401	0.0057	0.00741	0.00936	0.01086	0.01195	0.01276	0.0131	0.01321	0.01286	0.01221
	14.5736	-0.000464	4.5e-05	2.6e-05	6e-06	0.000467	0.000833	0.0007	0.000543	0.000709	0.000643	0.000502	0.000579	0.00046	0.000715	0.000894	0.000865	0.000737	0.000595	0.00067	0.00054	0.000544	0.000361	1e-06	-0.000427	-0.000805	-0.000891	-0.000773	-0.000744	-0.000681	-0.000904	-0.0012	-0.00145	-0.00113	-0.000587	0.000372	0.00144	0.00264	0.00395	0.00567	0.00739	0.00941	0.01083	0.01193	0.01277	0.01297	0.01305	0.01273	0.012
	14.7749	0.00027	-0.000157	0.000373	0.000926	0.000195	0.000497	0.000512	0.000358	0.000281	0.000435	0.0003	0.000441	0.000401	0.000474	0.000573	0.000737	0.000704	0.000518	0.000627	0.000581	0.00052	0.000348	6.1e-05	-0.000355	-0.000823	-0.000809	-0.0007	-0.00069	-0.000595	-0.000857	-0.00126	-0.00137	-0.0012	-0.000606	0.000426	0.00148	0.00274	0.00403	0.00572	0.00743	0.00929	0.01079	0.01188	0.01269	0.01299	0.01318	0.0129	0.01229
	14.9749	0.00219	-1.4e-05	-0.000545	0.00062	-0.000159	0.00041	0.000583	0.000823	0.000343	0.000331	0.000215	0.000485	0.000358	0.000511	0.000713	0.000772	0.000693	0.000531	0.000718	0.000717	0.00059	0.000356	4.9e-05	-0.000278	-0.000643	-0.000698	-0.000663	-0.000496	-0.0005	-0.000732	-0.00105	-0.00116	-0.00104	-0.000486	0.000499	0.00155	0.0027	0.00404	0.00566	0.00747	0.00933	0.01086	0.01198	0.01274	0.0131	0.01324	0.01287	0.01219
	15.183	-0.000772	-0.00029	0.000633	0.000422	5.1e-05	0.000423	0.00046	0.000883	0.000424	0.000447	0.000394	0.000605	0.000396	0.000804	0.000682	0.000603	0.000608	0.000658	0.000797	0.00082	0.000659	0.000475	0.00023	-0.000271	-0.000571	-0.000602	-0.000598	-0.000503	-0.000542	-0.000808	-0.00111	-0.00145	-0.00116	-0.00056	0.000363	0.00153	0.00263	0.00394	0.00575	0.00737	0.00919	0.01076	0.01181	0.0126	0.01298	0.01316	0.01293	0.01236
	15.3829	0.00139	-5e-05	0.000445	-7e-05	-0.000235	0.000188	0.00067	0.000969	0.000419	0.000507	0.000523	0.000665	0.000665	0.000913	0.000964	0.000754	0.000761	0.000851	0.000817	0.000757	0.000622	0.000454	0.000167	-0.000387	-0.000723	-0.000775	-0.00071	-0.000635	-0.000596	-0.000894	-0.00118	-0.00138	-0.00116	-0.000578	0.000346	0.00151	0.0026	0.00395	0.00571	0.00746	0.00923	0.01074	0.01184	0.01265	0.01288	0.01299	0.01274	0.01205
	15.575	0.000355	0.000671	0.000174	9e-06	-0.000111	0.000151	0.000709	0.00101	0.000633	0.000552	0.000618	0.000671	0.000703	0.000735	0.000598	0.000853	0.000887	0.000698	0.000661	0.000629	0.00061	0.000279	0	-0.000366	-0.000672	-0.000803	-0.000775	-0.000572	-0.00063	-0.000877	-0.00122	-0.00132	-0.00112	-0.000554	0.000393	0.00149	0.00259	0.00389	0.00558	0.0073	0.00913	0.01055	0.01172	0.01258	0.01287	0.01299	0.01274	0.01217
	15.787	0.00082	0.000773	-0.00038	-2.5e-05	0.000449	0.000125	0.000441	0.000698	0.000791	0.000676	0.000424	0.000687	0.000663	0.000651	0.000681	0.000656	0.000783	0.000642	0.000633	0.000548	0.000592	0.000525	-1.3e-05	-0.000307	-0.000614	-0.000753	-0.000729	-0.000613	-0.000659	-0.000777	-0.00119	-0.00142	-0.00119	-0.000636	0.000395	0.00146	0.00264	0.00398	0.00559	0.00749	0.00924	0.01069	0.01186	0.01261	0.01288	0.01301	0.01277	0.0122
	15.9829	-0.000591	-0.00103	5e-06	-5.2e-05	7.5e-05	-0.000109	0.000755	0.00051	0.00051	0.000584	0.000531	0.000715	0.000611	0.000596	0.000723	0.000763	0.000819	0.000719	0.00059	0.000566	0.000499	0.000412	0.000168	-0.000389	-0.000637	-0.000763	-0.000733	-0.000614	-0.000557	-0.000699	-0.00112	-0.00136	-0.00115	-0.000503	0.000351	0.00146	0.0026	0.00391	0.00553	0.00724	0.00915	0.01063	0.01179	0.01254	0.01291	0.0131	0.01278	0.01223
	16.1763	0.000393	-0.000588	-0.00025	1e-06	0.000433	0.000438	0.000794	0.000854	0.00023	0.000589	0.000439	0.000494	0.000543	0.000523	0.000753	0.000708	0.000825	0.000688	0.0006	0.000659	0.000596	0.000461	0.00011	-0.000396	-0.000649	-0.000802	-0.000749	-0.000595	-0.000604	-0.000826	-0.00119	-0.00142	-0.0012	-0.000686	0.000346	0.00145	0.00262	0.00389	0.00564	0.00729	0.00925	0.01064	0.01177	0.01255	0.01292	0.01302	0.01265	0.01213
	16.3869	0.000727	0.00024	-0.000298	9e-06	0.000376	0.000428	0.000642	0.000687	0.000715	0.000552	0.000319	0.000413	0.000688	0.000747	0.000923	0.00081	0.000865	0.000676	0.000762	0.000712	0.00054	0.000319	-4.2e-05	-0.000457	-0.000797	-0.00083	-0.000739	-0.000608	-0.000547	-0.000867	-0.00118	-0.00144	-0.00117	-0.000596	0.000331	0.00148	0.0026	0.00389	0.00566	0.00734	0.00911	0.01055	0.01172	0.0125	0.01287	0.01297	0.01268	0.01216
	16.5856	-0.00121	0.00123	0.00043	0.000959	0.000423	0.000669	0.000658	0.000867	0.000705	0.000685	0.000616	0.000712	0.00064	0.000693	0.000897	0.000755	0.000651	0.000715	0.000677	0.000749	0.000503	0.000325	0.000117	-0.000368	-0.00073	-0.000766	-0.000686	-0.000518	-0.000599	-0.000843	-0.00116	-0.00147	-0.00108	-0.000559	0.00029	0.00145	0.00258	0.00385	0.00558	0.00729	0.00918	0.0106	0.01167	0.01245	0.01287	0.01293	0.01276	0.01216
	16.7736	0.00128	0.000644	0.000357	0.00132	0.000357	0.000667	0.000552	0.000475	0.000767	0.000696	0.000619	0.000657	0.000473	0.000721	0.000915	0.000663	0.000747	0.000775	0.000641	0.000744	0.000543	0.000391	0.000126	-0.000299	-0.000675	-0.000798	-0.000667	-0.000507	-0.000552	-0.000793	-0.00128	-0.00142	-0.00113	-0.000605	0.00037	0.00146	0.00258	0.00381	0.00562	0.00731	0.00918	0.01049	0.01162	0.01242	0.01289	0.01297	0.01282	0.01219
	16.9883	-8e-05	-0.000248	-0.000468	0.000425	0.000276	0.000616	0.000873	0.000904	0.000913	0.00046	0.000418	0.000452	0.00054	0.000587	0.000616	0.000788	0.000769	0.000635	0.000645	0.000692	0.000636	0.0004	7.8e-05	-0.000318	-0.000622	-0.000707	-0.000733	-0.000539	-0.000497	-0.000837	-0.00118	-0.0014	-0.00111	-0.000532	0.0004	0.00146	0.00254	0.00383	0.00555	0.00726	0.00911	0.01053	0.01166	0.01239	0.01278	0.01292	0.01259	0.01201
	17.1856	0.000333	-0.000113	-8e-06	0.000178	0.000333	0.000293	0.000898	0.000923	0.000643	0.000518	0.000565	0.000482	0.000402	0.000546	0.000587	0.00081	0.000811	0.000642	0.000643	0.000624	0.000584	0.000449	-1.1e-05	-0.000309	-0.000636	-0.000771	-0.000755	-0.000596	-0.000637	-0.000873	-0.00126	-0.00132	-0.0012	-0.000584	0.000359	0.00144	0.00258	0.00383	0.00541	0.00716	0.00892	0.01036	0.0115	0.01229	0.0127	0.01289	0.01263	0.01207
	17.3869	-0.000541	-0.000486	0.000834	0.000383	-5.6e-05	0.000511	0.000587	0.000456	0.000615	0.000485	0.000484	0.00041	0.000353	0.000462	0.000653	0.000724	0.000853	0.000634	0.000668	0.000543	0.000495	0.000432	-0.000101	-0.000308	-0.000607	-0.000806	-0.000725	-0.000557	-0.000673	-0.00092	-0.00114	-0.00124	-0.00111	-0.000517	0.000362	0.00145	0.00259	0.00378	0.00542	0.00704	0.00894	0.01039	0.0115	0.01239	0.01289	0.01296	0.01268	0.01214
	17.5762	2.4e-05	8.9e-05	0.000155	0.000745	5.8e-05	0.000405	2.7e-05	0.00049	0.0001	0.000531	0.000439	0.000346	0.000536	0.000626	0.000719	0.0007	0.000765	0.000636	0.000701	0.000676	0.000602	0.000412	1.8e-05	-0.000303	-0.000631	-0.000757	-0.000662	-0.000576	-0.000593	-0.000889	-0.00118	-0.00133	-0.00118	-0.000601	0.00034	0.00144	0.00256	0.00386	0.00553	0.00719	0.00899	0.0105	0.01154	0.01246	0.01288	0.0128	0.01267	0.01201
	17.7843	0.000183	-0.000867	-6.4e-05	0.000188	4.6e-05	-0.0006	0.000195	0.00061	0.000516	0.000351	0.000493	0.000525	0.000669	0.000748	0.000717	0.00084	0.000848	0.000719	0.000746	0.000643	0.000649	0.000383	8.4e-05	-0.000364	-0.000658	-0.000778	-0.000655	-0.000611	-0.000662	-0.000827	-0.00116	-0.00136	-0.00116	-0.000601	0.000392	0.00142	0.00251	0.00385	0.0054	0.00709	0.00884	0.01042	0.01142	0.01228	0.01274	0.01277	0.01266	0.01204
	17.9869	-0.00159	-0.000905	-0.000232	-0.000341	-0.000176	-0.000308	0.000373	0.000851	0.000626	0.000304	0.000477	0.000559	0.000448	0.000651	0.000614	0.000778	0.000699	0.000743	0.000673	0.00065	0.000688	0.000483	0.000206	-0.00031	-0.000519	-0.000599	-0.000668	-0.000572	-0.000545	-0.000748	-0.00119	-0.00137	-0.00117	-0.000635	0.000378	0.00142	0.00247	0.0038	0.00551	0.00711	0.00893	0.0104	0.01141	0.01225	0.01262	0.01272	0.01256	0.01201
	18.1856	-0.000214	0.000987	-0.000414	0.000213	0.000273	-8.5e-05	0.000213	0.000185	0.000464	0.000619	0.000418	0.000417	0.000645	0.000855	0.00105	0.00106	0.000721	0.000829	0.000748	0.000731	0.000704	0.000534	9.9e-05	-0.000313	-0.000591	-0.000599	-0.000604	-0.000555	-0.000525	-0.000816	-0.00123	-0.00145	-0.00113	-0.000622	0.000284	0.00146	0.00242	0.00373	0.00532	0.00702	0.00883	0.01025	0.01131	0.01206	0.01242	0.01256	0.01225	0.01175
	18.3909	-0.000672	-0.000721	-0.000206	8.1e-05	0.000354	0.000582	0.000984	0.000348	0.000849	0.000785	0.000415	0.000497	0.000641	0.000649	0.000876	0.00101	0.000818	0.000704	0.000723	0.000585	0.00053	0.00052	0.000169	-0.000299	-0.000566	-0.000716	-0.000643	-0.000656	-0.000573	-0.000864	-0.0012	-0.00147	-0.00122	-0.000568	0.000332	0.00141	0.00246	0.00373	0.00528	0.007	0.00869	0.01012	0.01119	0.012	0.01245	0.01266	0.01232	0.01198
	18.5883	0.00152	0.000277	6.7e-05	0.000193	0.000718	0.000699	0.00127	0.000481	0.000576	0.00064	0.000308	0.000588	0.000357	0.000622	0.000857	0.000889	0.000714	0.000484	0.00057	0.000492	0.000406	0.000238	-1.1e-05	-0.000384	-0.000657	-0.000721	-0.000654	-0.000606	-0.000629	-0.000775	-0.00117	-0.0013	-0.00107	-0.000446	0.000408	0.00143	0.00253	0.00373	0.00536	0.00712	0.00899	0.01035	0.01145	0.01218	0.01265	0.01282	0.01248	0.01209
	18.7869	0.00149	0.000261	-5e-05	0.000271	0.00026	1e-06	0.000513	0.000441	0.000549	0.000557	0.000322	0.00062	0.000442	0.000478	0.00056	0.000659	0.000635	0.000461	0.000502	0.000537	0.000531	0.000346	4.6e-05	-0.00029	-0.000596	-0.000641	-0.000604	-0.000565	-0.00053	-0.000766	-0.00104	-0.00131	-0.00113	-0.000546	0.000324	0.00143	0.0025	0.00371	0.0054	0.00687	0.00885	0.01036	0.01145	0.01213	0.01259	0.01274	0.01253	0.01202
	18.9882	-0.000775	-0.00102	-0.000557	-9.2e-05	-4.6e-05	0.000152	0.000603	0.000682	0.000545	0.000565	0.000366	0.000654	0.000663	0.00052	0.000643	0.000848	0.000742	0.000698	0.000573	0.000724	0.000738	0.000575	7e-06	-0.000215	-0.000472	-0.000709	-0.000634	-0.000568	-0.000552	-0.000654	-0.00103	-0.00135	-0.00111	-0.000629	0.000253	0.00138	0.00244	0.00365	0.0053	0.007	0.00887	0.01034	0.01136	0.01204	0.01241	0.0126	0.01238	0.01185
	19.1883	-0.00191	-0.00115	0.000118	0.000105	0.000121	-0.000445	0.000436	0.000345	0.000891	0.000536	0.000437	0.000716	0.000736	0.000919	0.000914	0.000956	0.000711	0.000683	0.000697	0.000682	0.000717	0.000572	2e-05	-0.000211	-0.000539	-0.000738	-0.000694	-0.000591	-0.000611	-0.00078	-0.00112	-0.00139	-0.00126	-0.000611	0.000292	0.0014	0.0024	0.00359	0.00529	0.00703	0.00862	0.01015	0.01119	0.01199	0.01234	0.01252	0.01228	0.01177
	19.387	-0.00135	-0.0014	5.1e-05	0.000456	0.000111	9.3e-05	0.000659	0.000432	0.000372	0.000787	0.000396	0.000683	0.00069	0.000808	0.000877	0.000738	0.000527	0.000631	0.000828	0.000583	0.000599	0.000695	0.000113	-0.00034	-0.000659	-0.000706	-0.000677	-0.000582	-0.000603	-0.000858	-0.00127	-0.00143	-0.00115	-0.000575	0.000357	0.00145	0.00247	0.00368	0.00533	0.00687	0.00867	0.0101	0.01117	0.01197	0.01235	0.01253	0.01234	0.01181
	19.5856	-0.00107	-0.00127	0.000589	0.000703	0.00037	0.000146	0.000967	0.000669	0.000556	0.000509	0.000426	0.000621	0.000582	0.000654	0.000701	0.000599	0.000599	0.000624	0.000843	0.00063	0.00047	0.00043	2.9e-05	-0.000332	-0.000596	-0.000709	-0.000605	-0.000506	-0.000499	-0.000756	-0.00108	-0.00125	-0.00106	-0.000548	0.000434	0.00143	0.00252	0.00379	0.00525	0.00694	0.00864	0.01009	0.01123	0.01194	0.01247	0.01255	0.01248	0.0119
	19.7869	0.000184	-0.000424	0.000667	0.00058	0.000494	0.000457	0.000436	0.00048	0.000397	0.000854	0.000482	0.000616	0.000613	0.000599	0.000866	0.000669	0.000603	0.00064	0.000663	0.000628	0.000592	0.000564	7.9e-05	-0.000194	-0.000445	-0.000775	-0.000632	-0.000507	-0.000514	-0.000713	-0.00112	-0.00136	-0.0011	-0.000499	0.000378	0.00143	0.00248	0.00376	0.00523	0.00697	0.00882	0.01013	0.01136	0.01204	0.01255	0.01268	0.01258	0.01198
	19.9856	-6.9e-05	-0.000228	0.000556	0.000637	1.5e-05	0.000333	0.000626	0.000758	0.000947	0.000499	0.000548	0.000567	0.000629	0.000736	0.000799	0.000923	0.000741	0.000679	0.000745	0.00059	0.000658	0.00063	0.000192	-0.000233	-0.000438	-0.00074	-0.000649	-0.000456	-0.000528	-0.000732	-0.0011	-0.00131	-0.00109	-0.000586	0.000308	0.00144	0.00254	0.00374	0.00534	0.00687	0.00873	0.01018	0.01139	0.01207	0.01245	0.01262	0.01239	0.01189
	20.1882	-2.4e-05	0.000699	0.000589	0.000576	-0.000331	0.000196	0.000923	0.000578	0.000868	0.000246	0.000769	0.000543	0.000633	0.000755	0.000693	0.000974	0.000981	0.000818	0.000818	0.000664	0.000541	0.000502	0.000217	-0.00027	-0.00065	-0.000702	-0.000549	-0.000414	-0.000555	-0.00072	-0.001	-0.0012	-0.000978	-0.000595	0.000346	0.0014	0.00245	0.00368	0.00531	0.00684	0.00858	0.01006	0.01112	0.01198	0.01242	0.01252	0.01219	0.01184
	20.3883	0.000277	-0.00061	0.000321	0.000148	0.00014	0.000606	0.000543	0.000398	0.000812	0.000727	0.000764	0.000573	0.000566	0.00081	0.000828	0.00082	0.000967	0.000731	0.000687	0.000798	0.000617	0.000505	0.000118	-0.000211	-0.00067	-0.0007	-0.000558	-0.000457	-0.000608	-0.000735	-0.00112	-0.00131	-0.00113	-0.000622	0.000398	0.00139	0.0024	0.00365	0.0053	0.00689	0.00867	0.01008	0.01106	0.01189	0.01247	0.0125	0.01228	0.01204
	20.5896	-0.000535	-0.000773	9.4e-05	0.000539	0.000382	0.000447	0.00108	0.000927	0.000746	0.000764	0.000703	0.000581	0.000811	0.00101	0.00118	0.000948	0.000798	0.000601	0.000637	0.00065	0.000543	0.000388	0.000156	-0.000288	-0.000665	-0.000716	-0.000614	-0.000564	-0.000596	-0.000763	-0.00108	-0.00136	-0.00105	-0.000551	0.000347	0.00139	0.00238	0.00355	0.00526	0.00692	0.00865	0.01004	0.01112	0.01192	0.01243	0.01247	0.01236	0.01197
	20.7856	0.000589	-0.000638	-0.000547	0.00076	0.000931	0.000343	0.000729	0.000695	0.000598	0.000803	0.000601	0.000446	0.000806	0.00063	0.000791	0.000697	0.000772	0.000602	0.000659	0.000624	0.000694	0.000301	1.3e-05	-0.000372	-0.000608	-0.000789	-0.00065	-0.000598	-0.000605	-0.0008	-0.00118	-0.00141	-0.00116	-0.000646	0.000299	0.00137	0.00237	0.0036	0.00523	0.00678	0.00869	0.01005	0.0111	0.01188	0.01227	0.0124	0.01221	0.01179
	20.9909	0.000609	-0.000547	0.000495	0.000745	0.000925	0.000572	0.000886	0.000389	0.000557	0.000627	0.000478	0.000391	0.000613	0.000834	0.000747	0.000703	0.000686	0.000669	0.000597	0.000661	0.000627	0.000348	3.6e-05	-0.000304	-0.000638	-0.000814	-0.000684	-0.000581	-0.000622	-0.000773	-0.00112	-0.00133	-0.00121	-0.000621	0.000323	0.00133	0.00239	0.00363	0.00511	0.00672	0.00851	0.00999	0.01103	0.01191	0.01228	0.01246	0.01229	0.01187
	21.1896	-0.000362	-0.000826	0.0006	0.000496	-0.000214	0.000496	0.000528	0.000463	0.000611	0.000429	0.000616	0.000431	0.000313	0.000645	0.000615	0.000484	0.000616	0.000657	0.000546	0.000711	0.00068	0.000421	0.000174	-0.000327	-0.00059	-0.000695	-0.000629	-0.000569	-0.000514	-0.000641	-0.00115	-0.00134	-0.00113	-0.000558	0.000364	0.00133	0.00247	0.0036	0.00514	0.00681	0.00854	0.01001	0.0111	0.01193	0.0122	0.01229	0.01212	0.0117
	21.3843	0.000155	-0.000338	-0.000253	0.000245	-0.000242	0.000568	0.000593	9.1e-05	0.00055	0.000274	0.000654	0.000583	0.000609	0.000748	0.000722	0.000704	0.000821	0.00079	0.000593	0.000698	0.000634	0.000495	8.1e-05	-0.000259	-0.000607	-0.000657	-0.00053	-0.000527	-0.000447	-0.000666	-0.00102	-0.00118	-0.00106	-0.000505	0.000368	0.00133	0.00245	0.00364	0.00508	0.00668	0.00837	0.00983	0.01095	0.01183	0.01221	0.01228	0.01212	0.01185
	21.5909	-0.000513	0.000458	-2.4e-05	0.000305	0.000398	0.000205	0.000473	0.000711	0.000951	0.000552	0.000655	0.000728	0.000405	0.000567	0.000775	0.000795	0.000788	0.000757	0.000697	0.000734	0.000787	0.000542	0.000156	-0.000269	-0.000622	-0.000605	-0.00055	-0.000609	-0.000536	-0.000846	-0.0012	-0.00137	-0.00115	-0.000591	0.000282	0.00129	0.00235	0.00353	0.00507	0.00675	0.00856	0.00995	0.01098	0.01178	0.01224	0.01225	0.01207	0.01164
	21.7923	0.000398	0.00113	0.000267	0.000528	0.000315	0.000798	0.000594	0.000658	0.000683	0.000621	0.000835	0.000825	0.000598	0.00082	0.000882	0.000959	0.000903	0.000713	0.000759	0.000641	0.000587	0.000279	-0.000112	-0.000337	-0.00064	-0.000741	-0.000668	-0.000639	-0.000503	-0.000754	-0.00118	-0.00144	-0.00126	-0.000689	0.000278	0.00128	0.00224	0.00344	0.00503	0.00663	0.00836	0.00982	0.01079	0.01164	0.01207	0.01216	0.01209	0.01163
[truncated: 90 more columns]

## Sheet: Fig. 2b
	Time (ps)
Photon energy (eV)		2.81938	2.81203	2.80471	2.79743	2.79018	2.78298	2.77581	2.76867	2.76156	2.7545	2.74747	2.74047	2.73351	2.72658	2.71968	2.71282	2.70599	2.69919	2.69243	2.6857	2.679	2.67233	2.6657	2.6591	2.65253	2.64598	2.63947	2.63299	2.62655	2.62013	2.61374	2.60738	2.60105	2.59476	2.58848	2.58224	2.57603	2.56985	2.56369	2.55757	2.55147	2.5454	2.53935	2.53334	2.52735	2.52139	2.51545	2.50954
	-8.24904	NaN	NaN	NaN	NaN	NaN	NaN	NaN	NaN	NaN	NaN	NaN	NaN	NaN	NaN	NaN	NaN	NaN	NaN	NaN	NaN	NaN	NaN	NaN	NaN	NaN	NaN	NaN	NaN	NaN	NaN	NaN	NaN	NaN	NaN	NaN	NaN	NaN	NaN	NaN	NaN	NaN	NaN	NaN	NaN	NaN	NaN	NaN	NaN
	-7.74637	NaN	NaN	NaN	NaN	NaN	NaN	NaN	NaN	NaN	NaN	NaN	NaN	NaN	NaN	NaN	NaN	NaN	NaN	NaN	NaN	NaN	NaN	NaN	NaN	NaN	NaN	NaN	NaN	NaN	NaN	NaN	NaN	NaN	NaN	NaN	NaN	NaN	NaN	NaN	NaN	NaN	NaN	NaN	NaN	NaN	NaN	NaN	NaN
	-7.24903	NaN	NaN	NaN	NaN	NaN	NaN	NaN	NaN	NaN	NaN	NaN	NaN	NaN	NaN	NaN	NaN	NaN	NaN	NaN	NaN	NaN	NaN	NaN	NaN	NaN	NaN	NaN	NaN	NaN	NaN	NaN	NaN	NaN	NaN	NaN	NaN	NaN	NaN	NaN	NaN	NaN	NaN	NaN	NaN	NaN	NaN	NaN	NaN
	-6.74906	NaN	NaN	NaN	NaN	NaN	NaN	NaN	NaN	NaN	NaN	NaN	NaN	NaN	NaN	NaN	NaN	NaN	NaN	NaN	NaN	NaN	NaN	NaN	NaN	NaN	NaN	NaN	NaN	NaN	NaN	NaN	NaN	NaN	NaN	NaN	NaN	NaN	NaN	NaN	NaN	NaN	NaN	NaN	NaN	NaN	NaN	NaN	NaN
	-6.24506	NaN	NaN	NaN	NaN	NaN	NaN	NaN	NaN	NaN	NaN	NaN	NaN	NaN	NaN	NaN	NaN	NaN	NaN	NaN	NaN	NaN	NaN	NaN	NaN	NaN	NaN	NaN	NaN	NaN	NaN	NaN	NaN	NaN	NaN	NaN	NaN	NaN	NaN	NaN	NaN	NaN	NaN	NaN	NaN	NaN	NaN	NaN	NaN
	-5.74772	NaN	NaN	NaN	NaN	NaN	NaN	NaN	NaN	NaN	NaN	NaN	NaN	NaN	NaN	NaN	NaN	NaN	NaN	NaN	NaN	NaN	NaN	NaN	NaN	NaN	NaN	NaN	NaN	NaN	NaN	NaN	NaN	NaN	NaN	NaN	NaN	NaN	NaN	NaN	NaN	NaN	NaN	NaN	NaN	NaN	NaN	NaN	NaN
	-5.24505	NaN	NaN	NaN	NaN	NaN	NaN	NaN	NaN	NaN	NaN	NaN	NaN	NaN	NaN	NaN	NaN	NaN	NaN	NaN	NaN	NaN	NaN	NaN	NaN	NaN	NaN	NaN	NaN	NaN	NaN	NaN	NaN	NaN	NaN	NaN	NaN	NaN	NaN	NaN	NaN	NaN	NaN	NaN	NaN	NaN	NaN	NaN	NaN
	-4.74903	NaN	NaN	NaN	NaN	NaN	NaN	NaN	NaN	NaN	NaN	NaN	NaN	NaN	NaN	NaN	NaN	NaN	NaN	NaN	NaN	NaN	NaN	NaN	NaN	NaN	NaN	NaN	9e-06	-6.7e-05	1e-06	-4e-06	-2.5e-05	-7.9e-05	-1.8e-05	-1e-06	-4e-05	-6.6e-05	-6.1e-05	-4.4e-05	-2.1e-05	-5.7e-05	-2.3e-05	1.4e-05	3.8e-05	-8e-06	6.8e-05	4.1e-05	-0.000109
	-4.24773	NaN	NaN	NaN	NaN	NaN	NaN	NaN	NaN	-0.000195	-0.000739	-0.000129	-0.000108	-0.00046	-7.3e-05	-0.000205	-4.8e-05	-3.9e-05	-0.000226	-6.7e-05	-0.000115	-4.1e-05	-0.000163	-0.000156	-6e-05	-1.9e-05	-7e-05	-0.000129	-7e-05	-1.4e-05	-2.5e-05	-3.9e-05	4.3e-05	3e-06	-2e-05	-2e-05	-1.3e-05	4.4e-05	-2.1e-05	-2.5e-05	-9e-06	-3.5e-05	1e-06	2e-06	-6e-05	3.7e-05	-2.2e-05	7e-06	-7.3e-05
	-4.19707	NaN	NaN	NaN	NaN	NaN	NaN	-4.4e-05	-0.000241	-0.000196	-0.0007	-0.000147	-9.8e-05	-0.000437	-9.6e-05	-0.000215	-2.3e-05	-4e-05	-0.000217	-6.2e-05	-0.000103	-2.8e-05	-0.000163	-0.000149	-5.8e-05	-1.3e-05	-7.1e-05	-0.000127	-7.2e-05	-6e-06	-2.5e-05	-2.9e-05	3.5e-05	1e-05	-2.3e-05	-2e-05	-1.8e-05	6.1e-05	-1.7e-05	-1.9e-05	-4e-06	-3.2e-05	1e-05	6e-06	-7.1e-05	4.2e-05	-3.3e-05	2e-06	-6.5e-05
	-4.15038	NaN	NaN	NaN	NaN	0.000391	-0.000258	-9.3e-05	-0.000239	-0.000197	-0.000665	-0.000163	-8.9e-05	-0.000416	-0.000117	-0.000224	-1e-06	-4.1e-05	-0.000209	-5.8e-05	-9.2e-05	-1.7e-05	-0.000163	-0.000144	-5.5e-05	-1.5e-05	-7.2e-05	-0.00012	-7.3e-05	1e-06	-2.5e-05	-2.1e-05	2.7e-05	1.5e-05	-2.6e-05	-2e-05	-2.3e-05	7.6e-05	-1.3e-05	-1.3e-05	1e-06	-2.9e-05	1.9e-05	1e-05	-8.2e-05	4.6e-05	-3.4e-05	4e-06	-5.3e-05
	-4.08904	NaN	NaN	0.000222	-0.000261	0.000146	-0.000308	-0.000158	-0.000237	-0.000198	-0.000619	-0.000185	-7.7e-05	-0.000387	-0.000145	-0.000236	2.8e-05	-4.2e-05	-0.000198	-5.2e-05	-7.7e-05	-3e-06	-0.000158	-0.00011	-4.5e-05	-2e-05	-7.3e-05	-0.000112	-7.6e-05	1.1e-05	-2.5e-05	-1e-05	1.7e-05	2.3e-05	-3e-05	-2e-05	-2.9e-05	9.6e-05	-8e-06	-6e-06	7e-06	-2.5e-05	3e-05	1.5e-05	-8.2e-05	5.5e-05	-1.8e-05	8e-06	-3.7e-05
	-4.04642	NaN	-0.000941	0.000151	-0.000288	-2.5e-05	-0.000343	-0.000203	-0.000235	-0.000199	-0.000586	-0.000201	-6.8e-05	-0.000368	-0.000165	-0.000245	4.9e-05	-4.3e-05	-0.00019	-4.7e-05	-6.9e-05	-8e-06	-0.000147	-8.3e-05	-3.8e-05	-2.3e-05	-7.4e-05	-0.000106	-7.8e-05	1.8e-05	-2.5e-05	-2e-06	1.1e-05	2.8e-05	-3.3e-05	-2e-05	-3.3e-05	0.000109	-5e-06	-1e-06	1.1e-05	-2.1e-05	3.4e-05	1.9e-05	-7.7e-05	6.1e-05	-7e-06	1.1e-05	-2.6e-05
	-3.99571	-0.000705	-0.000879	6.7e-05	-0.00032	-0.000227	-0.000384	-0.000256	-0.000233	-0.0002	-0.000548	-0.000219	-5.8e-05	-0.000345	-0.000188	-0.000255	7.3e-05	-4.4e-05	-0.000179	-5.3e-05	-6.4e-05	-1.4e-05	-0.000135	-5e-05	-3e-05	-2.7e-05	-7.5e-05	-9.8e-05	-8e-05	2.6e-05	-2.5e-05	7e-06	2e-06	3.4e-05	-3.6e-05	-2e-05	-3.8e-05	0.000126	0	9e-06	2.3e-05	-1.3e-05	3.8e-05	2.5e-05	-7.1e-05	6.8e-05	6e-06	1.4e-05	-1.3e-05
	-3.94637	-0.000778	-0.000819	-1.4e-05	-0.000352	-0.000425	-0.000424	-0.000308	-0.000231	-0.000201	-0.000511	-0.000237	-4.8e-05	-0.000322	-0.000211	-0.000265	8.8e-05	-3.5e-05	-0.000163	-6.1e-05	-5.9e-05	-2e-05	-0.000123	-1.9e-05	-2.2e-05	-3.1e-05	-7.6e-05	-9.2e-05	-8.2e-05	3.4e-05	-2.5e-05	1.6e-05	-6e-06	4e-05	-3.9e-05	-2e-05	-4.2e-05	0.000129	1.8e-05	2.4e-05	3.5e-05	-5e-06	4.2e-05	2.9e-05	-6.5e-05	7.5e-05	1.9e-05	1.7e-05	0
	-3.88371	-0.00087	-0.000743	-0.000118	-0.000391	-0.000675	-0.000475	-0.000374	-0.000229	-0.000202	-0.000463	-0.000259	-3.6e-05	-0.000294	-0.000222	-0.000231	7.2e-05	-2e-05	-0.000143	-7.1e-05	-5.3e-05	-2.7e-05	-0.000108	2.2e-05	-1.2e-05	-3.6e-05	-7.8e-05	-8.3e-05	-8.4e-05	4.4e-05	-2.5e-05	2.7e-05	-1.6e-05	4.7e-05	-3.2e-05	-2e-06	-3e-05	0.000122	4e-05	4.3e-05	5e-05	5e-06	4.7e-05	3.6e-05	-5.7e-05	8.4e-05	3.6e-05	2e-05	1.6e-05
	-3.84638	-0.000925	-0.000698	-0.000179	-0.000415	-0.000825	-0.000506	-0.000413	-0.000227	-0.000203	-0.000435	-0.000272	-2.9e-05	-0.000274	-0.000208	-0.000202	6.3e-05	-1.1e-05	-0.000131	-7.7e-05	-4.9e-05	-3.2e-05	-9.9e-05	4.6e-05	-6e-06	-3.9e-05	-7.8e-05	-7.7e-05	-8.6e-05	5e-05	-2.5e-05	3.4e-05	-1.6e-05	5.3e-05	-1.7e-05	1.2e-05	-2.4e-05	0.000117	5.4e-05	5.4e-05	5.9e-05	1.1e-05	5e-05	3.9e-05	-5.3e-05	8.9e-05	4.5e-05	2.3e-05	2.6e-05
	-3.78773	-0.00101	-0.000627	-0.000276	-0.000453	-0.00106	-0.000554	-0.000475	-0.000225	-0.000204	-0.000393	-0.000262	-1.9e-05	-0.000242	-0.000187	-0.000157	4.9e-05	3e-06	-0.000112	-8.7e-05	-4.3e-05	-3.9e-05	-8.5e-05	8.3e-05	3e-06	-4.4e-05	-8e-05	-6.9e-05	-8.8e-05	6e-05	-1.7e-05	3.8e-05	-1e-06	6.1e-05	6e-06	3.6e-05	-1.3e-05	0.00011	7.5e-05	7.2e-05	7.3e-05	2.1e-05	5.4e-05	4.5e-05	-4.6e-05	9.7e-05	6e-05	2.6e-05	4.1e-05
	-3.73173	-0.00109	-0.000559	-0.000368	-0.000488	-0.00128	-0.000599	-0.000534	-0.000226	-0.000206	-0.000365	-0.000232	-1e-05	-0.000211	-0.000167	-0.000115	3.6e-05	1.7e-05	-9.4e-05	-9.6e-05	-3.8e-05	-4.6e-05	-7.1e-05	0.000119	1.2e-05	-4.8e-05	-8.1e-05	-6.1e-05	-7.3e-05	7.4e-05	2e-06	4e-05	1.4e-05	6.9e-05	2.9e-05	5.8e-05	-3e-06	0.000103	9.5e-05	8.9e-05	8.6e-05	2.9e-05	5.9e-05	5.1e-05	-3.9e-05	0.000105	7.5e-05	3e-05	5.6e-05
	-3.6917	-0.00115	-0.00051	-0.000435	-0.000514	-0.00144	-0.000632	-0.000529	-0.000239	-0.000208	-0.000345	-0.000212	-4e-06	-0.00019	-0.000152	-8.4e-05	2.6e-05	2.6e-05	-8.1e-05	-0.000102	-3.4e-05	-5e-05	-6.2e-05	0.000145	1.9e-05	-5.1e-05	-7.1e-05	-5.2e-05	-5.4e-05	8.5e-05	1.6e-05	4.2e-05	2.4e-05	7.4e-05	4.5e-05	7.4e-05	4e-06	9.9e-05	0.000109	0.000101	9.6e-05	3.6e-05	6.2e-05	5.5e-05	-3.4e-05	0.000111	8.5e-05	3.2e-05	5.8e-05
	-3.63708	-0.00123	-0.000444	-0.000525	-0.000549	-0.00157	-0.000546	-0.000457	-0.000256	-0.00021	-0.000317	-0.000183	5e-06	-0.00016	-0.000132	-4.2e-05	1.3e-05	3.9e-05	-6.4e-05	-0.000111	-2.8e-05	-5.7e-05	-4.9e-05	0.00018	3.4e-05	-2.4e-05	-4.8e-05	-4e-05	-2.8e-05	9.9e-05	3.5e-05	4.4e-05	3.8e-05	8.2e-05	6.6e-05	9.6e-05	1.4e-05	9.2e-05	0.000129	0.000117	0.000109	4.5e-05	6.6e-05	6e-05	-2.8e-05	0.000114	7.9e-05	2.6e-05	4.9e-05
	-3.58504	-0.00131	-0.000381	-0.000582	-0.00052	-0.00151	-0.000442	-0.000387	-0.000273	-0.000212	-0.000291	-0.000156	1.3e-05	-0.000132	-0.000114	-2e-06	0	5.2e-05	-4.7e-05	-0.000119	-2.3e-05	-5.9e-05	-1.9e-05	0.000207	5.2e-05	2e-06	-2.6e-05	-2.8e-05	-3e-06	0.000112	5.2e-05	4.6e-05	5.2e-05	8.9e-05	8.7e-05	0.000117	2.3e-05	8.6e-05	0.000148	0.000133	0.000121	5.3e-05	7e-05	6.1e-05	-2.7e-05	0.000101	6.1e-05	1.9e-05	4.1e-05
	-3.54507	-0.00137	-0.000362	-0.000545	-0.000485	-0.00145	-0.000361	-0.000334	-0.000286	-0.000213	-0.000271	-0.000135	2e-05	-0.00011	-9.9e-05	2.8e-05	-9e-06	6.2e-05	-3.4e-05	-0.000126	-1e-05	-3.6e-05	1.2e-05	0.000228	6.7e-05	2.2e-05	-9e-06	-2e-05	1.6e-05	0.000123	6.6e-05	4.8e-05	6.2e-05	9.5e-05	0.000103	0.000133	3.1e-05	8.1e-05	0.000162	0.000145	0.000131	5.7e-05	7.1e-05	5.7e-05	-2.8e-05	9.2e-05	4.6e-05	1.5e-05	3.4e-05
	-3.49441	-0.00127	-0.00037	-0.000498	-0.00044	-0.00139	-0.00026	-0.000267	-0.000302	-0.000216	-0.000245	-0.000108	2.8e-05	-8.3e-05	-8.1e-05	6.7e-05	-2.1e-05	7.4e-05	-1.3e-05	-0.000101	1.7e-05	-7e-06	5.2e-05	0.000254	8.5e-05	4.7e-05	1.2e-05	-8e-06	4.1e-05	0.000136	8.3e-05	5e-05	7.5e-05	0.000102	0.000124	0.000153	4e-05	7.5e-05	0.000179	0.000145	0.000129	5.9e-05	7.2e-05	5.2e-05	-2.9e-05	8e-05	2.8e-05	9e-06	2.6e-05
	-3.44639	-0.00115	-0.000378	-0.000454	-0.000398	-0.00133	-0.000163	-0.000203	-0.000317	-0.000217	-0.000221	-8.3e-05	3.6e-05	-5.7e-05	-6.3e-05	0.000104	-2.3e-05	8e-05	1.4e-05	-7.4e-05	4.3e-05	2.1e-05	8.9e-05	0.000279	0.000102	7.1e-05	3.2e-05	2e-06	6.4e-05	0.000148	9.9e-05	5.2e-05	8.8e-05	0.000109	0.000143	0.000172	4.7e-05	6.8e-05	0.000169	0.000129	0.000126	6.1e-05	7.3e-05	4.8e-05	-3e-05	6.8e-05	1.1e-05	3e-06	1.9e-05
	-3.39706	-0.00103	-0.000386	-0.000408	-0.000354	-0.00127	-6.4e-05	-0.000138	-0.000333	-0.000219	-0.000197	-5.8e-05	4.4e-05	-3e-05	-4e-05	0.00014	-1e-06	8.5e-05	4.1e-05	-4.7e-05	7e-05	5e-05	0.000128	0.000305	0.00012	9.6e-05	5.3e-05	1.3e-05	8.7e-05	0.000161	0.000116	5.4e-05	0.000101	0.000115	0.000157	0.000175	4.3e-05	6e-05	0.000158	0.000114	0.000123	6.3e-05	7.4e-05	4.3e-05	-3.1e-05	5.6e-05	-7e-06	-3e-06	1.1e-05
	-3.34238	-0.000888	-0.000395	-0.000358	-0.000306	-0.0012	4.6e-05	-6.5e-05	-0.000351	-0.000222	-0.000169	-2.9e-05	5.5e-05	1e-06	7e-06	0.000179	2.3e-05	9e-05	7.2e-05	-1.6e-05	9.9e-05	8.2e-05	0.00017	0.000333	0.00014	0.000123	7.6e-05	2.5e-05	0.000114	0.000175	0.000135	5.6e-05	0.000108	0.000119	0.000141	0.000168	3.9e-05	5.2e-05	0.000146	9.6e-05	0.00012	6.5e-05	7.5e-05	3.7e-05	-3.2e-05	4.3e-05	-2.6e-05	-1e-05	2e-06
	-3.29574	-0.00077	-0.000402	-0.000315	-0.000264	-0.00114	0.00014	-4e-06	-0.000366	-0.000223	-0.000146	-1e-05	7.1e-05	2.7e-05	4.7e-05	0.000213	4.3e-05	9.5e-05	9.8e-05	1e-05	0.000125	0.000109	0.000207	0.000357	0.000156	0.000146	9.5e-05	3.5e-05	0.000136	0.000188	0.000141	4.8e-05	0.000103	0.000121	0.000128	0.000161	3.5e-05	4.4e-05	0.000136	8.2e-05	0.000117	6.7e-05	7.6e-05	3.3e-05	-3.3e-05	3.2e-05	-4.3e-05	-1.5e-05	-5e-06
	-3.2464	-0.000645	-0.00041	-0.000269	-0.000221	-0.00108	0.000239	6.2e-05	-0.000382	-0.000206	-0.00012	7e-06	8.9e-05	5.4e-05	8.9e-05	0.000248	6.5e-05	0.0001	0.000126	3.8e-05	0.000151	0.000137	0.000245	0.000383	0.000174	0.000171	0.000116	4.6e-05	0.000148	0.000169	0.000129	3.8e-05	9.7e-05	0.000123	0.000115	0.000154	3.1e-05	3.6e-05	0.000125	6.6e-05	0.000114	6.9e-05	7.7e-05	2.8e-05	-3.4e-05	2.1e-05	-6e-05	-2.1e-05	-1.3e-05
	-3.19442	-0.000513	-0.000418	-0.000221	-0.000175	-0.00101	0.000344	0.000107	-0.000277	-0.000165	-9.3e-05	2.4e-05	0.000108	8.3e-05	0.000134	0.000285	8.8e-05	0.000105	0.000155	6.7e-05	0.000179	0.000168	0.000286	0.00041	0.000193	0.000197	0.000118	3.8e-05	0.000139	0.000143	0.000117	2.8e-05	9.1e-05	0.000125	0.0001	0.000147	2.7e-05	2.8e-05	0.000114	4.9e-05	0.000111	7.1e-05	7.8e-05	2.3e-05	-3.5e-05	8e-06	-7.9e-05	-2.7e-05	-1.7e-05
	-3.14371	-0.000385	-0.000427	-0.000174	-0.00013	-0.000921	0.000382	0.000113	-0.000165	-0.000125	-6.6e-05	4.2e-05	0.000126	0.000112	0.000178	0.000322	0.00011	0.00011	0.000183	9.5e-05	0.000207	0.000197	0.000325	0.000436	0.000188	0.000171	9e-05	2.6e-05	0.000129	0.000118	0.000105	1.8e-05	8.5e-05	0.000127	8.6e-05	0.00014	2.3e-05	2e-05	0.000102	3.3e-05	0.000108	7.3e-05	7.9e-05	1.8e-05	-3.6e-05	-3e-06	-8e-05	-2.4e-05	-7e-06
	-3.09437	-0.00026	-0.000434	-0.000124	-7.7e-05	-0.000767	0.000407	0.000119	-5.7e-05	-8.7e-05	-4.1e-05	5.8e-05	0.000144	0.000139	0.00022	0.000357	0.000132	0.000115	0.000211	0.000123	0.000233	0.000226	0.00033	0.000392	0.000154	0.000143	6.4e-05	1.6e-05	0.000121	9.3e-05	9.3e-05	8e-06	7.9e-05	0.000129	7.2e-05	0.000133	1.9e-05	1.2e-05	9.2e-05	1.8e-05	0.000105	7.5e-05	8e-05	1.2e-05	-3.2e-05	9e-06	-6.2e-05	-1.9e-05	2e-06
	-3.04371	-0.000131	-0.000368	-2.1e-05	-1.8e-05	-0.000609	0.000432	0.000125	5.5e-05	-4.7e-05	-1.4e-05	7.6e-05	0.000162	0.000168	0.000264	0.000394	0.000154	0.00012	0.000239	0.000151	0.000232	0.000199	0.000293	0.000342	0.00012	0.000114	3.7e-05	5e-06	0.000112	6.8e-05	8.1e-05	-2e-06	7.3e-05	0.000131	5.8e-05	0.000126	1.5e-05	4e-06	8.1e-05	2e-06	0.000102	7.1e-05	7.3e-05	4e-06	-2.5e-05	2.1e-05	-4.2e-05	-1.4e-05	1.1e-05
	-2.98904	0.000164	-0.000217	8.9e-05	4.5e-05	-0.000439	0.000459	0.000132	0.000175	-5e-06	1.4e-05	9.4e-05	0.000182	0.000198	0.000311	0.000433	0.000178	0.000125	0.000231	0.00013	0.000188	0.000167	0.000253	0.000289	8.3e-05	8.2e-05	8e-06	-7e-06	0.000102	4.1e-05	6.8e-05	-1.3e-05	6.6e-05	0.000133	4.3e-05	0.000118	1.1e-05	-5e-06	6.8e-05	-7e-06	9.1e-05	5.1e-05	6.2e-05	-5e-06	-1.8e-05	3.4e-05	-2.1e-05	-8e-06	2.1e-05
	-2.94504	0.000412	-9.6e-05	0.000178	9.6e-05	-0.000301	0.000481	0.000137	0.000272	3e-05	3.7e-05	0.000109	0.000198	0.000223	0.000349	0.000465	0.000191	0.000117	0.000188	0.00011	0.000153	0.000141	0.000221	0.000247	5.4e-05	5.7e-05	-1.6e-05	-1.7e-05	9.4e-05	1.9e-05	5.8e-05	-2.2e-05	6.1e-05	0.000135	3.1e-05	0.000112	7e-06	-6e-06	5.2e-05	-7e-06	8.2e-05	3.5e-05	5.3e-05	-1.2e-05	-1.1e-05	4.5e-05	-4e-06	-4e-06	2.9e-05
	-2.8957	0.00069	4e-05	0.000278	0.000153	-0.000147	0.000506	0.000143	0.00038	6.8e-05	6.3e-05	0.000126	0.000215	0.000251	0.00037	0.000447	0.000192	0.000107	0.000139	8.8e-05	0.000114	0.000111	0.000185	0.000199	2e-05	2.8e-05	-4.2e-05	-2.8e-05	8.5e-05	-5e-06	4.6e-05	-3.1e-05	5.5e-05	0.000137	1.9e-05	9.8e-05	2e-06	-3e-06	3.4e-05	-7e-06	7.1e-05	1.7e-05	4.3e-05	-2e-05	-4e-06	5.7e-05	1.4e-05	1e-06	3.8e-05
	-2.84642	0.000968	0.000176	0.000377	0.000211	6e-06	0.000531	0.000149	0.000489	0.000106	8.8e-05	0.000143	0.000229	0.000229	0.000329	0.000415	0.000193	9.7e-05	9e-05	6.5e-05	7.5e-05	8.2e-05	0.000148	0.000151	-1.3e-05	0	-6.9e-05	-3.8e-05	7.6e-05	-3e-05	3.4e-05	-4.1e-05	4.7e-05	0.000123	1.5e-05	8e-05	-3e-06	0	1.7e-05	-7e-06	6e-05	0	3.3e-05	-2.8e-05	3e-06	6.9e-05	3.3e-05	6e-06	4.6e-05
	-2.78238	0.00133	0.000353	0.000507	0.000285	0.000206	0.000563	0.000156	0.00063	0.000156	0.000102	0.000102	0.000215	0.000173	0.000276	0.000373	0.000194	8.5e-05	2.6e-05	3.6e-05	2.4e-05	4.4e-05	0.000101	8.8e-05	-5.6e-05	-3.7e-05	-0.000103	-5.2e-05	6.5e-05	-6.1e-05	2.2e-05	-4.1e-05	2.6e-05	9.3e-05	9e-06	5.5e-05	-9e-06	4e-06	-7e-06	-7e-06	4.6e-05	-2.4e-05	2.1e-05	-3.8e-05	1.2e-05	8.4e-05	5.8e-05	1.3e-05	5.8e-05
	-2.74372	0.00155	0.00046	0.000585	0.00033	0.000327	0.000582	0.000161	0.000715	0.000153	7.6e-05	6.1e-05	0.000207	0.000139	0.000244	0.000347	0.000195	7.7e-05	-1.2e-05	1.8e-05	-6e-06	2.1e-05	7.3e-05	5.1e-05	-8.2e-05	-5.9e-05	-0.000124	-6.1e-05	5.8e-05	-6.3e-05	1.7e-05	-3.9e-05	1.2e-05	7.5e-05	6e-06	4e-05	-1.3e-05	6e-06	-2.1e-05	-7e-06	3.7e-05	-3.8e-05	1.3e-05	-4.4e-05	1.7e-05	9.3e-05	7.2e-05	1.7e-05	6.5e-05
	-2.6864	0.00187	0.000618	0.0007	0.000396	0.000506	0.000611	0.000163	0.000598	0.000127	3.7e-05	0	0.000194	8.9e-05	0.000196	0.00031	0.000196	6.6e-05	-6.9e-05	-8e-06	-5.2e-05	-1.3e-05	3.1e-05	-5e-06	-0.000121	-9.1e-05	-0.000136	-6.7e-05	4.6e-05	-6.6e-05	1e-05	-3.5e-05	-7e-06	4.9e-05	2e-06	1.8e-05	-1.9e-05	1e-05	-4.1e-05	-7e-06	2.4e-05	-5.8e-05	1e-06	-5.3e-05	2.5e-05	0.000107	9.4e-05	2.2e-05	6.9e-05
	-2.64775	0.00209	0.000725	0.000778	0.000441	0.000595	0.000568	0.000162	0.000516	0.000109	1.1e-05	-4.2e-05	0.000186	5.5e-05	0.000164	0.000285	0.000197	5.8e-05	-0.000107	-2.5e-05	-8.2e-05	-3.6e-05	3e-06	-4.3e-05	-0.000132	-8.8e-05	-0.000129	-7e-05	3.8e-05	-6.9e-05	6e-06	-3.3e-05	-2e-05	3.1e-05	-1e-06	4e-06	-2.3e-05	1.2e-05	-5.5e-05	-7e-06	1.6e-05	-7.2e-05	-7e-06	-6e-05	3.1e-05	0.000116	9.7e-05	1.9e-05	6.6e-05
	-2.59704	0.00237	0.000865	0.000876	0.000495	0.000582	0.000511	0.00016	0.000408	8.6e-05	-2.3e-05	-9.6e-05	0.000174	1.1e-05	0.000121	0.000251	0.000198	4.8e-05	-0.000157	-4.9e-05	-0.000123	-6.7e-05	-2.8e-05	-5.7e-05	-0.000116	-8.2e-05	-0.00012	-7.4e-05	2.8e-05	-7.2e-05	0	-3e-05	-3.8e-05	7e-06	-6e-06	-1.6e-05	-2.8e-05	1.5e-05	-7.4e-05	-7e-06	5e-06	-9.1e-05	-1.7e-05	-6.5e-05	3.1e-05	0.000103	8.8e-05	1.6e-05	6.2e-05
	-2.53305	0.00268	0.000965	0.000838	0.00056	0.000566	0.000438	0.000157	0.000272	5.7e-05	-6.6e-05	-0.000165	0.000161	-4.5e-05	6.8e-05	0.00021	0.000199	3.5e-05	-0.000221	-7.7e-05	-0.000152	-7.8e-05	-4.9e-05	-6.5e-05	-9.5e-05	-7.6e-05	-0.000109	-7.9e-05	1.5e-05	-7.6e-05	-8e-06	-2.6e-05	-6e-05	-2.2e-05	-1.1e-05	-4e-05	-3.4e-05	1.9e-05	-9.7e-05	-7e-06	-7e-06	-9e-05	-1.5e-05	-5.4e-05	2.4e-05	8.7e-05	7.7e-05	1.3e-05	5.7e-05
	-2.49841	0.00256	0.000988	0.000818	0.000595	0.000557	0.000399	0.000156	0.000198	4.1e-05	-9e-05	-0.000202	0.000153	-7.5e-05	3.9e-05	0.000187	0.0002	2.8e-05	-0.00024	-8.5e-05	-0.000154	-8.1e-05	-6e-05	-6.9e-05	-8.4e-05	-7.3e-05	-0.000102	-8.2e-05	8e-06	-7.8e-05	-1.2e-05	-2.4e-05	-7.2e-05	-3.8e-05	-1.3e-05	-5.3e-05	-3.8e-05	2.1e-05	-0.000109	-6e-06	-4e-06	-7.5e-05	-1.3e-05	-4.7e-05	2.1e-05	7.8e-05	7e-05	1.1e-05	5.4e-05
	-2.43438	0.00234	0.00103	0.00078	0.00066	0.00054	0.000327	0.000153	6.3e-05	1.2e-05	-0.000133	-0.00027	0.000139	-0.000131	-1.4e-05	0.000145	0.000196	3.6e-05	-0.000215	-9.9e-05	-0.000156	-8.8e-05	-8.1e-05	-7.7e-05	-6.4e-05	-6.6e-05	-9.1e-05	-8.7e-05	-5e-06	-8.2e-05	-2e-05	-2e-05	-9.3e-05	-6.8e-05	-1.9e-05	-7.8e-05	-4.2e-05	2.6e-05	-8.6e-05	-3e-06	2e-06	-4.5e-05	-8e-06	-3.6e-05	1.4e-05	6.1e-05	5.9e-05	7e-06	4.9e-05
	-2.3944	0.00221	0.00106	0.000756	0.0007	0.00053	0.000281	0.000152	-2.2e-05	-6e-06	-0.00016	-0.000313	0.00013	-0.000166	-4.2e-05	0.000134	0.000189	4.5e-05	-0.0002	-0.000108	-0.000158	-9.2e-05	-9.4e-05	-8.2e-05	-5.1e-05	-6.2e-05	-8.4e-05	-9e-05	-1.3e-05	-8.4e-05	-2.5e-05	-1.8e-05	-0.000107	-8.6e-05	-2.1e-05	-8.1e-05	-4.1e-05	2.9e-05	-7e-05	0	6e-06	-2.7e-05	-4e-06	-2.9e-05	1e-05	5.1e-05	5.2e-05	4e-06	4.6e-05
	-2.34506	0.00204	0.00109	0.000727	0.00075	0.000517	0.000226	0.00015	-0.000127	-2.9e-05	-0.000193	-0.000366	0.000119	-0.000169	-5.5e-05	0.000124	0.00018	5.6e-05	-0.000181	-0.000119	-0.00016	-9.7e-05	-0.000109	-8.8e-05	-3.5e-05	-5.7e-05	-7.5e-05	-9.4e-05	-2.3e-05	-8.7e-05	-3.1e-05	-1.5e-05	-0.000113	-8.2e-05	-2.2e-05	-8.2e-05	-4e-05	3.3e-05	-5.1e-05	3e-06	1.1e-05	-4e-06	-1e-06	-2e-05	6e-06	3.8e-05	4.3e-05	1e-06	4.2e-05
	-2.29573	0.00188	0.00112	0.000697	0.0008	0.000504	0.00017	0.000148	-0.000232	-5.1e-05	-0.000226	-0.000381	0.000109	-0.00015	-6.8e-05	0.000113	0.000171	6.7e-05	-0.000162	-0.00013	-0.000162	-0.000102	-0.000125	-9.4e-05	-1.9e-05	-5.2e-05	-6.6e-05	-9.8e-05	-3.2e-05	-9e-05	-3.6e-05	-7e-06	-8.9e-05	-6.9e-05	-2.3e-05	-8.3e-05	-3.9e-05	3.7e-05	-3.1e-05	6e-06	1.6e-05	1.8e-05	3e-06	-1.1e-05	1e-06	2.5e-05	3.4e-05	-2e-06	3.8e-05
	-2.24375	0.0017	0.00116	0.000666	0.000853	0.000491	0.000111	0.000146	-0.000342	-7.2e-05	-0.000165	-0.000362	9.7e-05	-0.00013	-8.1e-05	0.000101	0.000162	7.9e-05	-0.000142	-0.000141	-0.000164	-0.000107	-0.000142	-0.0001	-2e-06	-4.7e-05	-5.6e-05	-0.000102	-3.9e-05	-7.4e-05	-4e-05	2e-06	-6.3e-05	-5.4e-05	-2.4e-05	-8.4e-05	-3.8e-05	4.1e-05	-1e-05	9e-06	2.1e-05	4.2e-05	8e-06	-2e-06	-5e-06	1.2e-05	2.5e-05	-5e-06	3.4e-05
	-2.19441	0.00153	0.00119	0.000637	0.000903	0.000478	5.5e-05	0.000121	-0.00035	-8.8e-05	-0.000104	-0.000344	8.6e-05	-0.000111	-9.4e-05	9e-05	0.000153	8.9e-05	-0.000124	-0.000152	-0.000166	-0.000112	-0.000158	-0.000106	1.4e-05	-4.2e-05	-4.5e-05	-9.2e-05	-3.8e-05	-5.5e-05	-4.4e-05	1.1e-05	-3.8e-05	-4e-05	-2.5e-05	-8.5e-05	-3.7e-05	4.5e-05	9e-06	1.2e-05	2.6e-05	6.5e-05	1.1e-05	7e-06	-9e-06	-1e-06	1.6e-05	-8e-06	3.1e-05
	-2.14375	0.00136	0.00122	0.000607	0.000954	0.000462	-2.1e-05	4.5e-05	-0.000347	-0.000104	-4.2e-05	-0.000326	7.5e-05	-9.2e-05	-0.000107	7.9e-05	0.000144	0.000101	-0.000104	-0.000163	-0.000168	-0.000117	-0.000174	-0.000112	2.2e-05	-3.6e-05	-3e-05	-8e-05	-3.7e-05	-3.6e-05	-4.8e-05	2e-05	-1.3e-05	-2.6e-05	-2.6e-05	-8.6e-05	-3.6e-05	4.9e-05	2.9e-05	1.5e-05	3.1e-05	8.8e-05	1.5e-05	1.6e-05	-1.5e-05	-1.3e-05	6e-06	-1.1e-05	3.1e-05
	-2.09304	0.00119	0.00125	0.000572	0.000897	0.000429	-0.000104	-3e-05	-0.000344	-0.00012	2e-05	-0.000308	6.4e-05	-7.3e-05	-0.000121	6.8e-05	0.000135	0.000112	-8.5e-05	-0.000174	-0.00017	-0.000122	-0.000173	-9.4e-05	2e-05	-3e-05	-1.5e-05	-6.8e-05	-3.6e-05	-1.7e-05	-5.2e-05	2.9e-05	1.2e-05	-1.2e-05	-2.7e-05	-8.7e-05	-3.5e-05	5.3e-05	5e-05	1.8e-05	3.6e-05	0.000111	2e-05	2.2e-05	-1.8e-05	-7e-06	-4e-06	-1.4e-05	3.1e-05
	-2.0437	0.00103	0.00118	0.000413	0.000774	0.000397	-0.000184	-0.000103	-0.000341	-0.000136	8.1e-05	-0.00029	5.3e-05	-5.4e-05	-0.000134	5.7e-05	0.000126	0.000123	-6.6e-05	-0.000185	-0.000159	-0.000111	-0.000149	-7.4e-05	1.8e-05	-2.4e-05	0	-5.6e-05	-3.5e-05	1e-06	-5.6e-05	3.8e-05	3.7e-05	2e-06	-2.8e-05	-8.8e-05	-3.4e-05	5.7e-05	6.9e-05	2.1e-05	4.1e-05	0.000123	2e-05	1.4e-05	-2.1e-05	-1e-06	-1.4e-05	-1.7e-05	3.1e-05
	-1.97173	0.000993	0.000867	0.000182	0.000594	0.000351	-0.000301	-0.000211	-0.000337	-0.000159	0.000169	-0.000264	3.7e-05	-2.6e-05	-0.000152	4.1e-05	0.000113	0.000131	-4.1e-05	-0.000156	-0.000118	-9.2e-05	-0.000115	-4.5e-05	1.5e-05	-1.5e-05	2.1e-05	-3.9e-05	-3.3e-05	2.9e-05	-6.2e-05	5.1e-05	7.3e-05	2.2e-05	-3e-05	-9e-05	-3.3e-05	6.2e-05	8.4e-05	1.9e-05	2.9e-05	0.000105	1.8e-05	2e-06	-2.6e-05	7e-06	-2.8e-05	-2.1e-05	3.1e-05
	-1.94508	0.00099	0.000752	9.6e-05	0.000528	0.000334	-0.000345	-0.00025	-0.000335	-0.000168	0.000202	-0.000254	3.1e-05	-1.6e-05	-0.000159	3.5e-05	0.000107	0.000122	-3.3e-05	-0.000144	-0.000102	-8.5e-05	-0.000102	-3.5e-05	1.4e-05	-1.2e-05	2.9e-05	-3.2e-05	-3.3e-05	3.9e-05	-6.4e-05	5.6e-05	8.6e-05	2.9e-05	-3e-05	-9e-05	-3.2e-05	5.7e-05	7.8e-05	1.7e-05	2.3e-05	9.9e-05	1.8e-05	-2e-06	-2.7e-05	1.1e-05	-3.4e-05	-2.3e-05	3.1e-05
	-1.89437	0.000985	0.000533	-6.7e-05	0.000401	0.000301	-0.000427	-0.000326	-0.000332	-0.000184	0.000264	-0.000236	2e-05	3e-06	-0.000168	3.3e-05	9.5e-05	0.000106	-1.6e-05	-0.000121	-7.3e-05	-7.2e-05	-7.8e-05	-1.5e-05	1.2e-05	-6e-06	4.5e-05	-2e-05	-3.2e-05	5.8e-05	-6.8e-05	6.5e-05	0.000111	4.3e-05	-3.3e-05	-9.4e-05	-2.7e-05	4.6e-05	6.6e-05	1.3e-05	1.3e-05	8.7e-05	1.7e-05	-1e-05	-3e-05	1.7e-05	-4.4e-05	-2.6e-05	3.1e-05
	-1.8344	0.000979	0.000274	-0.00026	0.000252	0.000263	-0.000525	-0.000415	-0.000329	-0.000204	0.000337	-0.000214	1.8e-05	1.3e-05	-0.000162	3.3e-05	8.1e-05	8.7e-05	3e-06	-9.3e-05	-3.8e-05	-5.6e-05	-5e-05	9e-06	1e-05	1e-06	6.2e-05	-6e-06	-3e-05	8.1e-05	-7.3e-05	7.6e-05	0.000122	4.1e-05	-4.9e-05	-0.000101	-2.1e-05	3.2e-05	5.1e-05	8e-06	1e-06	7.2e-05	1.6e-05	-2e-05	-3.4e-05	2.4e-05	-5.6e-05	-2.9e-05	3.1e-05
	-1.78374	0.000974	5.5e-05	-0.000423	0.000126	0.00023	-0.000607	-0.00049	-0.000326	-0.00022	0.00038	-0.000192	3.9e-05	1.9e-05	-0.000157	3.3e-05	6.8e-05	7.1e-05	1.9e-05	-7e-05	-9e-06	-4.3e-05	-2.5e-05	2.9e-05	8e-06	7e-06	7.8e-05	6e-06	-2.9e-05	9.9e-05	-7.5e-05	6.7e-05	0.000102	3.4e-05	-6.2e-05	-0.000108	-1.6e-05	2.1e-05	3.9e-05	4e-06	-9e-06	6e-05	1.5e-05	-2.8e-05	-3.7e-05	3e-05	-6.6e-05	-3.2e-05	3.1e-05
	-1.73441	0.000969	-0.000159	-0.000582	3e-06	0.000198	-0.000688	-0.000564	-0.000315	-0.000204	0.000369	-0.000171	6e-05	2.3e-05	-0.000152	3.3e-05	5.7e-05	5.5e-05	3.4e-05	-4.7e-05	1.9e-05	-3.1e-05	-2e-06	4.9e-05	6e-06	1.3e-05	9.2e-05	1.7e-05	-2.6e-05	7.9e-05	-7.4e-05	5.8e-05	8.2e-05	2.7e-05	-7.5e-05	-0.000114	-1.1e-05	1e-05	2.7e-05	0	-1.9e-05	4.8e-05	1.4e-05	-3.6e-05	-4e-05	3.6e-05	-7.6e-05	-3.5e-05	3.1e-05
	-1.68507	0.000964	-0.000372	-0.00074	-0.00012	0.000166	-0.000768	-0.000557	-0.000256	-0.000174	0.000358	-0.000149	8e-05	2.8e-05	-0.000147	3.3e-05	4.5e-05	4e-05	5e-05	-2.5e-05	4.8e-05	-1.8e-05	2.2e-05	6.9e-05	4e-06	1.8e-05	9.7e-05	1.4e-05	-2.1e-05	5.9e-05	-7.3e-05	4.9e-05	6.2e-05	2e-05	-8.8e-05	-0.000119	-6e-06	-1e-06	1.5e-05	-4e-06	-2.9e-05	3.6e-05	1.3e-05	-4.4e-05	-4.3e-05	4.2e-05	-8.6e-05	-3.8e-05	3.2e-05
	-1.62241	0.000958	-0.000643	-0.000942	-0.000252	0.000218	-0.000628	-0.000471	-0.000181	-0.000137	0.000345	-0.000122	0.000107	3.5e-05	-0.000141	3.3e-05	3e-05	2e-05	7e-05	4e-06	8.4e-05	-2e-06	5.2e-05	8.1e-05	-4e-06	2e-06	9.2e-05	1.1e-05	-1.5e-05	3.4e-05	-7.1e-05	3.8e-05	3.7e-05	1.1e-05	-0.000104	-0.000127	0	-1.5e-05	0	-9e-06	-4.2e-05	2.1e-05	1.1e-05	-5.4e-05	-4.5e-05	3.9e-05	-8.6e-05	-3.5e-05	3.3e-05
	-1.59306	0.000955	-0.00077	-0.00101	-0.000159	0.000281	-0.000562	-0.000431	-0.000146	-0.000119	0.000338	-0.000109	0.000119	3.7e-05	-0.000138	3.3e-05	2.3e-05	1e-05	7.9e-05	1.7e-05	0.000101	6e-06	5.1e-05	7e-05	-1e-05	-6e-06	8.9e-05	9e-06	-1.2e-05	2.2e-05	-7.1e-05	3.3e-05	2.5e-05	7e-06	-0.000112	-0.000131	3e-06	-2.1e-05	-7e-06	-1.2e-05	-4.7e-05	1.4e-05	1.1e-05	-5.5e-05	-3.5e-05	3e-05	-8.4e-05	-3.4e-05	3.3e-05
	-1.5424	0.00095	-0.000825	-0.000916	2e-06	0.000389	-0.000447	-0.000361	-8.6e-05	-8.9e-05	0.000327	-8.7e-05	0.00014	4.3e-05	-0.000133	3.3e-05	1.1e-05	-6e-06	9.6e-05	4e-05	0.000108	2e-06	3.7e-05	4.9e-05	-1.9e-05	-1.9e-05	8.5e-05	6e-06	-7e-06	2e-06	-7e-05	2.3e-05	4e-06	0	-0.000125	-0.000137	8e-06	-3.2e-05	-1.9e-05	-1.6e-05	-5.8e-05	2e-06	0	-4.8e-05	-1.9e-05	1.5e-05	-8.1e-05	-3.2e-05	3.4e-05
	-1.49708	0.00083	-0.000731	-0.000829	0.000146	0.000485	-0.000344	-0.000299	-3.1e-05	-6.2e-05	0.000317	-6.7e-05	0.000159	4.7e-05	-0.000129	3.3e-05	0	-2e-05	0.000102	3.4e-05	8.1e-05	-3e-06	2.4e-05	3.1e-05	-2.7e-05	-3.1e-05	8.2e-05	3e-06	-2e-06	-1.6e-05	-6.9e-05	1.5e-05	-1.4e-05	-6e-06	-0.000137	-0.000142	1.3e-05	-4.2e-05	-3e-05	-1.3e-05	-5.4e-05	-8e-06	-1e-05	-4.1e-05	-5e-06	1e-06	-7.9e-05	-3e-05	3.5e-05
	-1.43706	0.000656	-0.000605	-0.000713	0.000337	0.000613	-0.000208	-0.000217	4e-05	-2.6e-05	0.000304	-4.1e-05	0.000184	5.3e-05	-0.000123	3.3e-05	-1.8e-05	-4.2e-05	8.3e-05	2e-05	4.6e-05	-1.1e-05	7e-06	7e-06	-3.8e-05	-4.7e-05	7.7e-05	-1e-06	4e-06	-4.1e-05	-6.8e-05	4e-06	-3.8e-05	-1.5e-05	-0.000153	-0.000149	1.8e-05	-4.5e-05	-1.6e-05	0	-5e-05	-2.1e-05	-2.5e-05	-3.3e-05	1.4e-05	-1.7e-05	-7.5e-05	-2.8e-05	3.6e-05
	-1.39571	0.000536	-0.000519	-0.000633	0.000469	0.000701	-0.000114	-0.00016	9e-05	-1e-06	0.000295	-2.3e-05	0.000201	5.7e-05	-0.00012	4e-06	-3.7e-05	-5.8e-05	6.9e-05	1e-05	2.2e-05	-1.6e-05	-5e-06	-1e-05	-4.5e-05	-5.8e-05	7.4e-05	-3e-06	8e-06	-5.7e-05	-6.7e-05	-3e-06	-5.5e-05	-2.1e-05	-0.000156	-0.000142	2.1e-05	-4.3e-05	-6e-06	1e-05	-4.6e-05	-3e-05	-3.5e-05	-2.7e-05	2.8e-05	-2.9e-05	-7.3e-05	-2.6e-05	3.7e-05
	-1.33707	0.000365	-0.000396	-0.00052	0.000656	0.000826	1.9e-05	-7.9e-05	0.00016	3.4e-05	0.000282	3e-06	0.000211	3.8e-05	-0.000122	-4.5e-05	-6.3e-05	-8.1e-05	5e-05	-5e-06	-1.2e-05	-2.3e-05	-2.1e-05	-3.4e-05	-5.6e-05	-7.3e-05	6.9e-05	-7e-06	1.4e-05	-8.1e-05	-6.6e-05	-1.4e-05	-6.6e-05	-1.9e-05	-0.000128	-0.000127	2.4e-05	-3.9e-05	8e-06	2.2e-05	-4.2e-05	-4.3e-05	-4.9e-05	-1.9e-05	4.6e-05	-4.7e-05	-6.9e-05	-2.4e-05	3.8e-05
	-1.29175	0.000234	-0.000302	-0.000433	0.0008	0.000922	0.000122	-1.7e-05	0.000214	6.1e-05	0.000272	-2.4e-05	0.000178	1.4e-05	-0.000124	-8.2e-05	-8.3e-05	-9.8e-05	3.6e-05	-1.6e-05	-3.9e-05	-2.8e-05	-3.4e-05	-5.2e-05	-6.4e-05	-8.5e-05	6.5e-05	-9e-06	1.8e-05	-9.9e-05	-6.1e-05	-1.3e-05	-5.7e-05	-1.5e-05	-0.000106	-0.000115	2.7e-05	-3.7e-05	1.9e-05	3.2e-05	-3.8e-05	-5.3e-05	-6e-05	-1.3e-05	6.1e-05	-6e-05	-6.6e-05	-2.2e-05	3.9e-05
	-1.23173	5.9e-05	-0.000176	-0.000317	0.000991	0.00105	0.000258	6.5e-05	0.000261	4.7e-05	0.000241	-9.1e-05	0.000135	-1.7e-05	-0.000126	-0.000132	-0.00011	-0.000121	1.6e-05	-3e-05	-7.4e-05	-3.5e-05	-5.1e-05	-7.6e-05	-7.5e-05	-0.000101	6e-05	-1e-05	2.6e-05	-8.8e-05	-5.1e-05	-1.2e-05	-4.7e-05	-1e-05	-7.8e-05	-9.9e-05	3.1e-05	-3.3e-05	3.3e-05	4.6e-05	-3.3e-05	-6.6e-05	-7.4e-05	-4e-06	8e-05	-7.8e-05	-6.3e-05	-2e-05	4.1e-05
	-1.1917	-5.7e-05	-9.3e-05	-0.00024	0.00112	0.00113	0.000348	8.2e-05	0.000166	1.5e-05	0.000221	-0.000135	0.000106	-3.8e-05	-0.000128	-0.000165	-0.000127	-0.000136	3e-06	-4e-05	-9.7e-05	-4e-05	-6.2e-05	-9.2e-05	-8.2e-05	-0.000111	5.3e-05	3e-06	3.1e-05	-7.9e-05	-4.3e-05	-1.1e-05	-3.9e-05	-7e-06	-5.9e-05	-8.9e-05	3.3e-05	-3.1e-05	4.2e-05	5.4e-05	-3e-05	-7.5e-05	-8.4e-05	1e-06	9.3e-05	-9e-05	-6e-05	-1.8e-05	6.4e-05
	-1.13174	-0.000231	3.3e-05	-0.000124	0.00131	0.00117	0.000308	4.1e-05	2.5e-05	-3.3e-05	0.000191	-0.000202	6.2e-05	-6.9e-05	-0.00013	-0.000215	-0.000154	-0.000159	-1.6e-05	-5.4e-05	-0.000132	-4.8e-05	-7.9e-05	-0.000112	-7.7e-05	-9.3e-05	3.9e-05	2.2e-05	4e-05	-6.6e-05	-3.3e-05	-1e-05	-2.9e-05	-2e-06	-3e-05	-7.3e-05	3.7e-05	-2.7e-05	5.7e-05	6.7e-05	-2.5e-05	-8.8e-05	-9.8e-05	1e-05	0.000112	-6.5e-05	3.7e-05	2.3e-05	-3.9e-05
	-1.09572	-0.000336	0.000108	-5.4e-05	0.00126	0.00109	0.000263	1.6e-05	-6e-05	-6.2e-05	0.000173	-0.000242	3.6e-05	-8.8e-05	-0.000132	-0.000244	-0.00017	-0.000173	-2.8e-05	-6.3e-05	-0.000153	-5.2e-05	-7.7e-05	-0.000109	-6.6e-05	-8.1e-05	3e-05	3.4e-05	4.5e-05	-5.8e-05	-2.6e-05	-9e-06	-2.2e-05	0	-1.3e-05	-6.4e-05	3.9e-05	-2.5e-05	6.5e-05	7.5e-05	-2.2e-05	-9.6e-05	-0.000107	1e-05	2.8e-05	1.2e-05	1.3e-05	-0.000116	-7.1e-05
	-1.03042	-0.000516	0.000119	2.8e-05	0.00109	0.000936	0.000182	-2.9e-05	-0.000214	-0.000115	0.00014	-0.000314	-1.1e-05	-0.000123	-0.000135	-0.000298	-0.000199	-0.000198	-4.9e-05	-7.4e-05	-0.000147	-1e-05	-5.4e-05	-0.000104	-4.6e-05	-6e-05	1.5e-05	5.4e-05	5.4e-05	-4.4e-05	-1.4e-05	-8e-06	-1e-05	6e-06	1.9e-05	-4.7e-05	4.3e-05	-2.1e-05	8.1e-05	9e-05	-9e-06	1.4e-05	3.2e-05	-1.7e-05	-8.5e-05	-9.1e-05	3.2e-05	-3.8e-05	3.5e-05
	-0.99039	-0.000563	5.8e-05	7.8e-05	0.000978	0.000844	0.000132	-5.6e-05	-0.000309	-0.000147	0.00012	-0.000358	-4e-05	-0.000144	-0.000136	-0.000331	-0.000217	-0.000213	-4.5e-05	-6.4e-05	-0.000119	1.8e-05	-4.1e-05	-0.0001	-3.4e-05	-4.7e-05	5e-06	6.7e-05	5.9e-05	-3.5e-05	-7e-06	-7e-06	-3e-06	9e-06	3.8e-05	-3.7e-05	4.5e-05	-1.9e-05	8.8e-05	5e-05	3.1e-05	2.5e-05	-0.000114	1.3e-05	-1.1e-05	-6e-06	3.8e-05	-4.8e-05	4.3e-05
	-0.91308	-0.000654	-5.9e-05	0.000175	0.000773	0.000666	3.5e-05	-0.000109	-0.000491	-0.00021	8.1e-05	-0.000444	-9.6e-05	-0.000184	-0.000139	-0.000361	-0.000201	-0.000151	-1.4e-05	-4.4e-05	-6.5e-05	7.2e-05	-1.5e-05	-9.4e-05	-1.1e-05	-2.3e-05	-1.3e-05	9.2e-05	7e-05	-1.8e-05	7e-06	-6e-06	1.1e-05	1.5e-05	7.5e-05	8e-06	7.7e-05	1.5e-05	-3.2e-05	-9.9e-05	-4.6e-05	-7.9e-05	3e-06	-1.9e-05	-4.7e-05	-1e-05	-9.8e-05	7e-06	-1e-05
	-0.88241	-0.00069	-0.000105	0.000213	0.000691	0.000596	-3e-06	-0.00013	-0.000563	-0.000234	6.5e-05	-0.000478	-0.000119	-0.0002	-0.000128	-0.000337	-0.000182	-0.000124	-2e-06	-3.6e-05	-4.3e-05	9.3e-05	-4e-06	-9.2e-05	-2e-06	-1.3e-05	-2.1e-05	0.000102	7.4e-05	-1.1e-05	1.2e-05	-5e-06	1.6e-05	1.7e-05	9.6e-05	6.8e-05	4.3e-05	-0.000109	-4.8e-05	-1.9e-05	9e-06	-5.9e-05	-6.9e-05	-2.7e-05	-2.3e-05	-4e-05	-1.1e-05	-3e-06	-4.9e-05
	-0.83307	-0.000747	-0.00018	0.000275	0.00056	0.000482	-6.5e-05	-0.000164	-0.00068	-0.000274	4e-05	-0.000533	-0.00013	-0.000187	-0.000105	-0.000298	-0.000153	-8.2e-05	1.8e-05	-2.3e-05	-9e-06	0.000128	1.3e-05	-8.8e-05	1.3e-05	3e-06	-3.3e-05	0.000117	8.1e-05	-1e-06	2.1e-05	0	3e-05	0.000122	3.5e-05	-5.2e-05	-1.6e-05	-3.4e-05	3.9e-05	-3.6e-05	-1.8e-05	-6e-05	-2e-06	-6.3e-05	-5.8e-05	-7.9e-05	-1.9e-05	3.6e-05	-1.2e-05
	-0.79172	-0.000796	-0.000242	0.000326	0.00045	0.000387	-0.000117	-0.000192	-0.000777	-0.000308	2.4e-05	-0.000512	-0.00011	-0.000174	-8.6e-05	-0.000266	-0.000128	-4.7e-05	3.5e-05	-1.2e-05	2e-05	0.000156	2.7e-05	-8.5e-05	2.5e-05	1.6e-05	-4.3e-05	0.000131	8.7e-05	8e-06	3.6e-05	0.000106	-1.3e-05	-0.000115	-7.1e-05	-5.4e-05	1.7e-05	3.4e-05	-7.7e-05	-2.9e-05	-1.8e-05	-4.7e-05	3.3e-05	-0.000148	-2.9e-05	-6.6e-05	-5.5e-05	5e-06	7.2e-05
	-0.72372	-0.000875	-0.000345	0.000411	0.000269	0.000231	-0.000202	-0.000239	-0.000862	-0.000287	3.8e-05	-0.000457	-7.7e-05	-0.000154	-5.5e-05	-0.000213	-8.7e-05	1.2e-05	6.2e-05	5e-06	6.8e-05	0.000204	5e-05	-7.9e-05	4.5e-05	3.8e-05	-5.9e-05	0.000121	6e-05	-2.4e-05	-3.1e-05	-8.7e-05	-8.3e-05	-6.4e-05	-5e-05	4.3e-05	2.7e-05	3.4e-05	-2.2e-05	1.6e-05	2.3e-05	5.1e-05	3e-06	1e-06	1.3e-05	1.3e-05	2.6e-05	4.3e-05	-2.9e-05
	-0.68241	-0.000923	-0.000407	0.000463	0.000159	0.000136	-0.000249	-0.000207	-0.000796	-0.000254	4.6e-05	-0.000423	-5.8e-05	-0.000142	-3.6e-05	-0.000181	-6.3e-05	4.7e-05	7.8e-05	1.6e-05	9.6e-05	0.000233	6.4e-05	-7.6e-05	5.8e-05	4.8e-05	4e-05	4e-05	-0.000122	-0.00013	-2.5e-05	-6.7e-05	-4.8e-05	-4.4e-05	-6e-06	0.0001	4.8e-05	9e-06	-3.9e-05	-9e-06	-2.9e-05	2.8e-05	1e-05	5.2e-05	-1.6e-05	1.3e-05	4e-06	5e-05	-5.9e-05
	-0.64106	-0.000972	-0.00047	0.000515	4.9e-05	8e-05	-0.000246	-0.000156	-0.000729	-0.000221	5.4e-05	-0.000389	-3.8e-05	-0.000129	-1.7e-05	-0.000149	-3.8e-05	8.3e-05	9.5e-05	2.7e-05	0.000125	0.000262	7.8e-05	-7.3e-05	0.000106	4.8e-05	1.6e-05	-8.2e-05	-0.000127	-6.9e-05	-8e-06	-6.4e-05	-2e-06	1.1e-05	1.1e-05	5e-06	3.8e-05	-5.1e-05	-3.2e-05	-4e-06	-2.9e-05	-1e-06	6.6e-05	7.5e-05	-3.1e-05	6.5e-05	-2.2e-05	-1.4e-05	-0.000119
	-0.56507	-0.00106	-0.000576	0.000548	-9e-06	9.2e-05	-0.000242	-6.4e-05	-0.000606	-0.00016	7e-05	-0.000327	-1e-06	-0.000107	1.8e-05	-9e-05	8e-06	0.000148	0.000125	4.7e-05	0.000178	0.000181	0.000136	-4.3e-05	-0.000223	-0.000118	1.4e-05	-2.9e-05	-0.000127	4.6e-05	0.000139	-3.2e-05	2.7e-05	2.3e-05	-5.1e-05	1.8e-05	-4.4e-05	-2e-06	1.9e-05	5.1e-05	-1.4e-05	0.000126	-3.1e-05	-1.9e-05	0.000202	-4e-06	5.9e-05	8.4e-05	-4.3e-05
	-0.53171	-0.00109	-0.000557	0.000529	-2.1e-05	9.7e-05	-0.00024	-2.3e-05	-0.000552	-0.000134	7.6e-05	-0.0003	1.5e-05	-9.7e-05	3.3e-05	-6.4e-05	2.8e-05	0.000177	0.000138	5e-05	5.1e-05	1.5e-05	-2.4e-05	-0.000139	-0.000174	-0.000102	-1.6e-05	-0.000106	-3.2e-05	6.5e-05	6e-05	2.6e-05	2.8e-05	-9e-06	-1.8e-05	2.8e-05	-4.4e-05	2.6e-05	7.2e-05	-3e-06	6.3e-05	8.4e-05	-5.6e-05	2.5e-05	6.7e-05	-1e-05	4.1e-05	6.5e-05	-2.4e-05
	-0.48375	-0.00108	-0.000529	0.000501	-3.8e-05	0.000105	-0.000237	3.5e-05	-0.000475	-9.6e-05	8.6e-05	-0.00026	3.8e-05	-8.2e-05	5.5e-05	-2.7e-05	5.6e-05	0.000213	0.00018	1.8e-05	-7.8e-05	-0.000179	-5.5e-05	-3.7e-05	-4.7e-05	7.1e-05	7e-06	9.2e-05	3e-05	9e-06	-3.3e-05	4.2e-05	5e-06	-2.3e-05	7.6e-05	-1.4e-05	-1.6e-05	1.7e-05	-3.1e-05	-5.9e-05	-8.8e-05	-1.8e-05	2e-05	3.6e-05	2.2e-05	-6.2e-05	-1.9e-05	-0.000114	1.1e-05
	-0.43304	-0.00106	-0.0005	0.000472	-5.6e-05	0.000113	-0.000234	9.7e-05	-0.000393	-5.5e-05	9.6e-05	-0.000219	6.2e-05	-6.7e-05	7.8e-05	1.2e-05	3.9e-05	0.000149	-1.5e-05	-2.4e-05	-6.7e-05	1.9e-05	9e-06	-8e-06	-1.6e-05	8e-06	-3.4e-05	1.2e-05	2.1e-05	-7e-06	-8e-06	6e-06	-3.3e-05	-7.1e-05	3.7e-05	-1.8e-05	3.5e-05	-1.9e-05	-3.8e-05	-5.3e-05	-3.2e-05	1e-05	-5e-06	-0.000131	-9e-05	-2.8e-05	-4.2e-05	-3.9e-05	8.8e-05
	-0.39438	-0.00105	-0.000477	0.000449	-7e-05	0.000119	-0.000232	0.000144	-0.00033	-2.4e-05	0.000104	-0.000187	8e-05	-5.5e-05	1.4e-05	-8e-05	-4e-05	-0.000108	-0.000137	4e-05	-2.6e-05	8.8e-05	5.2e-05	9.1e-05	-4.3e-05	8.7e-05	-4.9e-05	5.6e-05	2.7e-05	-3.4e-05	6e-05	-1.4e-05	4.8e-05	-1e-06	-5e-06	-6e-06	-4.2e-05	-7e-06	-2.4e-05	-6.5e-05	-0.000115	1.4e-05	3.3e-05	4.9e-05	-3.9e-05	-4.3e-05	1e-06	0.000162	0.000133
	-0.34108	-0.00103	-0.000447	0.000418	-8.9e-05	0.000128	-0.000228	0.000209	-0.000244	1.8e-05	0.000114	-0.000144	0.000105	-2.8e-05	-0.000217	-0.000303	-0.000184	-8.2e-05	-0.000104	8.2e-05	-2e-05	-6.1e-05	4.5e-05	-8.3e-05	-2.3e-05	6.8e-05	5.4e-05	5e-06	4.6e-05	3.6e-05	5.6e-05	2.4e-05	9e-06	2.1e-05	4e-05	0	5.5e-05	-2.6e-05	3e-05	-5.6e-05	-5e-06	1.8e-05	9.2e-05	2.8e-05	4.4e-05	2e-06	6.2e-05	8.6e-05	4.3e-05
	-0.2837	-0.00102	-0.000413	0.000385	-0.00011	0.000137	-0.000225	0.000278	-0.000151	6.4e-05	0.000163	2.4e-05	-9.1e-05	-0.000118	-0.000223	-0.000166	-0.000196	-0.000104	1.5e-05	8.1e-05	3.2e-05	-0.000132	-2.2e-05	0.000119	3.1e-05	3.8e-05	0.000109	0.000153	1.5e-05	5.9e-05	-6e-05	1.2e-05	-6e-06	-4.5e-05	9.1e-05	-7e-06	-1.3e-05	-2.5e-05	-3.7e-05	-4e-06	7.3e-05	5.7e-05	8.1e-05	-1.7e-05	-5.6e-05	-3.1e-05	9.6e-05	8.3e-05	1.4e-05
	-0.24505	-0.00101	-0.000391	0.000363	-0.000123	0.000143	-0.000223	0.000326	-8.9e-05	-4.5e-05	0.000241	-0.000116	-0.000391	-7.9e-05	-0.000274	-0.000158	-4.5e-05	-9.7e-05	0.000122	4.2e-05	9.9e-05	-4.6e-05	-2.5e-05	5.6e-05	7.9e-05	3.1e-05	0.000125	5.9e-05	3.8e-05	7e-06	-8.7e-05	7.3e-05	5.6e-05	-5.2e-05	2.5e-05	-2e-05	-2e-05	3.7e-05	-2.2e-05	3.2e-05	8.1e-05	2.9e-05	2.8e-05	-8.4e-05	-2.6e-05	-2.4e-05	9.9e-05	0.000141	1.3e-05
	-0.18371	-0.000991	-0.000355	0.000327	-0.000146	0.000153	-0.000224	0.000278	0.00018	-9.9e-05	-0.000426	-0.000185	-0.000246	-6e-05	-8.9e-05	0.000137	7.7e-05	2e-06	3.6e-05	0.000161	9.2e-05	0.000134	5e-05	6.6e-05	9.4e-05	5.3e-05	-2e-05	-8.1e-05	0	3.1e-05	1.8e-05	-6.9e-05	0	1.7e-05	7.7e-05	5.9e-05	2.9e-05	3.3e-05	3.8e-05	6e-05	-4.2e-05	6.6e-05	0.000127	6e-06	1.4e-05	7.5e-05	-7e-06	1e-05	6e-06
	-0.13173	-0.000977	-0.000325	0.000297	-0.000164	0.000176	-0.000595	-0.000369	-0.000295	-0.000107	0.000163	-8.1e-05	-0.000296	-7.9e-05	0.000218	5.3e-05	-1e-06	-0.00013	-6.3e-05	-1.6e-05	8.8e-05	9.9e-05	-3.6e-05	-2e-06	6.3e-05	-5.8e-05	-4.7e-05	-4.5e-05	-1e-06	-2.1e-05	-3e-05	7.6e-05	8.5e-05	5.5e-05	9.7e-05	7.1e-05	4.2e-05	5.5e-05	-2.9e-05	4.9e-05	1.5e-05	0.00013	2.1e-05	8e-06	2.2e-05	-4.5e-05	-4.9e-05	7e-05	0.000147
	-0.07308	-0.00096	-0.000291	0.000143	0.000366	-4.2e-05	-0.000504	-0.000349	-5e-05	0.000282	-0.000298	0.000278	-6.3e-05	0.000134	0.000191	8.1e-05	9.6e-05	2.1e-05	7.3e-05	8.3e-05	0.000182	6.4e-05	5e-06	-8.6e-05	9.6e-05	1.6e-05	-1.5e-05	-1.2e-05	2.2e-05	4.5e-05	7e-05	8.7e-05	8.1e-05	4.2e-05	7.3e-05	-1e-06	5.9e-05	0.000134	8.5e-05	1.1e-05	2.9e-05	5.2e-05	-6e-05	4.8e-05	3.4e-05	6e-06	-9.1e-05	-6.9e-05	2.9e-05
	-0.03305	-0.000769	0.00029	7.7e-05	-0.000432	-7e-05	0.000109	-0.000181	-0.000198	0.00017	-0.000278	0.000328	-7e-06	9.6e-05	0.000195	0.000141	4.2e-05	8e-06	7.1e-05	5e-06	6.6e-05	-0.00015	-1e-06	8.3e-05	2.7e-05	1e-06	4.5e-05	-1.1e-05	6.3e-05	-3.8e-05	5e-05	4.5e-05	-3.5e-05	-4.7e-05	2.7e-05	-8e-06	2.3e-05	6.1e-05	-1.9e-05	-3e-05	-6.1e-05	1.6e-05	2.4e-05	4e-05	9.7e-05	5.1e-05	-9.3e-05	-0.000133	-1e-06
	0.02427	0.000675	-0.000178	0.000168	-0.000427	0.000137	0.000339	-0.000148	0.000274	-0.000234	6.2e-05	0.000263	-1e-06	0.000128	8e-05	-0.000145	8e-06	3.3e-05	0.000116	-0.000102	4.2e-05	7.2e-05	-3.3e-05	-8.7e-05	-4e-06	0.000123	-1.2e-05	-1e-06	3.1e-05	0.000111	4e-06	-8.8e-05	-0.000109	-0.000115	-0.000136	-8e-05	-2.4e-05	-5e-05	-0.000107	-0.000133	-0.000176	4.1e-05	9.2e-05	2.3e-05	0.000132	0.000107	8.4e-05	0.000288	0.000243
	0.07493	-3.9e-05	-0.000617	-0.000139	-0.000403	0.000164	0.000154	-0.000146	-2.4e-05	0.000165	0.000296	0.000124	-5.8e-05	0.000318	7e-06	0.000179	3.3e-05	0.000109	0.000141	7.4e-05	0.000189	0.000149	0.00014	0.000282	9.5e-05	-1.2e-05	-1.6e-05	-4e-05	-5.6e-05	8.5e-05	5.6e-05	-7.3e-05	-0.000334	-0.000496	-0.00037	-0.000199	-0.000242	-0.000156	-0.000344	-0.000351	-0.000207	-1.3e-05	0.000143	0.000281	0.000314	0.000485	0.000664	0.000848	0.000942
	0.11893	-0.000678	-0.000448	-0.000161	0.000135	-0.00023	0.000502	-1.4e-05	-0.00041	0.000128	9e-05	0.00025	0.000147	0.000373	0.000148	0.000242	0.000234	0.000479	0.000171	8.2e-05	0.000408	0.000406	0.000494	0.000377	0.000171	2.9e-05	-9.8e-05	-5.1e-05	1.8e-05	0.000255	-9.4e-05	-0.000286	-0.000732	-0.000844	-0.000757	-0.000572	-0.000547	-0.000539	-0.000672	-0.0005	-0.000308	0.000151	0.00043	0.00094	0.00109	0.00138	0.00171	0.00203	0.00243
	0.15758	-0.00114	-0.000375	0.000452	0.000194	-0.000694	0.000336	0.000102	9.9e-05	0	-0.000102	0.000304	0.000236	0.000294	0.000503	0.000492	0.000695	0.00057	0.000377	0.000416	0.000619	0.000589	0.000662	0.000505	0.000142	-7.3e-05	-0.00019	1.3e-05	-1e-06	1.5e-05	-0.000402	-0.00085	-0.00117	-0.00138	-0.00125	-0.00112	-0.000969	-0.000909	-0.000907	-0.000487	-1e-05	0.000677	0.00135	0.00183	0.00244	0.00287	0.00338	0.00386	0.00429
	0.22696	6e-06	-0.000415	-0.00106	-0.000116	-0.000354	2.5e-05	0.000126	0.000322	0.000499	0.000555	0.000318	0.000414	0.000588	0.000663	0.000632	0.000594	0.000603	0.000559	0.000561	0.00069	0.000593	0.000492	0.000173	-0.000134	-0.000405	-0.000553	-0.000467	-0.000551	-0.000671	-0.00112	-0.0017	-0.00218	-0.00229	-0.00197	-0.0017	-0.00125	-0.000834	-0.000307	0.000556	0.00153	0.00263	0.0036	0.00459	0.00549	0.00611	0.00685	0.0072	0.00733
	0.27762	0.000605	0.00012	0.000113	-8.5e-05	-0.000168	0.000142	0.000484	0.00105	0.000184	0.000564	0.000379	0.000467	0.000431	0.000733	0.000793	0.000667	0.000712	0.000591	0.00065	0.000611	0.000542	0.000426	5.1e-05	-0.000429	-0.000748	-0.000909	-0.00087	-0.000841	-0.00108	-0.00163	-0.00221	-0.00247	-0.00251	-0.0021	-0.00152	-0.000876	-0.00023	0.000504	0.0015	0.00261	0.00397	0.00519	0.00614	0.00712	0.00763	0.00813	0.00863	0.00899
	0.31093	-0.000283	0.000806	0.000986	-0.000534	-0.000347	0.00016	0.000705	0.000508	0.000198	0.000638	0.000365	0.00041	0.000694	0.000847	0.000753	0.000793	0.000733	0.000551	0.000529	0.000585	0.000591	0.000333	-0.000128	-0.000536	-0.00087	-0.00104	-0.00111	-0.001	-0.00136	-0.00181	-0.00229	-0.00253	-0.00253	-0.00202	-0.00128	-0.000606	8.3e-05	0.000919	0.00193	0.00314	0.00461	0.00583	0.00684	0.00763	0.00822	0.00892	0.0096	0.00943
	0.36429	0.000548	0.000538	0.000437	-0.000665	0.000621	0.000253	0.000675	0.00052	0.000443	0.000594	0.000466	0.000373	0.000673	0.000813	0.000696	0.000907	0.000297	0.000453	0.00059	0.00053	0.000387	0.000232	-0.000242	-0.00063	-0.00103	-0.00118	-0.00126	-0.00116	-0.00136	-0.0018	-0.00226	-0.0025	-0.00231	-0.00173	-0.00098	-0.000275	0.000515	0.00135	0.00246	0.00384	0.00525	0.00636	0.00755	0.00853	0.0093	0.00965	0.00963	0.00918
	0.40696	0.000876	-0.000105	-8.1e-05	-1.1e-05	0.000213	0.000478	0.000685	0.000397	0.000452	0.000612	0.00046	0.000449	0.000715	0.000881	0.000621	0.000893	0.000366	0.000481	0.000559	0.000491	0.000378	0.000221	-9.4e-05	-0.00066	-0.00107	-0.00123	-0.00127	-0.00119	-0.00133	-0.00163	-0.00203	-0.00226	-0.00234	-0.00169	-0.000866	-6.6e-05	0.00079	0.00158	0.00277	0.00407	0.00554	0.00689	0.00811	0.00901	0.00961	0.00987	0.00978	0.009
	0.4563	0.000558	0.000572	-0.000599	0.000476	0.000316	0.00029	0.000338	0.000845	0.000353	0.000904	0.000502	0.000552	0.000637	0.000672	0.000838	0.000847	0.000617	0.000585	0.00045	0.000542	0.000403	0.000225	-0.000192	-0.000633	-0.00109	-0.00121	-0.00119	-0.00115	-0.00127	-0.00146	-0.00207	-0.0023	-0.00218	-0.00145	-0.000689	0.000153	0.000917	0.00182	0.0031	0.0046	0.00605	0.00746	0.00849	0.00954	0.01003	0.01027	0.00992	0.00918
	0.52028	-0.000841	3.2e-05	-0.000344	0.000206	-3e-06	0.000668	0.000289	0.00041	0.000462	0.000885	0.000365	0.000411	0.000769	0.000644	0.000651	0.00067	0.000631	0.000494	0.000577	0.000587	0.000464	0.000334	-0.000111	-0.000582	-0.000979	-0.00114	-0.00112	-0.00104	-0.00123	-0.00151	-0.00189	-0.00202	-0.00195	-0.00141	-0.000676	0.000128	0.00115	0.00226	0.0035	0.00497	0.0066	0.00813	0.00925	0.01012	0.01067	0.01088	0.01057	0.00979
	0.57628	-0.000646	-0.000506	-0.000334	9.3e-05	0.00011	0.000669	0.000352	0.000734	0.000543	0.000536	0.00045	0.00065	0.000875	0.000812	0.00086	0.000624	0.000735	0.00061	0.000691	0.000712	0.00056	0.000344	-3.1e-05	-0.00054	-0.000904	-0.00113	-0.00112	-0.00101	-0.00112	-0.00135	-0.00178	-0.00204	-0.00201	-0.00138	-0.000353	0.000375	0.00131	0.00247	0.00382	0.00548	0.00713	0.00858	0.00992	0.01094	0.01138	0.01159	0.01109	0.00999
	0.61758	-0.000813	0.000165	-0.00011	-6.2e-05	0.000619	0.00103	5.2e-05	0.000623	0.000519	0.00058	0.000467	0.000835	0.000833	0.000812	0.000598	0.00071	0.000596	0.000683	0.000681	0.000653	0.000487	0.000326	7e-06	-0.000538	-0.000993	-0.00105	-0.000995	-0.000962	-0.00108	-0.00136	-0.00183	-0.00207	-0.00181	-0.00127	-0.000408	0.000483	0.00149	0.00267	0.00403	0.00583	0.0076	0.00923	0.01049	0.01153	0.01185	0.01184	0.01131	0.01029
	0.65492	-0.000787	0.000542	-0.000619	0.000169	0.00105	0.00047	0.000223	0.000787	0.000713	0.000682	0.000436	0.000748	0.000523	0.000768	0.000727	0.00083	0.000603	0.000683	0.000652	0.000638	0.000596	0.000301	-7.5e-05	-0.000533	-0.000849	-0.001	-0.000935	-0.00098	-0.00111	-0.0014	-0.00179	-0.00192	-0.00173	-0.0012	-0.000349	0.000665	0.00162	0.00283	0.00435	0.00626	0.00806	0.00978	0.01098	0.01186	0.01218	0.01218	0.01193	0.01083
	0.70827	-0.000606	0.000678	6.9e-05	-0.000347	-0.000563	0.000732	0.000741	0.000362	0.00088	0.000375	0.000557	0.000458	0.000751	0.00083	0.000777	0.000787	0.000524	0.000639	0.000605	0.000769	0.000744	0.000323	9e-06	-0.000416	-0.000709	-0.00105	-0.00108	-0.00103	-0.000981	-0.00131	-0.00169	-0.00193	-0.00175	-0.00113	-0.00033	0.000767	0.00192	0.00319	0.00492	0.00668	0.00873	0.01025	0.01142	0.01253	0.01299	0.01285	0.01211	0.01117
	0.76427	0.0018	0.000504	-0.000273	-2.8e-05	0.000591	0.000238	8.8e-05	0.000813	0.0005	0.000434	0.000642	0.000563	0.000705	0.000707	0.00058	0.000762	0.000778	0.00072	0.000673	0.000669	0.000762	0.0004	2e-05	-0.000358	-0.0009	-0.00103	-0.00083	-0.00083	-0.000957	-0.00134	-0.00167	-0.0019	-0.00176	-0.00108	-7.5e-05	0.00105	0.00231	0.00364	0.00535	0.00718	0.00931	0.01098	0.01237	0.01316	0.01359	0.01368	0.01321	0.0119
	0.80694	3e-05	0.000302	-0.000468	0.000131	0.000511	0.000367	0.000157	0.00087	0.000209	0.000592	0.000453	0.000259	0.000688	0.000727	0.000818	0.000875	0.000614	0.000696	0.000648	0.000756	0.000866	0.000409	-8e-05	-0.000421	-0.000771	-0.000895	-0.000874	-0.000864	-0.00104	-0.00136	-0.00168	-0.00193	-0.00166	-0.000923	5.7e-05	0.00127	0.00249	0.00385	0.00571	0.00767	0.0098	0.01144	0.01275	0.01389	0.01459	0.01431	0.01361	0.01215
	0.88563	-0.000644	0.000263	-3.8e-05	-0.000448	0.00114	2.7e-05	0.000216	0.000763	0.000374	0.000461	0.000603	0.000513	0.000625	0.000874	0.000719	0.000752	0.00086	0.000883	0.000756	0.000682	0.000631	0.00053	0.000126	-0.000233	-0.000634	-0.000832	-0.000966	-0.00101	-0.000983	-0.00121	-0.00155	-0.00182	-0.00152	-0.000833	0.000139	0.00133	0.00264	0.0043	0.00619	0.00835	0.01056	0.01245	0.01389	0.01489	0.01521	0.015	0.01391	0.01214
	0.90694	-0.000649	-0.000259	-0.000158	-0.000452	0.00117	0.000174	0.00023	0.000871	0.000353	0.000603	0.000646	0.000487	0.000644	0.000835	0.000741	0.00076	0.000951	0.000823	0.000739	0.000653	0.00068	0.000571	0.000115	-0.000179	-0.000562	-0.000953	-0.00101	-0.000953	-0.000946	-0.00117	-0.00155	-0.00182	-0.00151	-0.000813	0.000145	0.00136	0.0028	0.00445	0.00643	0.0086	0.01075	0.01258	0.01406	0.01507	0.01541	0.01497	0.01388	0.01227
	0.9576	-0.00034	-0.000364	-0.000228	-0.000206	0.000248	0.0003	0.000264	0.000933	0.000553	0.000491	0.000721	0.000246	0.000903	0.000793	0.000847	0.000856	0.000866	0.000648	0.000787	0.000905	0.000811	0.000638	0.000183	-0.000219	-0.00087	-0.00105	-0.000851	-0.000816	-0.000902	-0.00117	-0.00151	-0.00175	-0.00147	-0.000734	0.000284	0.00158	0.00307	0.00467	0.00679	0.00889	0.01116	0.01294	0.01448	0.01535	0.01549	0.01518	0.01433	0.01273
	1.0163	0.000832	0.00136	0.000391	-0.000125	0.000841	0.00032	0.000416	0.00101	0.000558	0.000603	0.00081	0.000515	0.00105	0.00074	0.000857	0.00108	0.00112	0.00074	0.000821	0.00107	0.000872	0.000561	0.000117	-0.000338	-0.000709	-0.000935	-0.000946	-0.00088	-0.000892	-0.00116	-0.00152	-0.00166	-0.00143	-0.000644	0.000384	0.00164	0.00322	0.00491	0.00708	0.00929	0.01164	0.01337	0.01492	0.01584	0.0161	0.0156	0.01448	0.01291
	1.07626	-0.000346	0.000403	-0.000367	-0.00085	0.000904	0.000738	-0.000122	0.000254	0.000644	0.000853	0.000371	0.000624	0.000684	0.000651	0.00101	0.0011	0.000664	0.000902	0.00108	0.00105	0.000798	0.000571	0.000201	-0.00024	-0.00071	-0.00097	-0.000977	-0.000768	-0.000805	-0.00108	-0.00138	-0.00161	-0.00143	-0.000707	0.00026	0.00175	0.00332	0.00523	0.0076	0.00973	0.01214	0.014	0.01534	0.01608	0.01624	0.01584	0.01472	0.01301
	1.10825	-0.000424	-0.000114	-0.00087	-0.000369	0.00104	6.2e-05	-0.000133	0.00087	0.000717	0.000686	0.000369	0.000464	0.000834	0.000853	0.000957	0.00116	0.00115	0.000937	0.000986	0.00104	0.000883	0.000589	8.1e-05	-0.00024	-0.000745	-0.000962	-0.000881	-0.000734	-0.00085	-0.00109	-0.0014	-0.00169	-0.00147	-0.000716	0.00042	0.00181	0.00352	0.00548	0.00772	0.00993	0.01232	0.01402	0.01547	0.01625	0.01638	0.01596	0.01474	0.01315
	1.17626	0.000407	-0.000102	-0.000194	-0.000503	0.000232	5.3e-05	0.00014	0.000781	0.000558	0.000782	0.000369	0.000582	0.000763	0.00116	0.00115	0.000998	0.000866	0.000718	0.000844	0.000967	0.000789	0.000652	0.000224	-0.000298	-0.000712	-0.000833	-0.000843	-0.000729	-0.000838	-0.00124	-0.00153	-0.00181	-0.0014	-0.000541	0.000788	0.00221	0.00391	0.00565	0.00783	0.01013	0.0125	0.01426	0.01576	0.01647	0.01668	0.01632	0.01523	0.01338
	1.21629	-0.00064	-0.000444	-0.00128	-4.9e-05	0.00044	0.000662	0.000167	0.000962	0.000518	0.0005	0.000616	0.00073	0.00101	0.000996	0.00104	0.001	0.001	0.000641	0.000763	0.000866	0.000889	0.000746	0.000188	-0.000301	-0.000732	-0.000868	-0.000848	-0.000782	-0.000831	-0.00119	-0.00162	-0.00164	-0.00117	-0.000331	0.000829	0.00223	0.00392	0.00567	0.00794	0.01018	0.01264	0.01447	0.01592	0.01684	0.01692	0.01623	0.015	0.01337
	1.27763	-0.0007	0.000912	0.0002	-0.000541	0.000327	-0.00025	0.0002	0.000431	0.000638	0.000818	0.000476	0.000541	0.000612	0.000959	0.0012	0.00109	0.000892	0.000808	0.000865	0.000981	0.000868	0.000607	0.00024	-0.000208	-0.000635	-0.00101	-0.00096	-0.000891	-0.000872	-0.001	-0.00121	-0.00138	-0.00112	-0.000301	0.00077	0.00226	0.0038	0.00581	0.00821	0.01051	0.01287	0.01476	0.01605	0.01668	0.01672	0.01639	0.01537	0.01345
	1.32559	-0.000836	-9.3e-05	0.00053	-0.000301	0.000205	0.00027	0.000358	0.000609	0.000753	0.000639	0.00022	0.00044	0.000635	0.000779	0.000961	0.000973	0.00108	0.000854	0.000913	0.000904	0.000811	0.000672	0.000299	-0.000388	-0.00071	-0.00099	-0.000988	-0.000777	-0.000727	-0.000949	-0.00121	-0.00136	-0.00112	-0.000399	0.000783	0.00227	0.00398	0.00604	0.00825	0.01061	0.0129	0.0147	0.01607	0.01701	0.01704	0.01644	0.01514	0.01318
	1.36826	-0.00124	0.000221	-9e-06	1.6e-05	9.9e-05	0.000196	0.00069	0.000951	0.000647	0.000443	0.000545	0.000563	0.000696	0.000574	0.000954	0.00107	0.0011	0.000824	0.000969	0.000915	0.000923	0.000568	0.000142	-0.000368	-0.000757	-0.000907	-0.000791	-0.000681	-0.000661	-0.000985	-0.00121	-0.00141	-0.00115	-0.000494	0.0009	0.00232	0.00399	0.00607	0.00835	0.01062	0.01303	0.01495	0.01636	0.01707	0.01706	0.01634	0.01496	0.013
	1.42559	-0.0009	8.4e-05	7e-05	-0.000411	0.000302	0.000291	0.000172	0.000395	0.000432	0.000851	0.000646	0.000831	0.000682	0.000673	0.000854	0.00111	0.0011	0.000806	0.000801	0.000901	0.000798	0.000528	0.000229	-0.000196	-0.000597	-0.000769	-0.00078	-0.00067	-0.000687	-0.00102	-0.00133	-0.00145	-0.00108	-0.000405	0.00079	0.00225	0.00411	0.00607	0.00851	0.01091	0.01328	0.01509	0.0163	0.01686	0.01679	0.0161	0.01481	0.013
	1.47492	0.000616	0.00016	-0.000835	-0.000331	0.000436	6.3e-05	-0.000261	0.000593	0.000578	0.00091	0.000515	0.00073	0.000735	0.00087	0.000769	0.000981	0.00106	0.000704	0.000748	0.000822	0.00079	0.000662	0.000357	-8.6e-05	-0.000511	-0.000836	-0.000852	-0.000721	-0.000783	-0.000985	-0.00136	-0.00144	-0.0013	-0.000401	0.000847	0.00242	0.00414	0.00612	0.0086	0.0109	0.01316	0.01482	0.01604	0.01669	0.01646	0.016	0.01493	0.01326
	1.52558	0.000103	-0.000148	-0.000444	-0.00106	0.000456	0.000134	0.000337	0.000562	0.000722	0.000611	0.000656	0.000586	0.000584	0.000913	0.00115	0.000913	0.000741	0.000725	0.000681	0.00105	0.000921	0.000844	0.000333	-0.00013	-0.000554	-0.000851	-0.000852	-0.000726	-0.000752	-0.00103	-0.00143	-0.00146	-0.00114	-0.000291	0.000914	0.00253	0.00422	0.00618	0.00852	0.01068	0.01288	0.01458	0.0158	0.01662	0.01659	0.01616	0.01503	0.0133
	1.56693	0.00053	-0.000596	0.000186	-0.000442	0.000236	7.6e-05	0.000402	0.000691	0.000961	0.00069	0.00031	0.000364	0.000827	0.000807	0.000776	0.000871	0.000716	0.000972	0.00116	0.00115	0.0011	0.000803	0.000248	-0.00018	-0.00071	-0.000811	-0.000816	-0.000754	-0.000879	-0.00107	-0.00146	-0.00147	-0.00119	-0.000313	0.000991	0.00264	0.00414	0.00611	0.00834	0.0105	0.01261	0.01455	0.01579	0.01658	0.01664	0.01616	0.01501	0.01325
	1.60829	-0.000115	-0.000188	-0.000454	-0.000225	-0.000174	0.00038	0.000164	0.00126	0.000942	0.00044	0.000556	0.000427	0.00088	0.000667	0.000903	0.000984	0.00119	0.00114	0.00097	0.00112	0.000923	0.000732	0.00026	-0.000215	-0.000765	-0.000819	-0.000865	-0.000783	-0.000782	-0.00105	-0.00141	-0.00148	-0.00111	-0.000212	0.000934	0.00236	0.004	0.00589	0.00812	0.01033	0.01255	0.01434	0.0156	0.0164	0.01641	0.01602	0.01494	0.01316
	1.66561	0.000259	-0.000498	-0.000581	0.000267	0.000244	0.000127	0.000333	0.000592	0.000743	0.000526	0.000547	0.000393	0.000822	0.000705	0.0012	0.00122	0.000937	0.00107	0.00115	0.000984	0.000826	0.000741	0.000252	-0.000155	-0.000578	-0.00082	-0.000753	-0.00069	-0.000787	-0.000995	-0.0013	-0.00144	-0.00109	-0.000433	0.0008	0.00231	0.00387	0.00559	0.00773	0.00994	0.01226	0.01413	0.01533	0.01604	0.01602	0.01583	0.01497	0.01325
	1.72563	0.000152	-0.00155	0.000196	0.00102	0.000686	3.8e-05	0.000593	0.00058	0.000634	0.000358	0.00013	0.000545	0.000788	0.00115	0.00134	0.00106	0.00101	0.000986	0.00104	0.000859	0.00096	0.000664	0.000321	-0.000243	-0.000736	-0.000794	-0.000751	-0.000614	-0.000613	-0.000943	-0.00131	-0.00148	-0.00123	-0.000382	0.000723	0.00206	0.00351	0.00527	0.00746	0.00956	0.01189	0.01362	0.01498	0.01594	0.01619	0.01595	0.01502	0.01319
	1.77761	-0.00101	0.00111	0.000961	0.000201	0.000894	0.000313	0.000187	0.000243	0.000127	0.000445	0.000731	0.000602	0.00115	0.00109	0.000995	0.00113	0.00108	0.000933	0.000816	0.000861	0.000956	0.000738	0.000286	-0.000301	-0.000602	-0.000743	-0.000581	-0.000592	-0.000743	-0.00107	-0.00137	-0.00147	-0.00116	-0.000565	0.000491	0.00187	0.00344	0.00522	0.00726	0.00937	0.01167	0.01347	0.01497	0.0158	0.01603	0.01547	0.01454	0.01327
	1.82562	0.00102	-0.00017	0.00034	0.00101	0.000593	7.5e-05	0.000145	0.000589	0.00102	0.000763	0.000713	0.000668	0.000925	0.000954	0.000941	0.00129	0.00105	0.000819	0.000809	0.00092	0.000915	0.000743	0.000173	-0.000205	-0.000475	-0.000666	-0.000716	-0.000685	-0.000812	-0.00116	-0.0014	-0.0015	-0.00125	-0.000638	0.000519	0.00185	0.0034	0.00505	0.00715	0.00922	0.01155	0.01353	0.01473	0.01542	0.01576	0.01573	0.01515	0.01325
	1.8683	0.00109	9.9e-05	0.0003	-3e-06	-3.1e-05	-0.000176	0.000575	0.00105	0.00074	0.000784	0.000639	0.000739	0.000771	0.000824	0.00098	0.00123	0.00104	0.000751	0.000873	0.000967	0.000865	0.000773	0.000312	-0.000151	-0.000544	-0.000693	-0.000798	-0.000752	-0.000664	-0.00111	-0.00166	-0.0016	-0.00147	-0.000607	0.000512	0.00182	0.0033	0.00488	0.00709	0.00923	0.01133	0.01304	0.01454	0.01565	0.01615	0.01564	0.01461	0.01309
	1.9216	-0.000167	-0.000644	0.000554	-0.000503	0.0001	0.000825	0.000645	0.000992	0.00054	0.000573	0.000454	0.00022	0.000735	0.0009	0.000878	0.00109	0.000864	0.00086	0.000828	0.00105	0.00113	0.000815	0.000308	-0.00016	-0.000598	-0.000726	-0.000742	-0.000761	-0.0009	-0.00118	-0.00154	-0.00163	-0.0013	-0.000594	0.000454	0.00176	0.00323	0.00484	0.00689	0.00903	0.01122	0.01323	0.0147	0.01544	0.01556	0.0155	0.01481	0.0131
	1.96692	-0.00115	-0.000358	0.000351	-4e-06	0.000222	0.0007	0.000448	0.00107	0.000591	0.000787	0.000399	0.000685	0.000765	0.000771	0.00104	0.00102	0.000845	0.00103	0.00101	0.00108	0.000937	0.000725	0.000258	-0.000103	-0.000497	-0.000754	-0.000892	-0.000855	-0.000885	-0.00119	-0.00151	-0.00162	-0.00145	-0.000621	0.000543	0.00178	0.00314	0.00476	0.0069	0.00911	0.01129	0.01299	0.01445	0.0155	0.01575	0.01531	0.01429	0.01303
	2.00827	-0.000473	0.000427	0.000813	0.000604	-8.4e-05	0.000113	0.000469	0.000623	0.000644	0.000302	0.000289	0.000561	0.000786	0.000857	0.00097	0.000883	0.00109	0.00103	0.000949	0.000934	0.000907	0.000679	0.000269	-0.00012	-0.000594	-0.000797	-0.000883	-0.000845	-0.000816	-0.00115	-0.00146	-0.00168	-0.00143	-0.000695	0.000508	0.00165	0.00317	0.00488	0.00699	0.009	0.01123	0.013	0.01458	0.01529	0.01529	0.01528	0.01455	0.01325
	2.05761	0.000922	0.000956	0.00124	0.00031	0.000875	2.6e-05	0.000654	0.000199	0.000492	0.000446	0.000418	0.000635	0.000827	0.00107	0.00104	0.00121	0.00114	0.000846	0.000824	0.000855	0.000893	0.000658	0.000209	-0.000196	-0.000537	-0.000795	-0.00073	-0.000785	-0.000823	-0.00114	-0.00144	-0.00164	-0.00129	-0.000561	0.000459	0.00182	0.00326	0.00487	0.00687	0.00889	0.01125	0.01287	0.01405	0.0151	0.01561	0.01538	0.01421	0.01266
	2.10827	-2e-05	0.000631	0.000688	0.000154	0.000481	0.000145	-0.000487	0.000279	0.000433	0.00053	0.000499	0.000547	0.001	0.00128	0.00113	0.00101	0.000902	0.000709	0.000942	0.00094	0.000802	0.000638	0.000217	-0.000166	-0.000508	-0.000801	-0.000824	-0.000716	-0.000845	-0.00111	-0.00143	-0.00162	-0.00123	-0.000476	0.000509	0.00178	0.00318	0.00481	0.00683	0.00868	0.01091	0.01279	0.01415	0.01493	0.01489	0.01467	0.01404	0.01267
	2.16696	-0.000285	-2.4e-05	1.2e-05	-0.000214	0.000786	-6.9e-05	0.000235	0.000461	0.000741	0.000366	0.000594	0.000882	0.00101	0.000881	0.00107	0.000911	0.00101	0.000848	0.000804	0.000823	0.000803	0.000686	0.000274	-0.000176	-0.000639	-0.000831	-0.000852	-0.000707	-0.000803	-0.00109	-0.00148	-0.0016	-0.00113	-0.00043	0.000473	0.0017	0.00308	0.00476	0.00668	0.00868	0.01076	0.01234	0.01368	0.01445	0.01477	0.0146	0.01393	0.01258
	2.2163	-5.2e-05	5.3e-05	0.000138	-0.0015	0.000392	0.000206	0.000686	0.00046	0.00086	0.000911	0.000707	0.000974	0.000807	0.000881	0.00117	0.00108	0.00104	0.000719	0.000853	0.000804	0.000853	0.000642	0.00014	-0.000207	-0.000513	-0.00083	-0.000735	-0.000736	-0.000737	-0.00105	-0.00134	-0.00151	-0.00126	-0.00052	0.000553	0.00181	0.00299	0.0046	0.00643	0.00844	0.01048	0.01223	0.01362	0.0143	0.01472	0.01459	0.01394	0.01251
	2.27494	0.000717	-0.000121	8.9e-05	-0.000322	0.00069	0.000281	0.000645	0.000869	0.000687	0.000546	0.000417	0.000374	0.000977	0.000983	0.000861	0.000913	0.000787	0.000794	0.000844	0.000906	0.000732	0.000642	0.000276	-0.000335	-0.000663	-0.00083	-0.0008	-0.000639	-0.000734	-0.00106	-0.00148	-0.00144	-0.00115	-0.000473	0.000505	0.00172	0.00292	0.00444	0.00626	0.00832	0.01036	0.01194	0.01334	0.01425	0.01457	0.01451	0.01372	0.01232
	2.30693	0.00025	-0.000214	-0.000482	7.6e-05	0.00114	0.000759	0.000809	0.000675	0.000424	0.00049	0.000406	0.000794	0.000841	0.000836	0.000839	0.000902	0.000883	0.000863	0.000728	0.00092	0.000743	0.000614	0.000121	-0.000364	-0.000668	-0.000853	-0.000765	-0.000636	-0.000809	-0.00111	-0.00137	-0.00135	-0.00129	-0.000581	0.000514	0.00168	0.0029	0.00438	0.00628	0.00818	0.01018	0.01185	0.01324	0.01417	0.01448	0.0144	0.01361	0.01228
	2.36426	0.000129	-0.000125	-0.000261	3.9e-05	0.00106	0.000689	0.000744	0.000429	0.000428	0.000939	0.000623	0.000335	0.000784	0.000778	0.00095	0.00102	0.000907	0.000757	0.000773	0.000784	0.000633	0.000472	0.000223	-0.000324	-0.000576	-0.000854	-0.000862	-0.000723	-0.000753	-0.00106	-0.00145	-0.0016	-0.00126	-0.000484	0.000564	0.0016	0.00288	0.00439	0.00615	0.00802	0.00996	0.0118	0.01308	0.01395	0.01431	0.01416	0.01349	0.01219
	2.42427	0.00102	-0.000334	0.00018	-0.000536	0.000813	-0.000143	0.000408	0.000835	0.000836	0.000558	0.000482	0.000506	0.000922	0.000839	0.000863	0.00106	0.000836	0.000642	0.000715	0.000823	0.000647	0.000537	0.000161	-0.000345	-0.00062	-0.00079	-0.000648	-0.000622	-0.000705	-0.00113	-0.0014	-0.00147	-0.00124	-0.000445	0.000581	0.00166	0.00289	0.00427	0.00593	0.00783	0.00986	0.01164	0.01296	0.01389	0.01418	0.01408	0.01339	0.01213
	2.46827	0.00055	0.000135	0.000525	-0.000995	-0.000598	0.000966	0.000402	0.000629	0.000681	0.00026	0.00055	0.00066	0.000544	0.000681	0.000945	0.000926	0.000797	0.000637	0.000722	0.000847	0.000756	0.000612	0.000124	-0.000203	-0.000544	-0.000729	-0.000668	-0.00062	-0.000662	-0.00103	-0.00136	-0.00145	-0.00119	-0.000346	0.000528	0.00165	0.00281	0.00424	0.00593	0.00775	0.00982	0.01156	0.01295	0.01374	0.01399	0.01402	0.0134	0.01217
	2.51761	-1.3e-05	0.00046	0.00032	4.4e-05	0.000597	0.000434	0.000511	0.0005	0.000656	0.000566	0.000526	0.00043	0.000776	0.000615	0.000803	0.000719	0.000764	0.000687	0.000674	0.000733	0.000706	0.000648	0.00035	-8.8e-05	-0.000642	-0.00072	-0.00077	-0.000549	-0.000624	-0.00101	-0.00127	-0.00137	-0.00118	-0.000528	0.00046	0.00167	0.00282	0.00414	0.00602	0.00798	0.00988	0.0115	0.01276	0.01368	0.01397	0.01395	0.01333	0.01207
	2.57493	-0.000445	0.000333	-0.0004	7e-05	0.0003	0.00119	0.000906	0.000677	0.000182	0.00042	0.000371	0.000293	0.00055	0.000645	0.000852	0.000949	0.000646	0.000658	0.000635	0.000912	0.000746	0.000632	0.000174	-0.000191	-0.000622	-0.000672	-0.000685	-0.000544	-0.00069	-0.000886	-0.00123	-0.00142	-0.00116	-0.000443	0.000538	0.00166	0.00284	0.00426	0.006	0.00784	0.00975	0.0115	0.01266	0.01367	0.01405	0.01367	0.01276	0.01166
	2.63627	0.000244	-1.3e-05	-0.000184	0.000409	0.00022	0.000243	0.000508	0.000193	0.000285	0.000499	0.000302	0.000423	0.000609	0.000921	0.000932	0.00087	0.000724	0.000814	0.000838	0.000876	0.00073	0.00062	0.000325	-0.00016	-0.000622	-0.000685	-0.000536	-0.000471	-0.000648	-0.000869	-0.00124	-0.00142	-0.00116	-0.000342	0.000685	0.00162	0.00286	0.00422	0.00589	0.00771	0.00969	0.01136	0.01258	0.01335	0.01366	0.01335	0.01275	0.01176
	2.67493	0.000478	-0.000426	0.000384	-0.000332	-0.000175	-0.000189	0.000318	0.000303	0.000372	0.000609	0.000244	0.000503	0.000705	0.000985	0.000932	0.000993	0.00101	0.000771	0.000762	0.000845	0.000847	0.000633	0.00032	-0.000131	-0.000622	-0.000651	-0.000591	-0.000521	-0.000748	-0.000906	-0.00126	-0.00137	-0.00105	-0.000308	0.000564	0.00157	0.00283	0.00417	0.00584	0.00769	0.00969	0.01119	0.01244	0.01331	0.0136	0.01351	0.01285	0.01165
	2.72426	0.00101	5.2e-05	-5.8e-05	-2.9e-05	1.3e-05	1.3e-05	0.000295	0.000271	0.000326	0.000665	0.000336	0.000572	0.000605	0.000847	0.000836	0.00116	0.000856	0.00074	0.000808	0.000835	0.000847	0.000647	0.000269	-0.000153	-0.000542	-0.000701	-0.000679	-0.000597	-0.000726	-0.000921	-0.00106	-0.00129	-0.00113	-0.000433	0.000472	0.00164	0.00281	0.00416	0.00586	0.00765	0.0096	0.01116	0.01244	0.01347	0.01352	0.01329	0.01267	0.0116
	2.76694	0.000886	-0.000114	-0.000279	-0.00047	0.000229	0.00012	0.000432	0.000555	0.000265	0.000231	0.000294	0.000677	0.000765	0.000693	0.00101	0.00116	0.00097	0.00084	0.00101	0.000802	0.00084	0.000644	0.000301	-0.000166	-0.00071	-0.000747	-0.000716	-0.000619	-0.000648	-0.000876	-0.00121	-0.00143	-0.00121	-0.000534	0.000419	0.00154	0.00282	0.0042	0.00592	0.00761	0.00952	0.01133	0.01251	0.01327	0.01341	0.01325	0.01282	0.01167
	2.81892	0.000663	0.000114	0.00036	-0.000248	-3.8e-05	0.000297	0.000433	0.000671	0.000159	0.000155	0.000296	0.000608	0.000792	0.000839	0.00096	0.00107	0.000868	0.00102	0.001	0.00098	0.000951	0.000737	0.000314	-0.000251	-0.000642	-0.000727	-0.000594	-0.000575	-0.00065	-0.000955	-0.0013	-0.00165	-0.00119	-0.000491	0.000464	0.0016	0.00286	0.00409	0.00583	0.0076	0.00951	0.01121	0.01236	0.01324	0.01355	0.01336	0.01293	0.01166
	2.85895	0.00093	-8.6e-05	0.000798	-6.2e-05	0.000702	0.000142	0.000412	0.000611	0.000367	0.000448	0.000519	0.000749	0.000932	0.000988	0.000911	0.000969	0.000847	0.000821	0.000902	0.000887	0.000894	0.000678	0.000144	-0.000257	-0.000495	-0.000697	-0.000625	-0.000609	-0.000754	-0.00101	-0.00132	-0.00149	-0.00111	-0.000382	0.000459	0.00159	0.00284	0.00408	0.00573	0.00747	0.00945	0.01123	0.01241	0.01333	0.01363	0.01333	0.01271	0.01157
	2.92827	0.000679	-0.000265	0.000616	-0.000346	-0.000185	0.000429	0.000687	0.00111	0.000912	0.000686	0.000766	0.000542	0.000902	0.00097	0.000864	0.00109	0.00113	0.000748	0.000877	0.000788	0.000522	0.000619	0.00044	-0.000253	-0.000634	-0.000799	-0.000818	-0.000639	-0.000713	-0.000945	-0.0012	-0.00146	-0.00119	-0.000447	0.00046	0.00152	0.00268	0.00404	0.00581	0.00769	0.00954	0.0113	0.01244	0.01314	0.01353	0.01325	0.01265	0.01152
	2.96825	0.000179	5.1e-05	-0.000325	-0.000777	2.3e-05	0.000594	0.00085	0.000689	0.000758	0.000703	0.000746	0.00046	0.00087	0.000901	0.00106	0.00116	0.000808	0.000683	0.0007	0.000842	0.00075	0.000697	0.000226	-0.000335	-0.000676	-0.000841	-0.00076	-0.000625	-0.000727	-0.000967	-0.00135	-0.0015	-0.00127	-0.000446	0.00046	0.00152	0.00269	0.00413	0.00584	0.0077	0.00955	0.01119	0.01237	0.01321	0.01353	0.0132	0.01263	0.0115
	3.01759	0.000606	6e-05	0.000177	-0.000143	0.000881	0.000783	0.00113	0.000523	0.000582	0.000282	0.000612	0.000759	0.00107	0.000973	0.00094	0.000956	0.000852	0.000657	0.000925	0.000998	0.000716	0.000571	0.000174	-0.000367	-0.000672	-0.000801	-0.000739	-0.000672	-0.000779	-0.000999	-0.0013	-0.00152	-0.00117	-0.000468	0.000526	0.00163	0.0029	0.00415	0.00577	0.00753	0.00961	0.01125	0.01247	0.0133	0.01339	0.01315	0.01272	0.01175
	3.06296	0.000903	0.00017	-0.000227	0.000146	0.00141	0.000954	0.000884	0.000418	0.000547	0.000539	0.00051	0.000454	0.000748	0.000767	0.00101	0.00099	0.000888	0.000963	0.000883	0.000811	0.000609	0.00044	0.000154	-0.000372	-0.000723	-0.000896	-0.000757	-0.000717	-0.000791	-0.000974	-0.00133	-0.00151	-0.00112	-0.000463	0.00056	0.0016	0.00283	0.0041	0.00583	0.00771	0.0097	0.0113	0.01254	0.01334	0.01352	0.01346	0.01298	0.0121
	3.13493	0.00018	1.8e-05	0.000109	-0.000135	0.000804	0.000485	0.000514	0.00116	0.00102	0.00085	0.000503	0.000687	0.000826	0.000782	0.000989	0.00101	0.00084	0.000793	0.000662	0.000723	0.000762	0.000554	0.000172	-0.000415	-0.000834	-0.000899	-0.00088	-0.000734	-0.000741	-0.000925	-0.0013	-0.00152	-0.00127	-0.000541	0.000384	0.0016	0.00286	0.00426	0.006	0.00768	0.0098	0.01153	0.01279	0.01375	0.01384	0.0135	0.0126	0.01164
	3.17358	0.000363	-0.00076	-6.5e-05	5.5e-05	0.00137	0.00059	0.000766	0.00157	0.000715	0.000734	0.000537	0.000744	0.000968	0.00101	0.00133	0.000929	0.000718	0.000642	0.000835	0.000778	0.000875	0.000449	1.1e-05	-0.000365	-0.000689	-0.000934	-0.000873	-0.000698	-0.000667	-0.000893	-0.00128	-0.00152	-0.00131	-0.000532	0.000436	0.00169	0.00287	0.00425	0.00604	0.00788	0.01006	0.01178	0.01304	0.0137	0.01372	0.0134	0.01293	0.01173
	3.21626	0.00077	-0.000496	-4.3e-05	6.2e-05	0.000669	0.000546	0.000645	0.000451	0.000739	0.000765	0.000668	0.000979	0.000898	0.00119	0.00101	0.000705	0.000729	0.000736	0.000807	0.000786	0.000787	0.000459	6.9e-05	-0.000327	-0.000761	-0.000909	-0.000732	-0.000685	-0.000672	-0.000953	-0.00142	-0.00153	-0.00116	-0.000404	0.00045	0.00162	0.00288	0.00426	0.00623	0.00813	0.01026	0.01185	0.01305	0.01369	0.01389	0.01353	0.01304	0.01171
	3.28558	0.000413	0.000957	6.9e-05	0.00047	0.000723	0.000227	0.000344	0.000605	0.000865	0.00078	0.000848	0.00069	0.000851	0.00099	0.0011	0.000928	0.000756	0.000757	0.000618	0.000824	0.0007	0.000543	0.000131	-0.000304	-0.000676	-0.000776	-0.000812	-0.000687	-0.000799	-0.000985	-0.00125	-0.00155	-0.00126	-0.000449	0.000631	0.00166	0.00302	0.00458	0.00649	0.00835	0.01038	0.01213	0.01316	0.01381	0.01387	0.01358	0.01289	0.01162
	3.30827	0.000596	0.00107	0.000405	0.000396	0.000406	0.000447	0.000291	0.000588	0.000774	0.000802	0.000783	0.000741	0.000829	0.00104	0.00108	0.00089	0.000729	0.000842	0.000653	0.000765	0.000568	0.000539	0.000182	-0.000316	-0.000706	-0.000876	-0.000852	-0.000693	-0.000742	-0.000941	-0.00134	-0.00157	-0.00124	-0.00046	0.000603	0.00172	0.00308	0.00463	0.00655	0.00842	0.01053	0.0121	0.01321	0.01382	0.01387	0.01357	0.01283	0.01157
	3.37627	-0.000355	-9.1e-05	0.000353	-0.000106	0.000669	0.000662	0.000717	0.000913	0.000549	0.000609	0.000673	0.000769	0.000669	0.000873	0.000765	0.000837	0.000738	0.000704	0.000663	0.000743	0.000802	0.000554	0.000122	-0.000377	-0.000845	-0.001	-0.000804	-0.000811	-0.00082	-0.00113	-0.00125	-0.00141	-0.00126	-0.000355	0.000558	0.00194	0.0033	0.00478	0.00665	0.00859	0.01057	0.01217	0.01325	0.01379	0.01376	0.01329	0.01265	0.01167
	3.43227	-0.00109	0.000215	-0.000941	0.00073	0.000811	0.00048	0.000446	0.000891	0.000387	0.000636	0.000639	0.000567	0.000367	0.000784	0.000928	0.000971	0.000639	0.000729	0.000681	0.000792	0.00084	0.000542	7.2e-05	-0.000396	-0.000698	-0.00102	-0.000906	-0.000699	-0.000761	-0.000985	-0.00133	-0.00152	-0.00123	-0.000303	0.00078	0.00194	0.00327	0.00484	0.00665	0.00862	0.01063	0.01221	0.01316	0.01364	0.01379	0.01356	0.01299	0.01192
	3.47759	-0.000549	0.00107	0.00123	-9e-06	0.000508	0.000295	0.000308	0.00064	0.000603	0.000656	0.000614	0.000452	0.000848	0.000924	0.000833	0.00102	0.000765	0.000826	0.000761	0.000725	0.000746	0.000509	9.5e-05	-0.000457	-0.000822	-0.00094	-0.000712	-0.000644	-0.000761	-0.001	-0.0013	-0.00149	-0.00106	-0.000351	0.000661	0.00192	0.00327	0.00487	0.0067	0.00867	0.01066	0.01214	0.01325	0.01401	0.01419	0.01385	0.01312	0.01187
	3.5256	-0.00073	0.000873	0.000403	-0.000576	0.000508	0.000186	0.000509	0.000684	0.000588	0.000682	0.00035	0.000397	0.00083	0.000976	0.00106	0.00111	0.000803	0.000725	0.000754	0.000798	0.000866	0.000398	2.1e-05	-0.000401	-0.000604	-0.000851	-0.000963	-0.000772	-0.000704	-0.000918	-0.00128	-0.00145	-0.00115	-0.000362	0.000666	0.00201	0.00327	0.00476	0.00679	0.0086	0.01075	0.01242	0.01358	0.01422	0.01426	0.01386	0.01306	0.01188
	3.57362	0.000399	-3e-06	-0.000463	-0.000699	0.00074	0.000409	0.000613	0.000635	0.000446	0.000656	0.000643	0.000328	0.000951	0.00097	0.00099	0.000969	0.000787	0.000594	0.000735	0.000846	0.000674	0.000385	0.000125	-0.000303	-0.000738	-0.00096	-0.000899	-0.000719	-0.000665	-0.000883	-0.0012	-0.00138	-0.00114	-0.000388	0.000638	0.00189	0.00338	0.00486	0.00685	0.00891	0.01089	0.01254	0.01367	0.01414	0.01428	0.01388	0.01317	0.0119
	3.63358	-7.4e-05	-0.000315	0.000599	0.00111	0.000104	0.000301	2.6e-05	0.000477	0.000789	0.000733	0.000817	0.000512	0.00077	0.000785	0.00069	0.000783	0.000731	0.000633	0.000619	0.000768	0.000793	0.000575	4.8e-05	-0.000407	-0.000722	-0.000848	-0.000669	-0.000658	-0.000714	-0.000891	-0.00128	-0.00142	-0.00118	-0.00043	0.00071	0.00195	0.00343	0.0049	0.00685	0.00884	0.01099	0.01258	0.01369	0.01427	0.01427	0.0139	0.01307	0.01199
	3.66425	-0.000386	0.000355	0.000746	0.000591	-0.000132	0.000205	0.000137	0.000748	0.000754	0.000696	0.000634	0.000498	0.000745	0.000726	0.000766	0.000781	0.000694	0.000732	0.000704	0.00076	0.000739	0.000529	5.4e-05	-0.000396	-0.000757	-0.000865	-0.000812	-0.000657	-0.000701	-0.000937	-0.00134	-0.00152	-0.0011	-0.000365	0.000583	0.00183	0.00333	0.00488	0.00686	0.00881	0.01101	0.01262	0.01371	0.0143	0.01427	0.01395	0.01329	0.01214
	3.72559	-0.000292	0.00024	-0.000639	-0.00053	0.00048	-0.000251	0.000423	0.00119	0.000317	0.000679	0.000436	0.00041	0.000428	0.000756	0.000491	0.000809	0.000861	0.000866	0.000486	0.000676	0.000537	0.000433	0.000155	-0.000275	-0.000731	-0.000896	-0.000763	-0.000647	-0.00072	-0.00109	-0.00131	-0.00134	-0.0012	-0.000515	0.000528	0.00185	0.00339	0.00503	0.00693	0.00891	0.01102	0.01262	0.01367	0.01435	0.01456	0.01426	0.01355	0.01232
	3.76695	-0.00135	-0.000156	0.000132	0.000421	0.000644	0.000333	0.000428	0.000861	0.000275	0.000202	0.000522	0.00035	0.000682	0.000566	0.000776	0.00118	0.000862	0.000874	0.0007	0.000733	0.0007	0.000628	0.000216	-0.000202	-0.00069	-0.000862	-0.000832	-0.000784	-0.000696	-0.000999	-0.00127	-0.00144	-0.0012	-0.000477	0.000562	0.00186	0.00339	0.00504	0.00698	0.00894	0.01105	0.01271	0.01372	0.01459	0.01475	0.01431	0.01358	0.01225
	3.87361	0.000612	0.000849	0.000278	-0.000273	0.000279	0.000381	0.00012	0.000546	0.000357	3.5e-05	0.000547	0.000805	0.000912	0.000924	0.000626	0.00081	0.000839	0.000861	0.000913	0.0008	0.000776	0.000584	0.000101	-0.000385	-0.000669	-0.000973	-0.000932	-0.000771	-0.000783	-0.00102	-0.00138	-0.00136	-0.00113	-0.000263	0.000724	0.00202	0.00334	0.00494	0.00703	0.00908	0.01123	0.01289	0.01391	0.01453	0.01456	0.01434	0.01351	0.01221
	3.97492	0.000813	6e-06	-0.000389	-0.000382	0.000196	-1e-05	0.000191	0.00102	0.00067	0.000453	0.000799	0.000491	0.000691	0.000823	0.000954	0.00103	0.00102	0.000794	0.000561	0.000713	0.000663	0.000418	-7.5e-05	-0.000442	-0.000791	-0.000782	-0.000792	-0.000624	-0.000642	-0.000913	-0.00124	-0.00137	-0.00127	-0.000481	0.00056	0.00192	0.00333	0.005	0.007	0.00896	0.01107	0.0127	0.01394	0.01455	0.01455	0.01419	0.01345	0.01234
	4.06429	8.4e-05	-0.000235	-0.00107	-0.000956	0.000334	0.000368	0.000873	0.000304	-1.6e-05	0.000683	0.000647	0.000598	0.000759	0.000768	0.000856	0.000953	0.00084	0.000756	0.000815	0.000959	0.000679	0.000421	0.000268	-0.000291	-0.000625	-0.000727	-0.000717	-0.00055	-0.000734	-0.0011	-0.00137	-0.00152	-0.00126	-0.00046	0.000627	0.00203	0.00336	0.00481	0.00684	0.00886	0.01096	0.01256	0.01386	0.0147	0.01491	0.01442	0.01351	0.01208
	4.18295	0.000152	0.000424	-0.000303	0.000472	0.000581	-4.2e-05	0.00048	0.00104	0.000673	0.000403	0.000365	0.00036	0.000509	0.000797	0.000814	0.000895	0.000821	0.000678	0.000936	0.00101	0.000939	0.000734	0.000248	-0.000214	-0.00066	-0.000967	-0.000857	-0.000698	-0.000741	-0.0009	-0.00124	-0.00148	-0.00128	-0.000492	0.000618	0.00188	0.00315	0.00472	0.00671	0.00877	0.01077	0.01268	0.01384	0.01483	0.01495	0.01466	0.01378	0.01249
	4.27359	-0.000515	0.00104	0.000553	0.000401	0.000441	0.000639	0.000556	0.000536	0.00052	0.000644	0.000426	0.00044	0.000711	0.000796	0.000777	0.00099	0.00098	0.00101	0.000926	0.000939	0.000582	0.000599	8e-05	-0.000261	-0.000747	-0.000787	-0.000803	-0.000698	-0.00077	-0.00103	-0.00133	-0.00144	-0.00135	-0.000623	0.000586	0.00174	0.00316	0.00477	0.00661	0.00858	0.0108	0.01271	0.01413	0.01496	0.01503	0.01464	0.01376	0.01247
	4.38559	0.000591	0.00102	-0.000123	0.000326	-0.00068	-0.000298	0.000553	0.000751	0.000487	0.000576	0.000229	0.000539	0.000782	0.000903	0.00102	0.000943	0.000848	0.000683	0.000739	0.000977	0.000802	0.000525	7.6e-05	-0.000339	-0.000809	-0.000912	-0.000846	-0.0008	-0.000819	-0.00107	-0.00139	-0.00149	-0.00124	-0.000508	0.000553	0.00174	0.00308	0.00463	0.00653	0.00846	0.01058	0.01267	0.01398	0.01484	0.01501	0.01462	0.01368	0.01243
	4.46692	-0.000211	-0.000488	0.00119	-0.000355	0.000201	1.7e-05	0.000355	0.000852	0.000852	0.000689	0.000558	0.000532	0.000729	0.000877	0.000713	0.00085	0.0011	0.000881	0.000913	0.00078	0.000817	0.000564	4.1e-05	-0.000465	-0.000752	-0.000902	-0.000861	-0.000799	-0.000845	-0.00108	-0.00134	-0.00148	-0.00129	-0.000546	0.000448	0.00175	0.00306	0.00451	0.00638	0.00837	0.01064	0.01257	0.01397	0.0149	0.0151	0.0145	0.01352	0.01215
	4.58426	0.000795	-0.000807	-0.0014	-0.000706	0.000865	0.000669	0.000725	0.000385	0.000564	0.00075	0.000579	0.000451	0.00073	0.00092	0.000838	0.000777	0.000767	0.000664	0.000603	0.000749	0.000719	0.000534	0.000132	-0.000242	-0.000652	-0.000856	-0.000742	-0.000865	-0.000789	-0.000999	-0.00139	-0.00152	-0.00127	-0.000572	0.000554	0.00175	0.00299	0.00452	0.00629	0.00834	0.01065	0.01249	0.01396	0.01486	0.01493	0.01453	0.01367	0.01235
	4.67759	0.00153	0.000189	-0.00153	-6.6e-05	7.4e-05	0.000348	0.000342	0.000633	0.000838	0.000751	0.000472	0.000391	0.000941	0.000697	0.000801	0.000716	0.000824	0.000858	0.000743	0.000784	0.000783	0.00063	0.000109	-0.000299	-0.000695	-0.000857	-0.000749	-0.000723	-0.000809	-0.001	-0.00132	-0.00142	-0.00124	-0.000452	0.000402	0.00176	0.00302	0.00438	0.00633	0.00843	0.01071	0.01249	0.01388	0.01464	0.01453	0.01385	0.01304	0.01202
	4.76696	0.00107	0.000574	0.00115	-0.000319	-0.000229	-0.000405	0.000602	0.000404	0.000237	0.000686	0.000338	0.00032	0.000611	0.000648	0.000718	0.000981	0.000962	0.000932	0.000785	0.00079	0.000747	0.00053	0.00014	-0.000263	-0.000611	-0.000828	-0.000757	-0.000527	-0.000734	-0.000952	-0.00138	-0.00147	-0.00119	-0.000455	0.000445	0.00168	0.00294	0.00436	0.00619	0.00817	0.01041	0.01223	0.01341	0.01411	0.01414	0.01389	0.01337	0.01233
	4.88694	-0.000274	0.000772	-0.000164	-0.000825	0.000798	0.000442	0.000477	0.000484	0.000173	0.0005	0.000408	0.000646	0.000658	0.000724	0.000779	0.000835	0.000721	0.000853	0.000732	0.000829	0.00081	0.000675	0.00016	-0.000244	-0.000706	-0.000895	-0.000774	-0.000729	-0.000662	-0.000985	-0.00127	-0.00151	-0.00116	-0.000523	0.00038	0.00158	0.0029	0.00422	0.00602	0.00803	0.01026	0.01218	0.0135	0.01412	0.01425	0.01386	0.01336	0.01233
	4.97493	2.3e-05	0.000411	-0.0011	0.000513	5.5e-05	0.000461	0.00018	0.000696	0.000463	0.000433	0.000521	0.000309	0.000419	0.000774	0.000912	0.00103	0.000653	0.000974	0.000963	0.000849	0.000768	0.000603	0.000169	-0.000281	-0.000692	-0.000874	-0.000781	-0.000648	-0.000652	-0.00103	-0.00141	-0.0015	-0.00121	-0.000493	0.000369	0.00156	0.0028	0.0043	0.00604	0.00807	0.01022	0.01207	0.01358	0.01418	0.01418	0.01389	0.01318	0.01213
	5.05759	-0.00108	-0.00162	0.000829	3.1e-05	0.0016	0.000111	-0.000132	0.000463	0.000331	0.000445	0.000344	0.000529	0.000652	0.000791	0.00084	0.00109	0.000823	0.000863	0.000815	0.000766	0.000783	0.000565	0.000192	-0.000277	-0.000642	-0.000724	-0.000864	-0.000757	-0.000728	-0.00101	-0.00131	-0.00152	-0.00125	-0.000511	0.000422	0.00151	0.00275	0.00411	0.00603	0.00805	0.01033	0.01215	0.01341	0.01388	0.01364	0.01334	0.0131	0.01219
	5.17625	0.000482	4e-05	-0.000298	0.000299	0.000958	0.00102	0.000299	0.000429	0.000625	0.00053	0.000606	0.000752	0.000853	0.00066	0.000739	0.000732	0.00071	0.000719	0.000854	0.00093	0.000687	0.000538	0.000153	-0.000458	-0.000724	-0.000837	-0.000761	-0.000693	-0.000654	-0.00102	-0.00136	-0.00156	-0.00132	-0.00063	0.000348	0.00155	0.00278	0.00418	0.00604	0.00792	0.0101	0.01194	0.01313	0.01371	0.01379	0.01359	0.01308	0.01217
	5.27629	0.000772	0.00061	-0.0011	-6.7e-05	0.000712	-5.8e-05	-4.2e-05	0.000872	0.000589	0.000396	0.000544	0.000385	0.000322	0.000779	0.000857	0.00103	0.000987	0.00083	0.000694	0.000686	0.000712	0.000442	0.000141	-0.000301	-0.000676	-0.000798	-0.000803	-0.000767	-0.000831	-0.000995	-0.00136	-0.00153	-0.00118	-0.000496	0.000429	0.00154	0.00284	0.00423	0.006	0.00802	0.01013	0.01191	0.01299	0.01361	0.01364	0.01343	0.01291	0.01221
	5.36693	-0.000395	0.000362	0.000582	0.000243	0.000226	0.000224	0.000296	0.000489	0.00056	0.000715	0.000458	0.000288	0.000729	0.000581	0.000683	0.000677	0.00061	0.000674	0.000738	0.000841	0.00076	0.000602	0.000156	-0.000391	-0.000716	-0.000847	-0.00065	-0.000655	-0.00076	-0.000939	-0.00119	-0.00139	-0.00126	-0.000592	0.00043	0.00153	0.0028	0.00417	0.00601	0.00796	0.0101	0.01176	0.01293	0.01353	0.01372	0.01344	0.01283	0.01196
	5.46693	0.000679	0.000812	-0.000202	-0.000374	-0.000199	0.000224	-0.000132	0.000569	0.000711	0.0013	0.000635	0.00034	0.000501	0.000632	0.000612	0.000983	0.000892	0.000863	0.000689	0.000614	0.000755	0.000529	7.5e-05	-0.000239	-0.000603	-0.000948	-0.000722	-0.00063	-0.00084	-0.00104	-0.0013	-0.00146	-0.00126	-0.000458	0.000406	0.00162	0.00285	0.00437	0.00611	0.008	0.01016	0.01162	0.01271	0.01341	0.01358	0.01344	0.01293	0.01198
	5.58295	0.000115	-6.2e-05	-0.00067	0.000622	0.000571	0.00101	0.000389	0.000775	0.00059	0.000783	0.000302	0.000704	0.000775	0.000734	0.000656	0.00103	0.001	0.000828	0.00074	0.000703	0.000617	0.000608	7.5e-05	-0.000402	-0.000736	-0.000912	-0.000806	-0.000727	-0.000769	-0.00096	-0.00125	-0.00145	-0.0012	-0.000493	0.000426	0.0016	0.0029	0.00427	0.00612	0.00799	0.01004	0.01167	0.01266	0.01323	0.01338	0.01316	0.01284	0.01189
	5.66692	0.000168	0.000468	-1.7e-05	0.00117	0.000927	1.7e-05	0.000168	0.000767	0.000397	0.00058	0.000564	0.000433	0.000627	0.000811	0.00104	0.000942	0.000844	0.000744	0.000835	0.000866	0.000566	0.00052	0.000147	-0.000363	-0.0008	-0.000878	-0.000796	-0.000699	-0.000678	-0.000951	-0.00128	-0.00151	-0.00115	-0.000576	0.000389	0.0016	0.00294	0.00434	0.00609	0.00808	0.01006	0.01157	0.01272	0.01316	0.01324	0.01321	0.01291	0.01199
	5.77363	0.00102	0.000139	-0.000152	-6.3e-05	-0.000192	0.000187	0.000413	0.000361	0.000675	0.000564	0.000612	0.000337	0.000633	0.000739	0.000901	0.000919	0.000806	0.000706	0.000528	0.00087	0.000826	0.000521	2.9e-05	-0.000417	-0.000681	-0.000856	-0.000823	-0.000693	-0.000637	-0.00097	-0.00134	-0.00149	-0.00124	-0.000403	0.000546	0.00166	0.00292	0.00432	0.00613	0.00799	0.01002	0.01168	0.01281	0.01339	0.01348	0.01349	0.0131	0.01211
	5.86828	-0.000195	0.000338	0.000212	7.2e-05	0.000675	0.000558	0.000311	0.000724	0.000701	0.000538	0.000569	0.000552	0.000605	0.000716	0.000587	0.000776	0.000744	0.000841	0.000806	0.000781	0.000669	0.000539	0.000156	-0.000264	-0.000708	-0.000927	-0.000711	-0.000701	-0.00073	-0.00101	-0.00128	-0.00157	-0.0013	-0.000544	0.000487	0.00161	0.00298	0.00444	0.00633	0.00829	0.0102	0.01183	0.01281	0.0134	0.01351	0.01324	0.01258	0.01189
	5.9603	0.000346	0.00104	-0.000562	2.2e-05	0.000398	0.00059	0.000812	0.000822	0.000466	7.5e-05	0.000312	0.000593	0.000577	0.000671	0.000863	0.00108	0.000866	0.000672	0.000775	0.000851	0.000672	0.000479	0.000175	-0.000333	-0.0007	-0.000883	-0.000723	-0.000735	-0.000763	-0.00104	-0.00128	-0.00157	-0.00129	-0.000397	0.000668	0.00173	0.00311	0.00459	0.00632	0.00829	0.01019	0.01165	0.01252	0.01332	0.01369	0.01333	0.01273	0.01174
	6.0576	0.000116	0.000312	-0.000439	-0.00026	-0.000202	0.000276	0.000408	0.000137	0.000551	0.00119	0.000295	0.000624	0.000706	0.000521	0.000887	0.00112	0.000773	0.000831	0.000746	0.000841	0.000611	0.000478	0.000128	-0.000347	-0.000749	-0.00096	-0.000881	-0.000721	-0.000753	-0.001	-0.00128	-0.00139	-0.00119	-0.000527	0.000474	0.00175	0.00304	0.00445	0.00628	0.00836	0.0103	0.01168	0.01256	0.01325	0.01368	0.01364	0.01306	0.0121
	6.18292	-5.2e-05	0.0015	7.6e-05	-0.000347	0.000809	-0.000101	0.000286	0.000499	0.000713	0.000773	0.000357	0.000555	0.000596	0.000954	0.00108	0.00104	0.000893	0.000841	0.000618	0.000761	0.000644	0.000431	0.000158	-0.000275	-0.000669	-0.000787	-0.000694	-0.000712	-0.000691	-0.00103	-0.00135	-0.00148	-0.00121	-0.000475	0.000566	0.00177	0.003	0.00453	0.00643	0.0084	0.01036	0.0119	0.01278	0.01333	0.01368	0.01347	0.01298	0.01199
	6.28429	-0.00108	-0.000405	-0.000635	0.000302	0.000421	0.000609	0.000813	0.000751	0.00052	0.000503	0.000542	0.000751	0.000829	0.000756	0.000762	0.000719	0.000867	0.000645	0.000734	0.000794	0.000704	0.000466	0.000206	-0.000296	-0.000676	-0.000878	-0.000764	-0.000616	-0.000666	-0.00101	-0.00122	-0.00149	-0.0013	-0.000571	0.000375	0.0017	0.00305	0.00447	0.00626	0.00815	0.01017	0.01187	0.01294	0.01335	0.01343	0.0131	0.0125	0.01155
	6.37361	-0.000549	0.000801	0.000547	-0.000106	0.000709	0.000317	0.000256	0.000383	0.000135	0.000706	0.000456	0.000408	0.000609	0.000505	0.000726	0.00094	0.000831	0.000889	0.000778	0.000835	0.000552	0.000456	-1.5e-05	-0.000389	-0.000686	-0.000888	-0.000802	-0.000712	-0.000703	-0.00103	-0.00141	-0.00153	-0.0012	-0.000486	0.000388	0.00155	0.00296	0.00448	0.00634	0.00816	0.0101	0.0114	0.01245	0.01314	0.01334	0.01319	0.01277	0.01177
	6.4763	0.001	0.000605	0.000317	0.000419	0.000524	0.000418	-7.7e-05	0.000678	0.000512	0.000521	0.000247	0.000492	0.000494	0.000897	0.000946	0.000829	0.000792	0.000714	0.000614	0.00079	0.000767	0.000583	0.000145	-0.000337	-0.00071	-0.000796	-0.000871	-0.000674	-0.000716	-0.00103	-0.00141	-0.00157	-0.00129	-0.000583	0.000462	0.00174	0.00299	0.00444	0.00626	0.00816	0.01016	0.01169	0.01273	0.01347	0.01349	0.01334	0.01276	0.01174
	6.55895	5e-05	1.7e-05	2.6e-05	-0.000775	-0.000123	0.000568	0.000602	0.000131	0.00044	0.00018	9.9e-05	0.000643	0.000595	0.000773	0.000802	0.000885	0.000875	0.00066	0.000744	0.000813	0.000649	0.000355	0.000145	-0.000383	-0.000668	-0.000764	-0.000863	-0.000814	-0.000832	-0.00105	-0.00136	-0.00147	-0.00117	-0.00052	0.000401	0.00166	0.00305	0.00447	0.00635	0.00821	0.01016	0.01164	0.01268	0.01332	0.01352	0.01329	0.013	0.0122
	6.68295	0.000536	0.000656	7.2e-05	0.000576	0.00041	-0.000269	0.000746	0.00075	0.000562	0.000248	0.000428	0.000597	0.000674	0.000909	0.000888	0.000997	0.00101	0.000692	0.000813	0.000905	0.00076	0.000455	-1.8e-05	-0.000363	-0.000722	-0.000817	-0.000784	-0.000666	-0.000712	-0.000916	-0.00127	-0.00143	-0.00125	-0.000591	0.000452	0.00159	0.00291	0.00434	0.00622	0.00809	0.01025	0.01199	0.01303	0.01376	0.0138	0.01364	0.01294	0.01202
	6.78163	-0.000964	0.00056	0.000375	-2e-06	4.8e-05	3.4e-05	0.000667	0.000682	0.000678	0.0002	0.000489	0.000497	0.000774	0.000716	0.000737	0.000967	0.00102	0.000684	0.000479	0.000698	0.000668	0.000605	0.000146	-0.000446	-0.000714	-0.00093	-0.000741	-0.000654	-0.000783	-0.000973	-0.00126	-0.00146	-0.00124	-0.00051	0.000323	0.00157	0.00288	0.00454	0.00642	0.00821	0.01016	0.01175	0.01277	0.01365	0.01376	0.01355	0.01307	0.01211
	6.86692	-0.00148	-0.000807	-0.000362	-0.000569	0.000765	-0.000106	0.000207	0.000787	0.000778	0.000659	0.000513	0.000653	0.000843	0.000926	0.000717	0.000821	0.00088	0.000796	0.000848	0.000763	0.000431	0.000371	4.7e-05	-0.000174	-0.000811	-0.000906	-0.000872	-0.000704	-0.000681	-0.000957	-0.00129	-0.00158	-0.00128	-0.000635	0.000418	0.00157	0.00292	0.00448	0.00625	0.00826	0.01031	0.01169	0.01281	0.01367	0.01391	0.01384	0.01327	0.01218
	6.97495	-0.00152	-0.000286	-0.000221	-0.000352	0.000615	0.000627	0.000375	0.000967	0.000682	0.000653	0.000384	0.000517	0.000723	0.000661	0.000909	0.000949	0.000623	0.000694	0.000642	0.000796	0.000532	0.000406	-3.3e-05	-0.000395	-0.000684	-0.000892	-0.000857	-0.000751	-0.000715	-0.00105	-0.00127	-0.0015	-0.00127	-0.000579	0.000454	0.00161	0.0029	0.00446	0.00625	0.00811	0.01026	0.01179	0.01293	0.01378	0.01377	0.01368	0.01325	0.01215
	7.07363	0.00102	0.000906	-0.00014	-4.4e-05	0.000345	-0.000199	8.9e-05	0.000471	0.000214	0.000545	0.000519	0.000501	0.000537	0.000756	0.000731	0.00077	0.000439	0.00059	0.000581	0.000684	0.000824	0.000529	-6.1e-05	-0.000404	-0.000727	-0.000839	-0.000812	-0.000673	-0.000691	-0.00091	-0.00119	-0.0014	-0.0012	-0.000551	0.000269	0.0014	0.00277	0.00434	0.00626	0.00811	0.01006	0.01167	0.01285	0.01358	0.01382	0.01361	0.01306	0.01209
	7.18425	-0.000778	-0.00031	-0.00053	-0.000983	-9.6e-05	-0.000102	0.000355	0.00065	0.000194	0.000414	0.000552	0.000533	0.000474	0.000505	0.000817	0.000853	0.000815	0.000612	0.000471	0.000694	0.000757	0.000453	0.000216	-0.00029	-0.000673	-0.000729	-0.000682	-0.000621	-0.000716	-0.000985	-0.00139	-0.00152	-0.00132	-0.000548	0.000445	0.00157	0.00284	0.00442	0.00631	0.00815	0.01007	0.01153	0.01266	0.01332	0.01373	0.0136	0.01301	0.01203
	7.27494	0.000136	0.000354	0.000523	1.8e-05	-0.000266	0.00056	0.000604	0.000609	0.000624	0.000448	0.000405	0.000499	0.000741	0.000459	0.000694	0.000583	0.000783	0.000738	0.000717	0.000825	0.000641	0.000552	2.1e-05	-0.000262	-0.000731	-0.00086	-0.000832	-0.000687	-0.000756	-0.00109	-0.00124	-0.00136	-0.00123	-0.000534	0.000462	0.0016	0.00288	0.00439	0.00627	0.00813	0.00997	0.01146	0.01256	0.0134	0.01372	0.01363	0.01302	0.01202
	7.36695	0.000173	-0.000467	0.000398	-0.000215	-0.00013	0.00039	-3.1e-05	0.000333	0.000229	0.000386	7.6e-05	0.000306	0.000412	0.000661	0.000915	0.000994	0.000799	0.000812	0.000718	0.000817	0.000782	0.000517	0.000137	-0.000447	-0.000794	-0.000817	-0.000679	-0.000682	-0.000697	-0.000932	-0.00127	-0.00139	-0.0012	-0.000502	0.000403	0.00154	0.00292	0.00443	0.00622	0.0081	0.00994	0.01151	0.0125	0.01341	0.01373	0.01357	0.01287	0.01189
	7.47626	0.000947	-0.000222	0.000128	-0.00167	-0.000388	-2.9e-05	3e-05	0.000669	0.000696	0.000963	0.000765	0.000345	0.000768	0.000743	0.000816	0.00101	0.00093	0.000641	0.000714	0.000841	0.000656	0.000571	0.0001	-0.000341	-0.000616	-0.000883	-0.000736	-0.000712	-0.000631	-0.000922	-0.00115	-0.00137	-0.0012	-0.000461	0.000459	0.00156	0.00287	0.00443	0.00622	0.0079	0.00979	0.01127	0.01235	0.01306	0.01327	0.01321	0.01276	0.01197
	7.58292	0.00034	8.3e-05	0.000107	2.3e-05	0.000318	0.000246	0.000907	0.000672	0.000574	0.000795	0.000739	0.000835	0.000478	0.000762	0.000687	0.000821	0.000788	0.00076	0.000743	0.000844	0.000792	0.000524	0.000118	-0.0003	-0.000544	-0.000752	-0.000687	-0.000659	-0.000619	-0.000948	-0.00126	-0.0015	-0.00125	-0.000561	0.000348	0.00158	0.00277	0.00427	0.00603	0.00778	0.00956	0.01109	0.01224	0.01321	0.01355	0.01347	0.01307	0.0122
	7.67625	0.000139	-1.9e-05	-0.000903	3e-05	0.00129	0.00064	0.000755	0.00111	0.000355	0.000701	0.000544	0.00031	0.000802	0.000875	0.000958	0.000851	0.000806	0.000833	0.000697	0.000761	0.000714	0.00056	0.000172	-0.000284	-0.000607	-0.000847	-0.000632	-0.000617	-0.000688	-0.000889	-0.0013	-0.00148	-0.00133	-0.000626	0.000285	0.00156	0.00273	0.00425	0.00607	0.00787	0.00977	0.01124	0.01237	0.01332	0.01369	0.01351	0.01296	0.01196
	7.78428	0.000494	0.000373	0.000639	-1e-06	3e-05	0.000185	0.000177	0.000786	0.000409	0.000529	0.000495	0.000595	0.000827	0.000956	0.001	0.00086	0.000713	0.000838	0.000778	0.000815	0.000605	0.00051	4.5e-05	-0.000365	-0.000753	-0.000896	-0.000745	-0.000703	-0.000723	-0.000947	-0.00127	-0.00149	-0.00129	-0.00057	0.000385	0.00165	0.00286	0.00431	0.00615	0.00798	0.00985	0.01119	0.01218	0.01284	0.01317	0.01321	0.01285	0.01204
	7.87492	0.0013	0.00086	0.000466	-0.00011	0.000577	-5.5e-05	0.000247	0.000863	0.00051	0.000813	0.000363	0.00035	0.00073	0.00075	0.001	0.000869	0.000758	0.000614	0.000565	0.000734	0.000574	0.000506	-9e-06	-0.00037	-0.000797	-0.000818	-0.000858	-0.000738	-0.000722	-0.000937	-0.00128	-0.00142	-0.00125	-0.000497	0.000345	0.00163	0.00298	0.00428	0.00606	0.00786	0.00959	0.01102	0.01228	0.01319	0.01361	0.01354	0.01302	0.01207
	7.98427	-9e-05	-0.000333	-0.000144	-8e-06	0.000514	0.000584	1.5e-05	0.000606	0.000543	0.000551	0.000756	0.000448	0.000571	0.000611	0.00062	0.000776	0.000806	0.000624	0.000712	0.00073	0.000594	0.000461	2.4e-05	-0.00039	-0.000626	-0.000771	-0.000715	-0.000565	-0.00068	-0.000939	-0.00121	-0.00145	-0.00126	-0.000522	0.000347	0.00164	0.00282	0.00427	0.00613	0.00789	0.00967	0.01122	0.01233	0.01307	0.01346	0.01352	0.01292	0.01194
	8.08295	0.00106	2.9e-05	-0.000316	0.000649	0.000694	0.000531	0.00013	0.000579	0.000279	0.000755	0.000341	0.000156	0.000389	0.000714	0.000856	0.000781	0.000833	0.000709	0.000597	0.000829	0.000659	0.000468	0.000146	-0.000214	-0.000581	-0.000884	-0.00074	-0.00062	-0.000772	-0.000955	-0.00129	-0.00154	-0.00119	-0.000505	0.000445	0.00158	0.00291	0.00438	0.00612	0.00793	0.00966	0.0112	0.01219	0.01304	0.01331	0.01324	0.0128	0.01195
	8.1656	0.000417	0.000748	8.3e-05	0.000464	0.00035	0.000342	0.000135	0.000593	-2e-05	0.000758	0.000398	0.000612	0.000654	0.000672	0.000831	0.000899	0.000843	0.000742	0.000722	0.000683	0.000754	0.000471	0.000322	-0.000256	-0.000622	-0.000972	-0.000812	-0.000834	-0.000789	-0.000858	-0.00115	-0.00132	-0.00112	-0.000476	0.000495	0.0016	0.00301	0.00442	0.00609	0.00783	0.00965	0.01109	0.01215	0.01287	0.01323	0.01315	0.0128	0.01206
	8.26829	-0.000697	0.000656	-1e-05	-0.000161	0.000263	0.00025	0.000529	0.000719	0.000464	0.000425	0.000428	0.000427	0.000385	0.000709	0.00088	0.00101	0.00084	0.000767	0.000822	0.000709	0.000684	0.000439	0.000181	-0.000262	-0.000581	-0.00078	-0.000659	-0.000474	-0.000591	-0.000774	-0.00123	-0.00135	-0.00114	-0.000519	0.000402	0.00154	0.00292	0.00437	0.00609	0.00786	0.00971	0.01108	0.01223	0.01312	0.01349	0.0134	0.01277	0.01182
	8.38563	-0.00044	0.000389	0.000417	0.000766	0.000606	0.000424	2.9e-05	0.000199	0.000484	0.00077	0.000637	0.000487	0.000642	0.000659	0.000706	0.000732	0.000673	0.000592	0.000686	0.000766	0.000646	0.000593	0.000268	-0.000213	-0.000532	-0.000729	-0.000761	-0.000626	-0.000676	-0.000856	-0.00125	-0.00147	-0.00115	-0.000442	0.000532	0.00173	0.00292	0.00437	0.00612	0.00783	0.00967	0.01105	0.01215	0.01285	0.01322	0.0131	0.01274	0.01184
	8.48293	0.00145	0.000133	0.000356	6.6e-05	0.000706	0.000129	0.000386	0.000576	0.000703	0.000642	0.000586	0.000465	0.000627	0.000557	0.000673	0.000793	0.000794	0.000665	0.000853	0.000865	0.000796	0.000633	0.000187	-0.000242	-0.000612	-0.000868	-0.000773	-0.000637	-0.000693	-0.000938	-0.00126	-0.00143	-0.00112	-0.000522	0.000433	0.00156	0.00284	0.00428	0.00598	0.00775	0.00955	0.01101	0.01208	0.01292	0.01336	0.0134	0.01291	0.012
	8.5843	-0.000646	-0.000211	5.3e-05	-0.000156	0.000371	0.000338	0.000457	0.000568	0.000686	0.000411	0.000437	0.000395	0.000651	0.000883	0.00106	0.00102	0.000905	0.000829	0.000693	0.000724	0.000727	0.000379	5.6e-05	-0.000304	-0.000629	-0.000801	-0.00074	-0.000635	-0.000669	-0.00099	-0.00133	-0.0015	-0.00122	-0.000519	0.000402	0.00164	0.00287	0.0043	0.006	0.00789	0.00968	0.01116	0.01223	0.01319	0.01354	0.01344	0.01287	0.01197
	8.68429	0.00136	0.00014	-2.5e-05	-0.000714	0.000753	0.000293	0.000534	0.000867	0.00076	0.00037	0.000654	0.000895	0.000822	0.000816	0.000968	0.00101	0.000814	0.000717	0.000674	0.000765	0.000584	0.00049	7e-06	-0.00025	-0.000597	-0.000697	-0.000614	-0.000546	-0.000637	-0.000977	-0.00119	-0.00139	-0.00122	-0.00057	0.000438	0.00172	0.00285	0.00443	0.00608	0.00792	0.00972	0.01115	0.01227	0.01292	0.0133	0.01326	0.01274	0.01176
	8.78429	-0.000576	-0.000661	0.000387	0.000179	0.000126	0.000349	0.000272	0.000751	0.000601	0.000364	0.000465	0.000507	0.000699	0.000749	0.00099	0.00077	0.000799	0.000521	0.00073	0.000781	0.000628	0.000491	0.000157	-0.000273	-0.000632	-0.000738	-0.000672	-0.000673	-0.000621	-0.000965	-0.00121	-0.00143	-0.00124	-0.000579	0.000391	0.00163	0.00283	0.00435	0.00602	0.00785	0.00959	0.011	0.01206	0.01283	0.01322	0.01312	0.01278	0.01182
	8.98159	0.000698	0.000529	-0.000407	9.1e-05	0.000579	0.000149	0.000554	0.000826	0.000974	0.000393	0.000484	0.000458	0.000744	0.00085	0.000921	0.000913	0.000844	0.00057	0.000776	0.00078	0.000718	0.000499	7.1e-05	-0.000281	-0.000596	-0.000735	-0.000703	-0.000627	-0.000583	-0.000912	-0.00128	-0.0014	-0.00111	-0.000587	0.0004	0.00147	0.00282	0.00423	0.00609	0.00782	0.00958	0.01099	0.01205	0.01268	0.01309	0.01326	0.01281	0.01204
	9.17227	-0.000574	-0.000164	-6e-06	0.000348	2.4e-05	0.000446	0.000865	0.00108	0.00036	0.000562	0.000613	0.000493	0.00079	0.000885	0.000874	0.000778	0.00072	0.000829	0.000874	0.000748	0.000851	0.000533	0.000189	-0.000367	-0.00069	-0.000864	-0.000722	-0.000621	-0.000637	-0.00087	-0.00126	-0.00147	-0.00124	-0.000517	0.000417	0.00152	0.00282	0.00436	0.00609	0.00785	0.00971	0.01106	0.01223	0.01287	0.01326	0.01328	0.0128	0.01196
	9.38162	-0.000643	0.000842	4.7e-05	-0.000296	0.000524	0.000618	0.000357	0.000903	0.000743	0.000905	0.000933	0.000595	0.000731	0.000929	0.00102	0.000946	0.000867	0.00049	0.000485	0.000624	0.000676	0.000446	6.8e-05	-0.000372	-0.00074	-0.000807	-0.00066	-0.000676	-0.000736	-0.00098	-0.00132	-0.00151	-0.00118	-0.000561	0.000292	0.00154	0.00275	0.00422	0.00598	0.00777	0.0096	0.01094	0.01217	0.01289	0.01323	0.01315	0.01264	0.0118
	9.57363	7.7e-05	0.000212	0.000137	-0.000857	0.000361	0.000824	0.000562	0.000921	0.000431	0.000336	0.000214	0.000579	0.000605	0.000788	0.000783	0.00093	0.000857	0.00072	0.000799	0.000703	0.0007	0.000476	-3.6e-05	-0.000431	-0.00078	-0.000854	-0.000775	-0.000677	-0.000667	-0.000931	-0.00131	-0.00156	-0.00132	-0.00057	0.00039	0.00156	0.00261	0.00414	0.00596	0.00768	0.00948	0.01094	0.01202	0.01275	0.01316	0.013	0.01262	0.0117
	9.77626	0.000204	0.000701	0.000162	-0.000436	0.000228	0.00032	0.000181	0.000565	0.000448	0.000432	0.000431	0.000498	0.000531	0.000635	0.000761	0.000893	0.000613	0.000748	0.0007	0.000605	0.000591	0.000441	-3e-06	-0.000285	-0.000702	-0.000832	-0.000796	-0.000594	-0.000669	-0.000836	-0.00119	-0.00126	-0.00111	-0.000589	0.000431	0.00143	0.00268	0.00419	0.00588	0.00759	0.00934	0.01069	0.01169	0.01244	0.01289	0.01282	0.0125	0.01166
	9.98429	-0.00117	0.000964	-0.000135	-3.8e-05	0.000121	0.000261	0.000251	0.000506	0.000106	0.000478	0.000317	0.000625	0.000662	0.000504	0.000798	0.000749	0.000547	0.000677	0.000711	0.000782	0.000482	0.000436	0.0002	-0.000296	-0.000701	-0.000786	-0.000762	-0.000739	-0.000703	-0.000923	-0.00126	-0.00134	-0.00121	-0.000487	0.000406	0.0015	0.00274	0.00405	0.00572	0.00745	0.00931	0.0108	0.01192	0.01285	0.01305	0.01328	0.01285	0.01196
	10.1762	-0.000939	-0.000174	-0.000853	-4.5e-05	0.000584	0.00045	2.1e-05	0.000618	0.000749	0.000582	0.000459	0.000687	0.000589	0.000631	0.000787	0.000953	0.000827	0.0007	0.00071	0.000583	0.000572	0.00049	0.000184	-0.000311	-0.000642	-0.000737	-0.000806	-0.000739	-0.000764	-0.00101	-0.00124	-0.00137	-0.00114	-0.000469	0.000383	0.00147	0.00277	0.00414	0.00587	0.00768	0.00944	0.01072	0.01181	0.01244	0.01274	0.01281	0.01254	0.01184
	10.3763	-0.000289	-0.000786	-8e-06	-0.000549	0.000387	8.7e-05	0.000256	-0.000172	0.000326	0.000628	0.000369	0.000269	0.000661	0.000755	0.000511	0.00072	0.000617	0.000746	0.000516	0.000553	0.000547	0.000426	7.1e-05	-0.000306	-0.000628	-0.000722	-0.000682	-0.000583	-0.000595	-0.000811	-0.00114	-0.00134	-0.00121	-0.000576	0.000303	0.00144	0.00264	0.00405	0.00578	0.00761	0.00947	0.01087	0.01186	0.01266	0.01305	0.01303	0.01274	0.01193
	10.5829	0.000557	0.000103	0.000466	-9.5e-05	-0.000445	-0.000327	0.00013	-4.1e-05	0.000216	0.000463	0.000606	0.000481	0.000622	0.000655	0.000661	0.000868	0.000656	0.000831	0.00068	0.00063	0.00074	0.000489	0.000137	-0.000278	-0.000714	-0.00087	-0.000692	-0.000696	-0.000718	-0.000915	-0.0012	-0.00147	-0.00114	-0.000505	0.000435	0.00157	0.0027	0.00401	0.00573	0.00745	0.00924	0.01067	0.01172	0.01245	0.01287	0.01289	0.01254	0.01169
	10.7843	-0.000498	0.000469	0.000165	0.000283	-0.000631	0.000551	0.000294	0.000608	0.000413	0.000603	0.000533	0.000523	0.000886	0.000743	0.000917	0.000761	0.000839	0.000791	0.000666	0.000681	0.000584	0.000557	0.000198	-0.000233	-0.00057	-0.000733	-0.000654	-0.000631	-0.000715	-0.00102	-0.00127	-0.00146	-0.00123	-0.000678	0.000361	0.00141	0.00262	0.00401	0.00573	0.00749	0.0093	0.01067	0.01166	0.01252	0.01302	0.01296	0.01256	0.01182
	10.9869	-7e-06	0.000782	-0.000363	-0.000819	0.000581	0.000619	0.000392	0.00101	0.000694	0.000363	0.000391	0.000245	0.000686	0.00071	0.0009	0.000999	0.000912	0.000722	0.000453	0.000644	0.000608	0.000424	3.9e-05	-0.000425	-0.000733	-0.000906	-0.000857	-0.000606	-0.00069	-0.000887	-0.00111	-0.0013	-0.00117	-0.000546	0.000394	0.00139	0.00264	0.00405	0.00571	0.00746	0.00915	0.01061	0.01168	0.01234	0.01275	0.01283	0.01251	0.01178
	11.1843	-0.000518	0.000609	0.000225	-0.000599	-0.000291	0.000582	0.000184	0.000888	0.000632	0.0005	0.000631	0.00057	0.000753	0.000753	0.000692	0.000664	0.000771	0.000884	0.000537	0.000765	0.000722	0.000622	0.000255	-0.000147	-0.000517	-0.000785	-0.00084	-0.000702	-0.000656	-0.000999	-0.00126	-0.00142	-0.00126	-0.00054	0.000318	0.00146	0.00265	0.00394	0.00566	0.00741	0.00919	0.01064	0.01169	0.01251	0.01286	0.01287	0.01248	0.01168
	11.3749	-0.000977	-8.8e-05	0.00057	0.000343	0.000544	0.000626	0.000579	0.000431	0.000358	0.000477	0.000342	0.000622	0.000869	0.000701	0.00104	0.000969	0.000697	0.000701	0.00059	0.000591	0.000596	0.000392	9.5e-05	-0.000413	-0.000588	-0.000778	-0.000732	-0.000616	-0.000658	-0.000869	-0.00121	-0.00135	-0.00117	-0.000583	0.000362	0.00143	0.00267	0.00403	0.00575	0.00754	0.00926	0.01063	0.01182	0.0127	0.01299	0.01297	0.01247	0.0117
	11.583	-0.000264	-5e-06	-0.000132	-0.00076	0.000317	0.00056	0.000524	0.000906	0.000596	0.000508	0.000333	0.000423	0.000581	0.000689	0.000934	0.000787	0.000744	0.000747	0.000685	0.000633	0.00059	0.000518	0.000116	-0.000223	-0.000698	-0.000844	-0.000816	-0.000663	-0.000628	-0.000849	-0.000989	-0.00146	-0.00122	-0.000591	0.000276	0.0014	0.00258	0.00397	0.00566	0.00733	0.00911	0.01062	0.01169	0.01269	0.0131	0.01299	0.01264	0.01186
	11.775	0.000991	0.000896	-0.000435	-0.000186	0.000865	0.000117	4.7e-05	0.000416	0.000173	0.000616	0.000619	0.000356	0.00058	0.000738	0.000913	0.000919	0.000556	0.000585	0.000611	0.000526	0.000631	0.00046	0.000293	-0.000224	-0.000562	-0.000854	-0.000779	-0.000588	-0.000605	-0.000964	-0.00126	-0.00131	-0.00114	-0.000523	0.000418	0.00145	0.00265	0.00397	0.00564	0.00741	0.00922	0.01066	0.01172	0.01259	0.01302	0.01288	0.01252	0.01175
	11.9749	0.00163	0.000578	-0.000104	-0.000698	0.000291	-0.000327	0.000358	0.00074	0.000472	0.000628	0.000471	0.00079	0.000486	0.000671	0.000943	0.000788	0.00088	0.000645	0.000629	0.000576	0.000478	0.000441	1.4e-05	-0.000369	-0.000632	-0.000798	-0.000699	-0.000664	-0.000661	-0.00101	-0.0012	-0.00147	-0.00129	-0.000517	0.00037	0.00151	0.00263	0.00395	0.00569	0.00738	0.0091	0.01046	0.01159	0.01233	0.01274	0.01277	0.01241	0.01173
	12.1656	0.0003	0.000207	-0.000142	0.000461	0.000289	0.000477	0.000635	0.00151	0.000789	0.000692	0.000693	0.000578	0.000629	0.000784	0.000629	0.000657	0.000906	0.000695	0.000728	0.000709	0.000557	0.000527	8.4e-05	-0.000208	-0.000501	-0.000716	-0.000662	-0.000565	-0.000504	-0.000775	-0.00113	-0.00132	-0.00113	-0.000532	0.000367	0.00139	0.00254	0.0039	0.00553	0.00726	0.00908	0.0106	0.01173	0.01236	0.01277	0.01286	0.01249	0.01174
	12.3763	-0.00118	0.0001	-0.000636	-0.000373	0.000378	0.000529	0.000506	0.000603	0.000308	0.000782	0.000445	0.000841	0.000492	0.000809	0.000858	0.000985	0.000761	0.000775	0.000638	0.000863	0.000691	0.000571	0.000148	-0.000333	-0.00068	-0.000723	-0.000693	-0.00063	-0.000757	-0.000917	-0.00128	-0.0014	-0.00127	-0.000605	0.000336	0.0013	0.00255	0.00385	0.00554	0.00719	0.00907	0.01054	0.01171	0.01251	0.01286	0.01294	0.01261	0.01184
	12.5843	-0.00109	-0.00019	0.000402	5.1e-05	0.000316	0.00038	0.000674	0.000592	0.000239	0.000498	0.000328	0.000402	0.000915	0.000608	0.000718	0.000753	0.00079	0.000697	0.000732	0.00066	0.000637	0.000439	0.000137	-0.00025	-0.000693	-0.00085	-0.000762	-0.000677	-0.000768	-0.000972	-0.00129	-0.0014	-0.00121	-0.000594	0.000325	0.00136	0.00264	0.00391	0.00562	0.0074	0.00915	0.01061	0.0117	0.01246	0.01284	0.01278	0.01243	0.01168
	12.7763	-9.7e-05	0.00129	0.000237	-0.000566	0.00122	0.000921	0.000782	0.0012	0.000775	0.000505	0.000363	0.000421	0.000741	0.000589	0.000621	0.000791	0.000729	0.000593	0.000655	0.000499	0.000576	0.000425	0.000108	-0.00028	-0.000706	-0.000884	-0.000758	-0.000589	-0.000593	-0.00102	-0.0013	-0.00143	-0.00121	-0.000591	0.000327	0.00144	0.0026	0.00388	0.00549	0.00721	0.00906	0.01049	0.01156	0.01234	0.01257	0.01264	0.01225	0.01154
	12.9856	-0.000314	0.00195	0.000231	-6.9e-05	0.000518	0.000214	0.00024	0.000487	0.000526	5.3e-05	0.000278	0.000532	0.000579	0.00084	0.000941	0.000813	0.00075	0.000661	0.000684	0.000486	0.000575	0.000366	7.8e-05	-0.0003	-0.000502	-0.000799	-0.000693	-0.000523	-0.000595	-0.000877	-0.00116	-0.00122	-0.00107	-0.000442	0.000353	0.00137	0.00255	0.00382	0.0054	0.00712	0.00898	0.0104	0.01142	0.01228	0.01258	0.01265	0.01236	0.01166
	13.175	-0.000272	-0.000344	0.00043	-6.1e-05	0.000462	0.000204	4.6e-05	0.000389	0.000659	0.00045	0.000657	0.000682	0.000618	0.000796	0.000763	0.000902	0.000775	0.000702	0.000831	0.000733	0.000754	0.000624	0.000242	-0.000256	-0.000512	-0.000768	-0.000669	-0.000531	-0.000683	-0.000896	-0.00116	-0.00138	-0.00116	-0.000572	0.000313	0.00126	0.0025	0.00377	0.00554	0.00714	0.00906	0.01048	0.01156	0.01225	0.01266	0.01272	0.01242	0.01167
	13.3749	-0.000569	-0.000582	-0.000385	-0.000158	0.000469	0.000414	0.000219	0.000359	0.000695	0.000576	0.000627	0.00073	0.000668	0.000826	0.000882	0.000952	0.000875	0.000801	0.000861	0.000815	0.00063	0.000493	0.000161	-0.000351	-0.000673	-0.000887	-0.000769	-0.000572	-0.000764	-0.000897	-0.00128	-0.0015	-0.00134	-0.000689	0.000252	0.00127	0.00249	0.0037	0.00545	0.00715	0.0089	0.01042	0.01154	0.01234	0.01264	0.01279	0.01236	0.01166
	13.5843	0.000977	-0.000574	0.000153	0.000264	0.000547	0.000727	0.000439	0.000521	0.000778	0.000564	0.000666	0.000486	0.000766	0.00064	0.000805	0.000834	0.000959	0.000665	0.000658	0.000649	0.000562	0.000541	3.2e-05	-0.000384	-0.000715	-0.000866	-0.000819	-0.000587	-0.000689	-0.000904	-0.0012	-0.00134	-0.0012	-0.000592	0.000305	0.00134	0.0025	0.00381	0.00538	0.00719	0.00901	0.01043	0.01153	0.01222	0.01255	0.01254	0.01217	0.01145
	13.7869	-0.000932	0.0014	-0.000568	-1.7e-05	7.2e-05	0.000616	0.000279	0.00072	0.000609	0.000446	0.000535	0.000284	0.000614	0.000796	0.000925	0.000872	0.000571	0.000665	0.000659	0.0006	0.000552	0.000371	6.7e-05	-0.000249	-0.000678	-0.000836	-0.000731	-0.000598	-0.000703	-0.000862	-0.00122	-0.00143	-0.00115	-0.000567	0.00026	0.00133	0.00243	0.00374	0.00536	0.007	0.00877	0.01015	0.01137	0.01211	0.01246	0.01255	0.01227	0.01155
	13.9656	0.000893	0.000661	7.6e-05	-0.000234	1.4e-05	0.000311	0.000373	0.00041	0.000465	0.000448	0.000377	0.000279	0.00067	0.00076	0.00104	0.000891	0.000637	0.000741	0.000606	0.000682	0.0006	0.00055	4e-05	-0.000202	-0.000655	-0.000853	-0.000731	-0.000685	-0.000683	-0.000936	-0.00126	-0.00143	-0.00121	-0.000637	0.000237	0.00129	0.00242	0.00369	0.00544	0.00704	0.00887	0.01024	0.01136	0.01217	0.01245	0.01256	0.0123	0.0115
	14.1829	-0.000796	-0.00113	-0.000156	-6.2e-05	-8.7e-05	0.00014	-4.7e-05	0.000757	0.000475	0.000343	0.000555	0.000313	0.000658	0.000656	0.000841	0.000921	0.000688	0.000632	0.000505	0.000793	0.000484	0.000346	-4.9e-05	-0.000336	-0.000706	-0.000751	-0.000709	-0.000656	-0.000612	-0.000762	-0.00109	-0.00139	-0.00123	-0.000643	0.000222	0.00122	0.00245	0.0037	0.00539	0.00692	0.00883	0.01026	0.01128	0.01214	0.01253	0.01257	0.0124	0.01174
	14.3843	-0.000524	-0.000217	-0.0006	5.2e-05	0.000651	0.000739	0.000446	0.000591	0.000748	0.000667	0.000429	0.000205	0.00065	0.000471	0.000514	0.000741	0.000659	0.000521	0.000583	0.000788	0.000499	0.000581	8.2e-05	-0.000232	-0.000645	-0.000791	-0.000707	-0.00067	-0.000652	-0.000973	-0.00134	-0.00149	-0.0013	-0.000682	0.000181	0.00123	0.00245	0.00367	0.00542	0.00706	0.00895	0.0104	0.01148	0.01223	0.01263	0.01261	0.01234	0.01172
	14.5656	-0.000449	0.000376	-0.00095	-9.7e-05	0.000504	0.000373	0.000258	-4.9e-05	0.000586	0.000334	0.000238	0.000391	0.000663	0.000613	0.000651	0.000876	0.000775	0.000708	0.000671	0.000653	0.000436	0.00038	-7.5e-05	-0.000393	-0.000754	-0.000837	-0.000812	-0.000658	-0.000746	-0.00092	-0.00116	-0.00141	-0.00128	-0.000613	0.000313	0.0013	0.0025	0.00372	0.00538	0.00703	0.00897	0.01023	0.01136	0.01206	0.01243	0.01248	0.01216	0.01151
	14.7842	0.000174	-0.000146	-0.000743	-0.000327	0.000185	0.000471	0.000256	0.000709	0.000593	0.000551	0.000246	0.000621	0.000685	0.000714	0.00071	0.00062	0.000618	0.000595	0.000629	0.00066	0.000709	0.000428	4.2e-05	-0.000242	-0.00061	-0.000745	-0.00076	-0.000563	-0.000644	-0.000901	-0.00121	-0.00138	-0.00117	-0.000538	0.000354	0.00137	0.00245	0.00376	0.00531	0.00693	0.00867	0.00999	0.0112	0.01195	0.01233	0.01247	0.01221	0.01157
	14.9829	-0.000491	-3.7e-05	-0.000684	5.2e-05	0.000519	0.000264	0.000339	0.000452	0.000503	0.000881	0.00041	0.000639	0.000829	0.000917	0.000749	0.000999	0.000746	0.000783	0.000659	0.000701	0.000752	0.000613	0.000207	-0.00038	-0.000663	-0.00078	-0.000751	-0.000612	-0.000598	-0.000856	-0.00122	-0.00135	-0.00114	-0.000575	0.0003	0.00131	0.00243	0.00364	0.00516	0.0069	0.00874	0.01015	0.01123	0.012	0.01234	0.01244	0.01227	0.01154
	15.1749	0.000604	0.000796	3e-06	-8.7e-05	0.000178	-0.000195	0.000207	0.000805	0.000673	0.000858	0.000962	0.000686	0.000938	0.000727	0.000688	0.000781	0.000675	0.000639	0.0007	0.000635	0.000492	0.000379	0.000171	-0.000329	-0.000746	-0.000819	-0.000733	-0.000694	-0.000696	-0.000926	-0.00123	-0.00154	-0.00128	-0.000667	0.000183	0.00125	0.00235	0.00357	0.00519	0.00696	0.00877	0.01016	0.01116	0.01185	0.01228	0.01232	0.01218	0.01144
	15.3829	-0.000612	-0.000392	-0.000221	-3.5e-05	0.000144	0.00025	0.000689	0.000517	0.00047	0.000712	0.000802	0.000375	0.000616	0.000757	0.000552	0.00049	0.00072	0.000585	0.000632	0.000536	0.00038	0.000473	7e-06	-0.000378	-0.000804	-0.000899	-0.000783	-0.000667	-0.000763	-0.000996	-0.0013	-0.00139	-0.0012	-0.000658	0.000201	0.00129	0.00231	0.00358	0.00522	0.00693	0.00865	0.01005	0.0111	0.01182	0.0122	0.01227	0.01205	0.01131
	15.5829	0.000341	0.000515	0.000294	0.000244	1.1e-05	0.000136	0.000191	0.000469	0.000352	0.000414	0.000395	0.000277	0.000573	0.000499	0.000475	0.000915	0.000722	0.000539	0.000533	0.000601	0.000512	0.000496	-2.3e-05	-0.000402	-0.000776	-0.00085	-0.000789	-0.000668	-0.000732	-0.000978	-0.00128	-0.00151	-0.00115	-0.000665	0.000249	0.00127	0.00236	0.00363	0.00529	0.00686	0.00869	0.01004	0.0111	0.0118	0.01221	0.01233	0.01206	0.01134
	15.7736	0.000268	1.7e-05	0.000765	-6.4e-05	9.5e-05	8e-06	0.000139	0.000573	0.00062	0.000332	0.000269	0.000402	0.000616	0.00048	0.00073	0.000861	0.000662	0.000656	0.000617	0.000554	0.000432	0.000148	-0.000142	-0.000483	-0.000731	-0.000833	-0.000752	-0.000654	-0.000693	-0.000918	-0.00123	-0.00128	-0.00109	-0.000584	0.000315	0.00124	0.00239	0.00362	0.00523	0.00685	0.00865	0.00994	0.01105	0.01169	0.01201	0.01206	0.01182	0.01106
	15.9829	-0.000147	-0.00119	-9e-05	-0.00025	0.000339	0.000151	0.000579	0.000834	0.000439	0.000483	0.000233	0.000218	0.000675	0.000429	0.000497	0.000713	0.000629	0.00062	0.000567	0.000517	0.000486	0.000394	7.7e-05	-0.00037	-0.000634	-0.000723	-0.000724	-0.000611	-0.000631	-0.000905	-0.00122	-0.00131	-0.00107	-0.000574	0.000269	0.00126	0.00238	0.00359	0.00507	0.00677	0.00842	0.00974	0.01077	0.01157	0.01188	0.01203	0.01197	0.01135
	16.1843	-0.00039	-0.00102	-0.000457	1e-05	0.000256	0.000576	-9.7e-05	0.00045	0.000199	0.000374	0.0003	0.000378	0.000592	0.000581	0.000803	0.000809	0.000716	0.000544	0.000536	0.000694	0.000611	0.000386	4.9e-05	-0.000308	-0.000648	-0.000778	-0.000697	-0.000575	-0.000647	-0.000795	-0.0012	-0.0014	-0.00112	-0.000574	0.000235	0.00123	0.00235	0.00355	0.00509	0.00671	0.00856	0.01	0.01096	0.01181	0.01215	0.01234	0.01214	0.01151
	16.3843	0.000117	-0.000842	0.000189	0.000224	9.7e-05	0.000396	0.000839	0.000667	0.000243	0.000582	0.000368	0.000643	0.000657	0.000651	0.000729	0.000982	0.000755	0.000547	0.000612	0.000732	0.000544	0.000368	7.8e-05	-0.000224	-0.000631	-0.000717	-0.000626	-0.000553	-0.000668	-0.000922	-0.00129	-0.00145	-0.00129	-0.000671	0.000209	0.00118	0.00233	0.00357	0.00515	0.00679	0.00857	0.00999	0.01102	0.01182	0.01211	0.01218	0.0119	0.01134
	16.5749	0.00111	0.000876	0.000839	0.000255	0.00012	-4.7e-05	0.000196	0.000713	0.000163	0.000213	0.000348	0.000472	0.000441	0.000769	0.000511	0.001	0.000639	0.000719	0.000618	0.000623	0.000548	0.000398	0.000178	-0.000283	-0.000548	-0.000677	-0.000699	-0.000555	-0.000569	-0.000931	-0.00122	-0.00143	-0.00131	-0.000694	0.000132	0.00117	0.00228	0.00348	0.00505	0.00668	0.00838	0.00986	0.01086	0.01169	0.01202	0.01212	0.01188	0.01133
	16.7843	-5.2e-05	0.000543	0.000702	-0.000291	0.000425	0.000604	0.000957	0.000607	0.000131	0.000725	0.000469	0.000475	0.000503	0.000506	0.000631	0.00101	0.000714	0.000676	0.000612	0.000581	0.000471	0.000345	2.8e-05	-0.000432	-0.000771	-0.000868	-0.000813	-0.000696	-0.000639	-0.00103	-0.0014	-0.00152	-0.00134	-0.000697	0.000153	0.00117	0.00221	0.00352	0.00516	0.00673	0.00843	0.00988	0.01074	0.01163	0.01194	0.01204	0.01184	0.01116
	16.9749	-0.000563	0.000461	0.00022	-0.000196	0.000552	0.00109	0.000817	0.000552	0.000143	0.000732	0.00073	0.000507	0.000443	0.000728	0.000569	0.000735	0.000857	0.000664	0.000526	0.00042	0.000338	0.000219	3.7e-05	-0.000385	-0.000713	-0.000881	-0.000745	-0.000658	-0.000621	-0.000897	-0.00124	-0.00144	-0.00121	-0.000602	0.000283	0.00119	0.00223	0.00349	0.00506	0.00669	0.00832	0.00979	0.01078	0.01167	0.01196	0.01217	0.01184	0.01127
	17.1722	-0.00129	-0.00211	-0.000634	-2e-05	0.000173	0.000278	0.000373	9e-05	-0.000165	0.000414	0.000469	0.000299	0.000142	0.000514	0.000544	0.000498	0.000485	0.000559	0.000426	0.000511	0.000564	0.000385	0.000146	-0.000246	-0.0006	-0.000762	-0.000624	-0.000549	-0.000584	-0.00078	-0.00121	-0.00137	-0.00117	-0.00065	0.000242	0.0012	0.00225	0.0035	0.00506	0.00659	0.00843	0.00989	0.0109	0.0117	0.012	0.01221	0.01189	0.01122
	17.3856	-0.00018	-0.000462	-0.000494	0.000566	-0.000291	-0.000177	0.000249	0.000455	0.000421	0.000147	0.000223	0.00029	0.000492	0.000771	0.000693	0.000676	0.000662	0.000559	0.000511	0.000654	0.00057	0.000353	5e-06	-0.000216	-0.000607	-0.000831	-0.000758	-0.000667	-0.000588	-0.000791	-0.0012	-0.00138	-0.00126	-0.000592	0.000201	0.00118	0.00228	0.00356	0.00505	0.00666	0.00837	0.0098	0.01085	0.01162	0.01197	0.01217	0.01188	0.01127
	17.5869	-0.000153	-7.3e-05	-0.000463	-0.000784	0.000246	0.00035	0.000727	0.00131	0.00103	0.000492	0.000426	0.000394	0.000603	0.000588	0.000851	0.000907	0.000679	0.000553	0.000589	0.000694	0.000621	0.000393	-2.4e-05	-0.000296	-0.000624	-0.000743	-0.000811	-0.000588	-0.000539	-0.000803	-0.00117	-0.00128	-0.0012	-0.000632	0.000175	0.00117	0.00235	0.00346	0.005	0.00666	0.00837	0.00984	0.01088	0.01165	0.01211	0.01219	0.01202	0.01147
	17.7869	0.000487	0.00115	-0.000151	-0.000847	9.6e-05	0.000141	0.000442	0.000872	0.000816	0.00057	0.000403	0.00031	0.000645	0.000521	0.000753	0.00108	0.00091	0.000562	0.000556	0.000685	0.000685	0.000388	0.000105	-0.000249	-0.000559	-0.000777	-0.000759	-0.000606	-0.000599	-0.000838	-0.00117	-0.00142	-0.00116	-0.000652	0.000138	0.00112	0.00234	0.00354	0.00509	0.00678	0.0085	0.00989	0.011	0.01172	0.01217	0.01223	0.01198	0.01147
	17.9856	0.000254	5.3e-05	0.000295	0.000106	-0.000132	0.000527	0.000612	0.000523	0.000376	0.000413	0.000477	0.000468	0.000707	0.000685	0.000762	0.00077	0.00074	0.000543	0.000539	0.000606	0.000518	0.000353	-9e-06	-0.000261	-0.000635	-0.000792	-0.000712	-0.000602	-0.000631	-0.000781	-0.0012	-0.00139	-0.00118	-0.000595	0.000188	0.00112	0.00223	0.00347	0.00507	0.00677	0.00848	0.0099	0.01093	0.01169	0.01213	0.01227	0.01202	0.0115
	18.1883	0.000113	-0.0002	3.2e-05	-0.000648	0.000106	-4.4e-05	0.000133	0.000915	0.000274	0.000258	0.00038	0.000644	0.000719	0.000663	0.000611	0.000649	0.000516	0.000671	0.000656	0.000695	0.000697	0.000564	0.000103	-0.000231	-0.000608	-0.000845	-0.000734	-0.000597	-0.000719	-0.000911	-0.00139	-0.00144	-0.00132	-0.000644	0.000145	0.00108	0.00223	0.00339	0.00495	0.00665	0.00837	0.00983	0.01092	0.01162	0.01199	0.01211	0.01181	0.01129
	18.3722	0.000155	-0.000279	-0.000779	-0.000859	0.000592	-3.1e-05	0.000147	0.000272	-9.9e-05	0.000334	0.000405	0.000646	0.000745	0.000691	0.000564	0.000741	0.000733	0.000835	0.000659	0.000652	0.000662	0.000513	5.3e-05	-0.000337	-0.000685	-0.00081	-0.000741	-0.000629	-0.000686	-0.000958	-0.00134	-0.00152	-0.00137	-0.000679	0.000168	0.00109	0.00229	0.00344	0.00492	0.00655	0.00826	0.00964	0.0108	0.01144	0.01176	0.01186	0.01167	0.01102
	18.5869	0.000584	-0.000732	8.2e-05	0.000475	0.000437	0.000279	0.000239	0.000585	0.000353	0.000582	0.000476	0.000522	0.000577	0.000865	0.000714	0.000834	0.000688	0.000619	0.000599	0.000677	0.000654	0.000343	0.000116	-0.00033	-0.000709	-0.000763	-0.000697	-0.000571	-0.000613	-0.000861	-0.00105	-0.00131	-0.00113	-0.000527	0.000219	0.00124	0.00226	0.00341	0.00497	0.0065	0.00819	0.00947	0.01062	0.01126	0.01165	0.01181	0.01162	0.01109
	18.7896	-0.000688	0.000461	-0.000353	0.000581	8.2e-05	0.000152	0.000244	0.000686	0.000396	0.000373	0.000319	0.000393	0.000499	0.000686	0.00079	0.000647	0.000688	0.000685	0.000629	0.000666	0.000729	0.00038	4.8e-05	-0.000289	-0.000596	-0.000715	-0.000708	-0.000579	-0.000549	-0.000854	-0.00118	-0.00133	-0.00119	-0.000577	0.000258	0.00134	0.00244	0.00357	0.00512	0.00668	0.00847	0.00962	0.01065	0.01132	0.01174	0.01182	0.01163	0.01121
	18.9869	0.00112	0.000886	-0.00035	0.000414	0.000123	-7e-06	0.000608	0.000381	0.000453	0.000381	0.000402	0.000184	0.000626	0.000742	0.000792	0.00081	0.000656	0.000812	0.00058	0.00057	0.000577	0.000326	4.8e-05	-0.000337	-0.0007	-0.000638	-0.000622	-0.000549	-0.00048	-0.000738	-0.00105	-0.00121	-0.00107	-0.000564	0.000292	0.00126	0.00237	0.00347	0.00489	0.00654	0.00825	0.00955	0.01073	0.0114	0.01177	0.01194	0.01184	0.01136
	19.1869	-0.000143	0.000809	2.7e-05	-2.8e-05	0.000232	0.000669	0.000904	0.000512	0.000364	0.000418	0.000417	0.000382	0.000472	0.000629	0.000527	0.000895	0.000632	0.000748	0.000541	0.000575	0.000736	0.000513	0.000303	-0.000169	-0.000578	-0.000604	-0.000532	-0.00049	-0.000573	-0.00089	-0.00123	-0.00132	-0.00121	-0.000677	0.000216	0.00114	0.00229	0.00352	0.00505	0.00656	0.0083	0.0098	0.01073	0.01145	0.01179	0.01189	0.01183	0.01129
	19.387	0.000774	0.000393	0.000355	0.000352	-0.000154	-9.9e-05	-2.9e-05	-2.7e-05	0.000349	0.0006	0.000339	0.000656	0.000657	0.000666	0.000901	0.00103	0.00074	0.000826	0.000737	0.000567	0.00071	0.000493	8.6e-05	-0.000216	-0.00061	-0.00068	-0.000562	-0.00051	-0.000574	-0.000873	-0.00113	-0.00125	-0.00126	-0.000578	0.000154	0.00117	0.00229	0.00347	0.005	0.00647	0.00821	0.00958	0.01064	0.0114	0.0118	0.01189	0.01176	0.01122
	19.5869	0.00117	-0.000478	0.000716	0.000366	0.000207	5.4e-05	0.000778	0.00101	0.00064	0.000913	0.000403	0.000518	0.000796	0.000937	0.000893	0.000759	0.000917	0.000689	0.000759	0.000636	0.000492	0.000521	4.8e-05	-0.000384	-0.000588	-0.00068	-0.000606	-0.000606	-0.000596	-0.00084	-0.00121	-0.0013	-0.00121	-0.000671	0.000118	0.00115	0.00217	0.00338	0.00486	0.00655	0.00811	0.00954	0.01061	0.01134	0.01174	0.01185	0.01168	0.01101
	19.7896	0.00176	0.000742	0.000654	0.00066	0.000974	0.000644	0.000468	0.00078	0.000625	0.000793	0.000445	0.000526	0.000771	0.00083	0.000806	0.00076	0.000553	0.000551	0.000556	0.000573	0.000457	0.000501	-1.2e-05	-0.000373	-0.000702	-0.000811	-0.00071	-0.000689	-0.000632	-0.000911	-0.00127	-0.00143	-0.00129	-0.000692	0.000122	0.00107	0.00212	0.00336	0.00481	0.00645	0.00813	0.00945	0.01058	0.01118	0.01156	0.01158	0.01148	0.01097
	19.9883	0.000857	0.000928	-0.000256	0.00061	0.000573	0.000407	0.000724	0.000628	0.000663	0.000908	0.000315	0.000518	0.000459	0.000654	0.000717	0.00081	0.000552	0.000499	0.000488	0.000451	0.000409	0.000282	-3.2e-05	-0.00048	-0.00065	-0.000814	-0.000768	-0.000659	-0.000573	-0.000829	-0.00115	-0.00144	-0.00114	-0.000598	0.000182	0.00113	0.00219	0.00342	0.00479	0.00635	0.00806	0.00948	0.01047	0.01114	0.01146	0.01156	0.01145	0.01106
	20.1816	7e-06	0.000258	-0.000231	5.1e-05	-1.9e-05	-1.8e-05	0.000245	1.6e-05	0.000363	0.000531	0.000246	0.000415	0.000539	0.000558	0.000575	0.000384	0.000619	0.000496	0.00049	0.000497	0.000461	0.000385	3.7e-05	-0.00034	-0.000582	-0.000722	-0.000663	-0.000594	-0.000557	-0.000799	-0.00108	-0.00129	-0.00115	-0.000617	0.00016	0.00118	0.00222	0.00339	0.0049	0.00652	0.00811	0.00953	0.0105	0.0113	0.01167	0.01177	0.01164	0.01121
	20.3869	-0.000272	-0.000428	-0.00058	-0.00101	-0.000103	0.000189	0.000183	0.000733	0.000704	0.000519	0.000148	0.000362	0.000454	0.000574	0.00075	0.001	0.000793	0.000549	0.000498	0.000586	0.000546	0.000441	7.7e-05	-0.000293	-0.000605	-0.000721	-0.000681	-0.0006	-0.00062	-0.000925	-0.00122	-0.00133	-0.00125	-0.000621	0.000178	0.00118	0.00235	0.00353	0.00486	0.00644	0.00811	0.0095	0.01055	0.01133	0.01168	0.01172	0.01161	0.01121
	20.5909	-8.3e-05	-0.00139	0.000175	0.000333	0.000915	3.3e-05	0.000303	0.000661	0.00053	0.000725	0.000259	0.000433	0.000461	0.000831	0.000743	0.000762	0.000715	0.000587	0.000615	0.00057	0.000661	0.000538	3.6e-05	-0.000335	-0.000679	-0.000664	-0.000749	-0.000552	-0.000601	-0.000863	-0.00111	-0.00134	-0.00121	-0.000636	0.000181	0.00118	0.00223	0.00331	0.00469	0.00626	0.00801	0.00945	0.01044	0.0112	0.01156	0.01173	0.01168	0.01113
	20.787	0.000715	0.000722	0.000971	0.000712	0.000982	0.000357	0.000577	0.000539	0.000447	0.00038	0.000411	0.00054	0.000351	0.000864	0.000743	0.000689	0.000588	0.000591	0.000646	0.00064	0.000563	0.000501	8e-06	-0.000294	-0.000661	-0.000746	-0.000727	-0.000629	-0.000641	-0.00098	-0.00125	-0.00137	-0.00119	-0.000692	9.5e-05	0.00108	0.00216	0.00322	0.00476	0.00633	0.00807	0.00945	0.01035	0.01112	0.0115	0.01173	0.01148	0.01095
	20.9896	-0.000446	0.000245	0.000576	0.000608	0.000348	0.000322	0.00041	0.000257	0.000651	0.000415	0.000432	0.000564	0.000541	0.000746	0.000684	0.000752	0.00064	0.000654	0.000604	0.000626	0.000468	0.000401	1.7e-05	-0.000382	-0.000627	-0.000812	-0.000724	-0.000616	-0.000717	-0.000897	-0.0012	-0.00144	-0.00122	-0.000665	5.7e-05	0.00109	0.00217	0.00332	0.00482	0.00631	0.0079	0.00932	0.01035	0.01113	0.01153	0.01183	0.01164	0.01105
	21.1896	0.000976	-0.000243	0.00052	0.000943	0.000334	0.00022	8.4e-05	0.000722	0.000461	0.000777	0.000479	0.00048	0.000447	0.000499	0.000759	0.000756	0.000734	0.000625	0.000548	0.000571	0.000484	0.000369	8e-06	-0.000331	-0.000629	-0.000755	-0.000679	-0.000547	-0.000733	-0.0008	-0.00116	-0.00141	-0.00121	-0.000645	0.000231	0.00117	0.00218	0.00334	0.00477	0.00631	0.00805	0.00951	0.01048	0.01116	0.01159	0.01182	0.01168	0.01116
	21.3896	-0.000588	0.000263	0.000386	0.000219	0.000241	0.000565	0.00044	0.000638	-8e-06	0.0006	0.000474	0.000237	0.000369	0.00062	0.00081	0.000718	0.000615	0.000566	0.000539	0.000619	0.000454	0.000341	3.7e-05	-0.000277	-0.000664	-0.000809	-0.000657	-0.000598	-0.00063	-0.000793	-0.00112	-0.00132	-0.00121	-0.000622	0.000264	0.00112	0.00214	0.0033	0.00486	0.00649	0.00803	0.0094	0.01044	0.01122	0.01168	0.0118	0.01174	0.01128
	21.5869	0.000984	-0.000324	0.000151	-0.000361	0.000541	0.000406	0.000157	0.000811	0.000571	0.000498	0.000545	0.000337	0.000573	0.000502	0.000683	0.000823	0.00066	0.000606	0.000645	0.000694	0.000545	0.000294	0.000105	-0.000267	-0.000587	-0.00076	-0.000626	-0.000622	-0.000514	-0.000771	-0.00111	-0.00138	-0.00132	-0.000601	0.000176	0.00114	0.00214	0.00335	0.00489	0.00629	0.00813	0.00945	0.0105	0.0113	0.01166	0.0118	0.01163	0.01112
	21.7909	0.000213	-0.000246	-0.00124	-0.000611	0.000758	0.000165	0.000262	0.000639	0.000542	0.000644	0.000464	0.000549	0.000611	0.000616	0.00073	0.000999	0.000841	0.00062	0.000684	0.000689	0.00058	0.000482	5.9e-05	-0.000175	-0.000598	-0.000625	-0.000608	-0.000538	-0.000612	-0.000792	-0.0011	-0.0013	-0.00124	-0.000629	0.000226	0.00115	0.00213	0.00328	0.00475	0.00632	0.00799	0.00932	0.01036	0.01115	0.01151	0.01175	0.01155	0.01108
[truncated: 90 more columns]

## Sheet: Fig. 2c
	Time (ps)
Photon energy (eV)		2.76156	2.7545	2.74747	2.74047	2.73351	2.72658	2.71968	2.71282	2.70599	2.69919	2.69243	2.6857	2.679	2.67233	2.6657	2.6591	2.65253	2.64598	2.63947	2.63299	2.62655	2.62013	2.61374	2.60738	2.60105	2.59476	2.58848	2.58224	2.57603	2.56985	2.56369	2.55757	2.55147	2.5454	2.53935	2.53334	2.52735	2.52139	2.51545	2.50954	2.50366	2.4978	2.49198	2.48618	2.4804	2.47464	2.46892	2.46322
	-2.0437	0.000128	-0.000237	0.000279	-0.000129	0.000238	0.000266	-6.7e-05	-3.7e-05	-0.000104	0.000118	0.000374	0.000276	0.000162	0.000236	8e-06	1.7e-05	1.6e-05	2.2e-05	9.4e-05	1e-05	-7.2e-05	7.3e-05	-8.5e-05	-8.5e-05	-2.7e-05	9e-06	1.1e-05	-1.8e-05	-8.3e-05	-8.3e-05	-9.5e-05	-0.000128	-0.000185	-9.9e-05	2.1e-05	-3.7e-05	-3.6e-05	1.3e-05	-1.5e-05	-5.6e-05	-9e-05	-1e-06	-0.000111	-1e-05	7.9e-05	1.8e-05	-0.000127	1.7e-05
	-1.98241	0.000151	-0.000328	0.000253	-0.000162	0.000241	0.000327	-5.6e-05	-3.1e-05	-9e-05	8.9e-05	0.000325	0.000218	0.000148	0.000201	-2.7e-05	-2e-06	-1.8e-05	-1.4e-05	4.8e-05	-1.1e-05	-0.000102	6.7e-05	-0.000111	-0.000135	-5.5e-05	7e-06	-1.2e-05	-3e-05	-0.000101	-0.000102	-9.4e-05	-0.000119	-0.000154	-8e-05	3.5e-05	-3e-05	-4.6e-05	3.1e-05	-1e-05	-5.7e-05	-7.9e-05	7e-06	-0.000113	-4.3e-05	7.9e-05	3.6e-05	-0.00013	4.4e-05
	-1.94508	0.000165	-0.000384	0.000238	-0.000182	0.000243	0.000362	-4.7e-05	-3.5e-05	-9.3e-05	6.7e-05	0.000291	0.000182	0.000138	0.000179	-4.9e-05	-1.2e-05	-3.8e-05	-3.6e-05	2e-05	-2.3e-05	-0.00012	6.3e-05	-0.000127	-0.000165	-7.2e-05	5e-06	-2.5e-05	-3.6e-05	-0.000104	-0.000105	-8.7e-05	-0.000113	-0.000136	-7e-05	4.4e-05	-2.7e-05	-5.2e-05	4.2e-05	-7e-06	-5.8e-05	-7.2e-05	1.1e-05	-0.000113	-6.2e-05	7.8e-05	4.6e-05	-0.000132	6e-05
	-1.89574	0.000184	-0.000457	0.000217	-0.000209	0.000246	0.00039	-7.2e-05	-5.3e-05	-9.1e-05	3.8e-05	0.000245	0.000135	0.000126	0.000151	-7.7e-05	-2.7e-05	-6.5e-05	-6.5e-05	-1.7e-05	-4.1e-05	-0.000145	5.8e-05	-0.000147	-0.000204	-9.4e-05	5e-06	-2.9e-05	-4.4e-05	-0.000104	-0.000101	-7.6e-05	-0.000104	-0.000113	-5.6e-05	5.5e-05	-2.2e-05	-5.9e-05	5.7e-05	-3e-06	-5.8e-05	-6.3e-05	1.7e-05	-0.000115	-8.9e-05	7.7e-05	6e-05	-0.000135	8.1e-05
	-1.84641	0.000203	-0.000531	0.000196	-0.000236	0.00023	0.000346	-0.000109	-7.3e-05	-9e-05	9e-06	0.0002	8.7e-05	0.000115	0.000123	-0.000105	-4.3e-05	-9.2e-05	-9.4e-05	-5.4e-05	-5.8e-05	-0.000169	5.2e-05	-0.000168	-0.000223	-9.5e-05	1.6e-05	-2.5e-05	-5.2e-05	-0.000103	-9.7e-05	-6.6e-05	-9.5e-05	-8.8e-05	-4.1e-05	6.7e-05	-1.7e-05	-6.7e-05	7.1e-05	1e-06	-5.9e-05	-5.4e-05	2.2e-05	-0.000117	-0.000115	7.7e-05	7.4e-05	-0.000136	7.9e-05
	-1.79575	0.000222	-0.00059	0.000186	-0.000227	0.000202	0.000299	-0.000145	-9.3e-05	-8.8e-05	-2.1e-05	0.000151	3.9e-05	0.000102	9.4e-05	-0.000134	-5.8e-05	-0.000119	-0.000123	-9.3e-05	-7.4e-05	-0.000194	4.5e-05	-0.000166	-0.000202	-8.9e-05	2.7e-05	-2.2e-05	-6e-05	-0.000103	-9.4e-05	-5.5e-05	-8.5e-05	-6.4e-05	-2.7e-05	7.9e-05	-1.2e-05	-7.5e-05	8.7e-05	5e-06	-6e-05	-4.4e-05	2.8e-05	-0.000118	-0.000142	6.5e-05	6.3e-05	-0.000135	7.1e-05
	-1.74504	0.000229	-0.000568	0.000186	-0.000221	0.000175	0.000252	-0.000182	-0.000112	-8.7e-05	-5e-05	0.000104	-9e-06	9e-05	6.5e-05	-0.000163	-7.4e-05	-0.000146	-0.000153	-0.00013	-8.6e-05	-0.000182	3.6e-05	-0.000156	-0.000175	-8.2e-05	3.9e-05	-1.9e-05	-6.8e-05	-0.000102	-9e-05	-4.4e-05	-7.6e-05	-3.9e-05	-1.3e-05	9.1e-05	-7e-06	-8.3e-05	0.000101	9e-06	-6.1e-05	-3.4e-05	3e-05	-0.000109	-0.000138	4.3e-05	4.2e-05	-0.000133	5.8e-05
	-1.66371	0.000233	-0.000509	0.000185	-0.000213	0.000131	0.000178	-0.000241	-0.000144	-8.4e-05	-9.8e-05	2.8e-05	-8.7e-05	7.1e-05	1.8e-05	-0.000205	-9.5e-05	-0.000165	-0.000168	-0.000126	-8.6e-05	-0.000148	2e-05	-0.00014	-0.000132	-7e-05	5.7e-05	-1.4e-05	-8.1e-05	-0.000101	-8.4e-05	-2.7e-05	-6.2e-05	1e-06	1.1e-05	0.000111	1e-06	-9.2e-05	0.000119	8e-06	-7.4e-05	-3.1e-05	9e-06	-8.2e-05	-0.000127	5e-06	1e-05	-0.00013	3.7e-05
	-1.63573	0.000233	-0.00049	0.000184	-0.000211	0.000116	0.000152	-0.000261	-0.000156	-8.3e-05	-0.000114	2e-06	-0.000114	6.5e-05	2e-06	-0.000213	-9.1e-05	-0.000153	-0.000167	-0.000123	-8.7e-05	-0.000135	1.5e-05	-0.000134	-0.000117	-6.6e-05	6.4e-05	-1.3e-05	-8.4e-05	-0.0001	-8.2e-05	-2.1e-05	-5.6e-05	1.5e-05	1.8e-05	0.000117	3e-06	-9e-05	0.000114	3e-06	-8e-05	-3.1e-05	2e-06	-7.4e-05	-0.000124	-8e-06	-1e-06	-0.00013	3e-05
	-1.57175	0.000234	-0.000443	0.000182	-0.000206	8.2e-05	9.3e-05	-0.000306	-0.00018	-8.1e-05	-0.000152	-5.7e-05	-0.000166	5.3e-05	-1.4e-05	-0.000179	-7.7e-05	-0.000127	-0.000163	-0.000116	-8.7e-05	-0.000109	3e-06	-0.000122	-8.3e-05	-5.7e-05	7.8e-05	-9e-06	-9.5e-05	-9.9e-05	-7.8e-05	-8e-06	-4.4e-05	4.5e-05	3.4e-05	0.000118	-1.6e-05	-6.5e-05	9.7e-05	-9e-06	-9.6e-05	-3e-05	-1.5e-05	-5.2e-05	-0.000114	-3.9e-05	-2.7e-05	-0.000126	1.4e-05
	-1.53574	0.000234	-0.000418	0.000182	-0.000202	6.2e-05	6e-05	-0.000332	-0.000194	-8e-05	-0.000172	-8.6e-05	-0.000171	4.8e-05	-1.5e-05	-0.000153	-6.9e-05	-0.000112	-0.000161	-0.000111	-8.7e-05	-9.3e-05	-5e-06	-0.000114	-6.3e-05	-5.2e-05	8.6e-05	-5e-06	-0.0001	-9.9e-05	-7.5e-05	-1e-06	-3.9e-05	5.2e-05	3.2e-05	0.000112	-2.9e-05	-5.1e-05	8.9e-05	-1.6e-05	-0.000105	-3e-05	-2.5e-05	-4e-05	-0.00011	-5.5e-05	-4.2e-05	-0.000126	5e-06
	-1.49439	0.000235	-0.000388	0.000181	-0.000198	4e-05	2.3e-05	-0.000362	-0.00021	-7.9e-05	-0.000181	-9.1e-05	-0.000152	4.5e-05	-1.7e-05	-0.000127	-6e-05	-9.5e-05	-0.000157	-0.000107	-8.7e-05	-7.7e-05	-1.2e-05	-0.000106	-4.1e-05	-4.6e-05	9.5e-05	-2e-06	-0.000107	-9.9e-05	-7.3e-05	-2e-06	-3.7e-05	5.4e-05	3e-05	0.000104	-4.5e-05	-3.2e-05	7.8e-05	-2.4e-05	-0.000115	-2.9e-05	-3.7e-05	-2.7e-05	-0.000105	-7.6e-05	-5.8e-05	-0.000125	-5e-06
	-1.44373	0.000235	-0.000352	0.000181	-0.000193	1.2e-05	-2.5e-05	-0.0004	-0.00021	-5.9e-05	-0.000162	-9.2e-05	-0.000127	4.2e-05	-1.9e-05	-9.3e-05	-4.9e-05	-7.5e-05	-0.000154	-0.000101	-8.7e-05	-5.5e-05	-2.2e-05	-9.6e-05	-1.4e-05	-3.9e-05	0.000106	0	-0.000113	-9.4e-05	-7e-05	-1.3e-05	-3.4e-05	5.7e-05	2.8e-05	9.5e-05	-6.4e-05	-1.1e-05	6.4e-05	-3.4e-05	-0.000128	-2.8e-05	-5.1e-05	-1e-05	-9.8e-05	-0.0001	-7.8e-05	-0.000123	-1.8e-05
	-1.38508	0.000236	-0.00031	0.000179	-0.000184	-1.5e-05	-5.7e-05	-0.000351	-0.000166	-3.2e-05	-0.000139	-9.3e-05	-9.8e-05	3.8e-05	-2.1e-05	-5.3e-05	-3.6e-05	-4.9e-05	-0.000151	-9.4e-05	-8.8e-05	-3e-05	-3.3e-05	-8.4e-05	1.5e-05	-3.3e-05	0.000108	2e-06	-0.000104	-8.2e-05	-6.8e-05	-2.6e-05	-3.1e-05	6e-05	2.5e-05	8.5e-05	-8.6e-05	1.5e-05	4.8e-05	-4.5e-05	-0.000142	-2.8e-05	-6.6e-05	1e-05	-9e-05	-0.000127	-0.000103	-0.000132	-3.7e-05
	-1.33173	0.000237	-0.000272	0.000183	-0.000181	-1.2e-05	-5.2e-05	-0.000287	-0.000125	-8e-06	-0.000119	-9.5e-05	-7.2e-05	3.5e-05	-2.4e-05	-1.8e-05	-2.5e-05	-2.8e-05	-0.000148	-8.8e-05	-8.8e-05	-7e-06	-4.3e-05	-7.4e-05	2.8e-05	-3.5e-05	9.1e-05	4e-06	-9.7e-05	-7.2e-05	-6.6e-05	-3.8e-05	-2.8e-05	6.2e-05	2.3e-05	7.6e-05	-0.000106	3.8e-05	3.4e-05	-5.5e-05	-0.000155	-2.7e-05	-8e-05	2.8e-05	-8.2e-05	-0.000145	-0.000127	-0.000176	-7.2e-05
	-1.28504	0.000243	-0.000245	0.000188	-0.000165	0	-4.9e-05	-0.000232	-8.9e-05	1.4e-05	-0.000101	-9.6e-05	-4.9e-05	3.1e-05	-2.5e-05	1.4e-05	-1.4e-05	-8e-06	-0.000145	-8.3e-05	-8.8e-05	9e-06	-4.9e-05	-6.1e-05	1.9e-05	-3.8e-05	7.8e-05	6e-06	-9e-05	-6.4e-05	-6.4e-05	-4.8e-05	-2.6e-05	6.5e-05	2.1e-05	6.8e-05	-0.000124	5.8e-05	2.1e-05	-6.4e-05	-0.000166	-2.6e-05	-9.1e-05	3.5e-05	-6.8e-05	-0.00012	-9.2e-05	-0.000162	5.4e-05
	-1.22507	0.00025	-0.000229	0.000211	-0.000144	1.4e-05	-4.3e-05	-0.000161	-4.4e-05	4.2e-05	-7.9e-05	-9.7e-05	-1.9e-05	2.8e-05	-2.8e-05	5.3e-05	-1e-06	1.6e-05	-0.000141	-7.7e-05	-8.5e-05	6e-06	-5.4e-05	-4.6e-05	1e-05	-4.3e-05	5.8e-05	8e-06	-8.1e-05	-5.3e-05	-6.2e-05	-6.1e-05	-2.3e-05	6.8e-05	1.9e-05	5.7e-05	-0.000147	8.3e-05	5e-06	-7.5e-05	-0.000185	-2.8e-05	-8.3e-05	-5.3e-05	3.3e-05	1.8e-05	5e-05	0.000148	0.00015
	-1.18239	0.000266	-0.000217	0.000227	-0.000129	2.4e-05	-4.1e-05	-0.00011	-1.1e-05	6.1e-05	-6.2e-05	-9.9e-05	1e-06	2.4e-05	-2.9e-05	8.1e-05	6e-06	3.1e-05	-0.000122	-7.5e-05	-8.2e-05	3e-06	-5.6e-05	-3.5e-05	3e-06	-4.7e-05	4.6e-05	1.1e-05	-7.4e-05	-4.5e-05	-6e-05	-7.1e-05	-2.1e-05	7e-05	1.7e-05	4.9e-05	-0.000162	9.5e-05	-2e-05	-8.8e-05	-0.000155	4.1e-05	-4.1e-05	6e-06	6.8e-05	4.1e-05	6e-05	0.00018	4.4e-05
	-1.13438	0.000283	-0.000204	0.000246	-0.000113	3.6e-05	-3.7e-05	-5.4e-05	2.7e-05	8.3e-05	-4.4e-05	-9.9e-05	2.6e-05	2.1e-05	-3.1e-05	0.000109	1.1e-05	3.5e-05	-9.6e-05	-7.3e-05	-7.8e-05	0	-5.9e-05	-2.2e-05	-5e-06	-5.1e-05	3e-05	1.2e-05	-6.8e-05	-3.6e-05	-5.8e-05	-8.1e-05	-1.8e-05	7.2e-05	1.5e-05	4.1e-05	-0.00018	6.9e-05	-7.5e-05	-6.5e-05	3.2e-05	0.000245	3e-05	4.1e-05	5.7e-05	5.2e-05	-4.4e-05	0.000135	-3.9e-05
	-1.07172	0.000306	-0.000186	0.000271	-9.1e-05	5.1e-05	-3.1e-05	2.1e-05	7.4e-05	0.000112	-2.1e-05	-0.000103	3.9e-05	3e-06	-3.4e-05	0.000117	1.1e-05	4.1e-05	-6.1e-05	-7.1e-05	-7.3e-05	-4e-06	-6.4e-05	-5e-06	-1.4e-05	-5.6e-05	1.1e-05	1.5e-05	-5.8e-05	-2.5e-05	-5.5e-05	-9.5e-05	-1.8e-05	3e-05	-4.2e-05	1.3e-05	-3.8e-05	1.7e-05	9.4e-05	8.1e-05	0.000131	-7e-06	4e-05	8.2e-05	5.8e-05	0.000113	9.7e-05	9e-06	-1e-05
	-1.03174	0.000321	-0.000176	0.000286	-7.7e-05	6e-05	-2.7e-05	6.8e-05	0.000105	0.00013	-5e-06	-0.000101	4.7e-05	-1.9e-05	-3.3e-05	0.000121	1.2e-05	4.5e-05	-3.9e-05	-6.9e-05	-6.9e-05	-7e-06	-6.6e-05	5e-06	-2.2e-05	-5.9e-05	-1e-06	1.6e-05	-5.3e-05	-1.7e-05	-5.3e-05	-0.000104	-1.9e-05	-2.7e-05	-0.000119	3.8e-05	0.000166	0.000171	6.8e-05	6.5e-05	1.2e-05	9.4e-05	5.7e-05	0.000123	3.7e-05	8.6e-05	-9.7e-05	4e-06	2.2e-05
	-0.99308	0.000335	-0.000165	0.000301	-6.4e-05	6.9e-05	-2.5e-05	0.000114	0.000135	0.000148	-1e-06	-8.6e-05	3.6e-05	-4.3e-05	-3.3e-05	0.000125	1.1e-05	4.8e-05	-1.7e-05	-6.8e-05	-6.6e-05	-1e-05	-6.8e-05	1.5e-05	-2.8e-05	-6.2e-05	-1.3e-05	1.9e-05	-4.7e-05	-1e-05	-4.9e-05	-5.9e-05	-1.2e-05	-2.9e-05	0.000146	9.2e-05	0.000109	-2e-05	5e-06	2.3e-05	-4e-05	3.5e-05	-5.2e-05	-3.2e-05	-2.9e-05	3e-06	-1.7e-05	9.6e-05	-6e-05
	-0.93571	0.000356	-0.000149	0.000323	-4.3e-05	8.3e-05	-2.2e-05	0.000158	0.000139	0.000116	-2e-06	-6.3e-05	1.9e-05	-7.9e-05	-3.3e-05	0.000131	1.1e-05	5.4e-05	1.6e-05	-6.6e-05	-6e-05	-1.4e-05	-7.3e-05	3e-05	-3.7e-05	-6.6e-05	-3.1e-05	3e-06	-5.9e-05	6e-05	-7.6e-05	7e-05	3.3e-05	1.6e-05	3.6e-05	5e-06	8.3e-05	2.3e-05	7.4e-05	3.6e-05	-2.2e-05	-3.2e-05	8e-06	-0.000113	-2.9e-05	-0.000128	1.4e-05	-6.2e-05	-0.000154
	-0.89304	0.000372	-0.000137	0.00034	-2.9e-05	9.4e-05	-2.7e-05	0.000174	0.00013	8.9e-05	-4e-06	-4.7e-05	5e-06	-0.000106	-3.3e-05	0.000136	1.2e-05	5.8e-05	3.9e-05	-6.4e-05	-5.7e-05	-1.7e-05	-7.6e-05	4.1e-05	-4.4e-05	-7e-05	-6.2e-05	-8.2e-05	-4.6e-05	0.000173	0.000103	7.4e-05	6.6e-05	2.9e-05	-4e-06	1.3e-05	6.2e-05	4.6e-05	-2e-06	-1.1e-05	1.9e-05	7e-05	9.9e-05	-7.6e-05	-3.1e-05	-0.000112	-2.9e-05	-3.5e-05	-0.000139
	-0.84375	0.000391	-0.000124	0.00036	-2.3e-05	9.5e-05	-5e-05	0.000165	0.000109	5.7e-05	-6e-06	-2.8e-05	-9e-06	-0.000136	-3.4e-05	0.000141	1.1e-05	6.2e-05	6.6e-05	-6.3e-05	-5.3e-05	-2.1e-05	-7.9e-05	5.1e-05	-6.7e-05	-0.000177	-0.000128	4.4e-05	2.9e-05	8.4e-05	1.2e-05	8.5e-05	6.1e-05	5e-05	4.8e-05	5.7e-05	-3e-06	0.000105	-8e-06	-1e-06	8e-05	4.4e-05	0.000102	1.6e-05	5.3e-05	-3.8e-05	3e-05	-2e-05	-1.5e-05
	-0.77437	0.000397	-0.000126	0.000349	-3e-06	9.4e-05	-8.2e-05	0.000149	7.9e-05	1.2e-05	-9e-06	-3e-06	-3e-05	-0.00018	-3.3e-05	0.000149	1.1e-05	6.9e-05	0.000106	-5.2e-05	-3.7e-05	-1.8e-05	-0.000132	-0.000114	1.8e-05	0.000144	0.000129	4.2e-05	5.6e-05	7e-06	0.000128	-1.9e-05	-3e-06	-3.5e-05	-6.2e-05	0.00014	0.000147	6.7e-05	7.1e-05	4e-05	-9.3e-05	-0.000128	3.6e-05	5.6e-05	3e-05	2.7e-05	-0.000106	3.3e-05	0.000108
	-0.73307	0.000382	-0.000151	0.000337	3e-06	9.3e-05	-0.000102	0.00014	6.1e-05	-1.5e-05	-1e-05	1.3e-05	-4.3e-05	-0.000205	-3.3e-05	0.000153	1.1e-05	7.2e-05	0.000129	-3.1e-05	-7.5e-05	-3.1e-05	-3.7e-05	0.000125	0.000147	5.5e-05	0.000122	-2.5e-05	5.1e-05	1.2e-05	6.4e-05	-2.9e-05	-4.1e-05	0	5.2e-05	4.9e-05	-6e-05	-1.3e-05	3.3e-05	5e-06	1.2e-05	2.8e-05	-9e-06	9.3e-05	-1.9e-05	-3.9e-05	-6.1e-05	-7.2e-05	0.000166
	-0.69172	0.000353	-0.000176	0.000325	9e-06	9.2e-05	-0.000122	0.000132	4.4e-05	-4.2e-05	-1.3e-05	2.9e-05	-5.6e-05	-0.000231	-3.4e-05	0.000158	1.1e-05	7.8e-05	6e-06	-7.6e-05	4.7e-05	0.000109	8.7e-05	0.000135	0.000108	1.7e-05	8.4e-05	-9.2e-05	-5.5e-05	-1.7e-05	-1e-06	2.6e-05	6.6e-05	3.8e-05	-6.3e-05	-8.8e-05	-4.9e-05	-1.8e-05	2.2e-05	4.8e-05	0.000124	6e-06	-7.3e-05	2.4e-05	-0.000143	-0.000122	-1e-05	1.6e-05	0.000125
	-0.64508	0.000314	-0.000205	0.000312	1.7e-05	9.2e-05	-0.000144	0.000121	2.3e-05	-7.3e-05	-1.4e-05	4.6e-05	-7e-05	-0.00026	-3.4e-05	0.000163	-3.5e-05	-8.2e-05	-7.5e-05	0.000133	0.000181	6.5e-05	3e-05	8.5e-05	1.6e-05	-6e-06	-3.6e-05	-4.6e-05	-0.000128	6.6e-05	5e-06	7e-05	9.2e-05	-1.8e-05	-9.1e-05	-9.3e-05	4.9e-05	-3.7e-05	-1.3e-05	2e-06	0.000192	2.6e-05	4.9e-05	-0.000103	-3e-06	0.000108	-3.1e-05	-4.1e-05	4.4e-05
	-0.58506	0.000266	-0.000242	0.000294	2.6e-05	9.1e-05	-0.000173	0.000108	-2e-06	-0.000112	-1.7e-05	6.9e-05	-8.8e-05	-0.000199	-0.000137	3.1e-05	0.000158	0.000129	5.4e-05	3.1e-05	0.000156	-3e-06	-4.9e-05	7.9e-05	-3.2e-05	-0.000107	4.3e-05	0.000108	4.1e-05	8e-05	8e-05	-2.9e-05	-4.8e-05	-9.4e-05	9.3e-05	1.8e-05	-6.8e-05	-0.000152	-0.0001	-8e-06	3.3e-05	4e-05	-3.2e-05	-1.6e-05	1.4e-05	8.8e-05	-2.9e-05	-9.7e-05	-3.7e-05
	-0.54371	0.000232	-0.000267	0.000282	3.3e-05	9e-05	-0.000193	9.9e-05	-2e-05	-0.000139	-1.9e-05	8.9e-05	-4.7e-05	-0.000223	-9e-05	0.000111	0.000196	0.000163	0.000113	0.000126	0.000139	-3.6e-05	-0.00015	-0.000139	-1e-06	0.000105	0.000106	-6e-06	5e-06	-2.5e-05	-3.5e-05	-2e-05	8e-06	-4.9e-05	7.5e-05	-2.5e-05	-8.6e-05	2e-06	-8.9e-05	5.3e-05	9.1e-05	8e-05	-8.7e-05	1.6e-05	3.9e-05	2.3e-05	-1.1e-05	-2.9e-05	3.3e-05
	-0.49173	0.000189	-0.000299	0.000267	4e-05	8.8e-05	-0.000217	8.8e-05	-4.3e-05	-0.000169	-0.000104	-0.000118	3e-05	0.000193	6.5e-05	7.9e-05	9.6e-05	1e-05	7e-06	-0.000145	-6.3e-05	-6.8e-05	-3.1e-05	0.00011	0.000177	0.000104	-3.5e-05	-1.3e-05	4e-05	-3.9e-05	5.2e-05	7.4e-05	4.9e-05	8.2e-05	-7e-06	-3.6e-05	-7.9e-05	8e-05	8e-05	0.000189	4e-05	0.000109	-0.000146	-4.1e-05	2.9e-05	6e-05	-5.9e-05	3.2e-05	9e-05
	-0.43171	0.00014	-0.000335	0.000249	5e-05	8.8e-05	-0.000243	8.1e-05	-0.000124	-0.000163	2.9e-05	0.00017	6.2e-05	-7.2e-05	-3.2e-05	-4.5e-05	-2e-05	-0.000113	-0.000151	-9.1e-05	4e-05	9.7e-05	7e-05	6.1e-05	-2e-06	4.4e-05	-8.2e-05	8.8e-05	2.3e-05	2e-05	5.3e-05	8.7e-05	5.8e-05	7e-06	1.9e-05	3.7e-05	7.2e-05	9.5e-05	4.1e-05	8.7e-05	-0.000121	0.000109	-2e-06	-9.7e-05	-9.6e-05	3.1e-05	-6.9e-05	-8.1e-05	1e-06
	-0.39438	0.00011	-0.000359	0.000238	5.7e-05	8.7e-05	-0.000175	-3e-06	-0.000171	0.000139	0.000231	-5.2e-05	2.6e-05	-0.00011	-5.7e-05	-0.000124	-3e-05	-0.000266	-1e-05	0.000125	9.6e-05	9.1e-05	-8.7e-05	3.9e-05	-0.000161	8.7e-05	2.9e-05	4.9e-05	7.9e-05	2.7e-05	5.3e-05	0.000144	0.000101	-5.2e-05	1.1e-05	-2.6e-05	4.4e-05	2.7e-05	-4.3e-05	-0.000161	-0.00012	4.7e-05	-3e-05	-0.0001	6e-06	3.3e-05	-0.000112	-9.2e-05	1e-05
	-0.33172	5.9e-05	-0.000402	0.0002	-6.2e-05	-6.2e-05	0.000111	0.000408	0.000175	0	0.000116	0.000123	9.4e-05	4.7e-05	-5.9e-05	-9.5e-05	4e-05	4e-05	2.1e-05	-8.1e-05	-4.9e-05	-5.3e-05	-5.7e-05	-8.8e-05	2.2e-05	-5e-05	-8.1e-05	-2.7e-05	1e-05	8.4e-05	-3.9e-05	9.5e-05	5.2e-05	7.8e-05	-0.000162	-0.000125	-3.1e-05	3.2e-05	-0.000105	-0.0001	-3.5e-05	-6.3e-05	-8.8e-05	-0.000146	-9e-06	-1.2e-05	-5.4e-05	3.9e-05	2.4e-05
	-0.27307	4.9e-05	-0.000317	-0.000147	-5.1e-05	-0.000106	0.000202	0.000362	0.000289	0.000238	-5.5e-05	-0.000172	-0.000224	-3.6e-05	0.000138	-5.9e-05	4.1e-05	-3.1e-05	-0.000143	-0.000239	2e-06	-7e-06	2.8e-05	-4e-05	5e-06	8e-06	-0.000169	3e-05	-2.9e-05	4.8e-05	0.0001	3e-05	-6e-05	-4.7e-05	4.4e-05	6.3e-05	1e-05	1.9e-05	-0.000181	-0.000187	-4.6e-05	-0.000109	-9.7e-05	-0.000106	-1e-05	-8.2e-05	-1e-06	-2.5e-05	5.9e-05
	-0.2424	-0.000234	-5.4e-05	6.7e-05	0.000366	0.000106	0.000318	0.000187	5.4e-05	4.4e-05	-0.000182	-0.000298	-0.000226	0.000112	7.7e-05	-7.8e-05	-5.1e-05	-0.000117	-0.000155	-5.9e-05	-2.5e-05	1.9e-05	3.4e-05	-6.9e-05	-5e-05	4.5e-05	-2.7e-05	2.1e-05	-1.1e-05	-2.7e-05	8e-06	2e-05	-7.6e-05	3e-06	-3e-05	8.8e-05	3.1e-05	2.1e-05	-0.000158	-0.000277	-5.7e-05	2.6e-05	-0.000128	-9.3e-05	2.2e-05	-3.4e-05	6.5e-05	-2.2e-05	0.0001
	-0.19571	-0.000444	0.000226	0.000196	0.000389	3.7e-05	0.000241	-0.000191	-0.000186	-8.6e-05	-0.0001	-0.000143	-4.5e-05	-8.8e-05	-0.000105	-5.5e-05	-0.000149	3.1e-05	6e-06	9e-05	-5e-05	1.8e-05	3e-06	4.8e-05	-2.9e-05	1e-06	-2.9e-05	-6e-05	-7e-05	-0.000111	-4.5e-05	2.9e-05	3.2e-05	-2.2e-05	-9.2e-05	-2.9e-05	7.7e-05	-0.000119	-2.5e-05	-9.7e-05	-5.4e-05	4.2e-05	-7.9e-05	-4.5e-05	-3.6e-05	8.4e-05	-2.1e-05	-4.9e-05	0.00011
	-0.13437	8.4e-05	0.000333	0.00021	0.000196	-8.4e-05	-0.000381	-0.000104	3.1e-05	0.00023	8.5e-05	4e-05	-0.000173	-0.000144	-4e-05	0.0001	-0.000127	-5.3e-05	2.2e-05	5e-05	-8.4e-05	-5e-06	6e-06	-9.4e-05	-8.9e-05	-4.6e-05	-0.00019	-6.3e-05	-0.000112	-0.000107	1.4e-05	-6.7e-05	2e-06	-0.000165	-4.1e-05	-4.7e-05	1e-05	3.9e-05	7.8e-05	-4.4e-05	-0.000183	4.8e-05	5.1e-05	1.6e-05	-0.000117	3.2e-05	0.000159	-1.4e-05	6.7e-05
	-0.09307	-0.000322	4.9e-05	-0.000138	-0.000236	-0.000243	-0.000288	0.000127	-6e-05	7.7e-05	-5e-05	-5.6e-05	-0.000257	0.000107	-3.5e-05	9.3e-05	-0.000139	-4.9e-05	-0.000111	-3.3e-05	-1e-05	-1e-06	-3e-06	-0.000106	-7.6e-05	4.2e-05	-1.8e-05	-3.8e-05	-4.7e-05	-0.00011	-0.000111	-2.8e-05	-5.3e-05	-0.000118	8.9e-05	-3.2e-05	7e-06	-3e-06	8.8e-05	4.5e-05	-5.3e-05	1.3e-05	-1e-05	5.1e-05	-1.7e-05	4.6e-05	0.000142	4e-05	8e-05
	-0.02374	-4.2e-05	-0.000152	-0.000684	2.5e-05	0.00023	-0.0002	-7.8e-05	-5.3e-05	1.4e-05	-0.000111	5.6e-05	1.1e-05	9e-06	-1e-05	-0.000146	-6e-06	-3.7e-05	-8e-05	-4.4e-05	-6.7e-05	-1.9e-05	7.2e-05	-4.7e-05	-1.4e-05	-1.7e-05	-8.3e-05	-4.1e-05	6.7e-05	3.9e-05	2.1e-05	8.4e-05	3.8e-05	1.1e-05	4.9e-05	4.5e-05	-4.9e-05	-4.6e-05	0.000108	0.000134	3.5e-05	-0.000243	-0.000103	-4.7e-05	-1.6e-05	-8.1e-05	-0.000225	-7.3e-05	-0.000231
	0.02829	-0.000189	-0.000189	-0.000221	3.4e-05	-0.000202	-0.000113	7.7e-05	0.000211	0.000149	-0.000103	5.2e-05	-1.3e-05	-0.000164	7e-06	5.9e-05	6.1e-05	-0.000101	-4.6e-05	-4.7e-05	-0.000117	-0.00011	9.2e-05	9.2e-05	7.4e-05	-3.5e-05	5.2e-05	0.000211	0.000198	0.000187	0.000213	0.000272	0.000381	0.000264	0.000204	0.000416	0.000111	0.000327	0.000339	0.000106	0.000231	6.7e-05	0.000215	0.000266	0.000347	-5.2e-05	8.6e-05	6.7e-05	3e-05
	0.06959	-0.000339	-3.7e-05	0.000135	-0.000175	-0.000625	5.5e-05	0.000133	0.00026	3.6e-05	-6.7e-05	0.000116	-0.000131	-0.000114	3.8e-05	-0.000115	-1.2e-05	2.1e-05	-8.8e-05	-3e-06	1.4e-05	8e-06	8.2e-05	6.7e-05	0.000146	0.000139	0.000119	0.00015	0.000232	0.000161	0.000482	0.000598	0.000715	0.000792	0.000749	0.00108	0.00103	0.000915	0.00102	0.000691	0.00113	0.00135	0.00147	0.00128	0.00117	0.000918	0.000719	0.000563	0.000416
	0.11628	-0.000202	-0.000154	-0.000357	-0.000303	-0.00026	0.000146	0.000123	0.000128	-0.000123	-8e-06	9.8e-05	-9.3e-05	-3.1e-05	-4.5e-05	1.4e-05	7.7e-05	1.2e-05	6e-05	3.5e-05	3.6e-05	3.3e-05	0.000164	0.000119	0.000199	9.4e-05	1e-06	-2.6e-05	0.000201	0.000315	0.000913	0.00119	0.00153	0.002	0.00214	0.00229	0.0027	0.00247	0.00361	0.00399	0.00419	0.00406	0.00386	0.00358	0.00306	0.00325	0.00329	0.00187	0.000412
	0.16562	6.3e-05	-7.2e-05	-0.000206	0.000135	-0.000135	9e-06	7.6e-05	-0.000183	0.000187	0.000189	7.2e-05	-2.4e-05	0.000207	0.000194	0.000238	0.000299	0.000172	0.000155	9.3e-05	5.9e-05	0.000145	0.000246	0.000147	2e-05	-0.000124	-0.000198	-8.5e-05	0.000331	0.000741	0.0016	0.00235	0.00301	0.00384	0.00442	0.00533	0.00716	0.00795	0.00852	0.00835	0.00816	0.00806	0.00753	0.00781	0.00792	0.00607	0.00403	0.000946	-0.00023
	0.20829	-8.8e-05	0.000195	-0.000303	6.8e-05	-2.8e-05	0.000158	0.000224	0.000275	0.000335	0.000392	0.000255	0.000292	0.000648	0.00041	0.000473	0.000443	0.000283	0.000152	0.000107	0.000177	-1e-05	0.000198	-2.9e-05	-2.8e-05	-0.000153	-0.000283	0.000151	0.000656	0.00151	0.00254	0.0036	0.00501	0.00639	0.0088	0.01035	0.01153	0.01226	0.01199	0.0122	0.01199	0.01167	0.01151	0.00965	0.00843	0.00498	0.00177	-0.000621	-0.00357
	0.26694	5.1e-05	-0.000285	-0.000166	0.000218	0.000225	-1e-06	0.000195	0.000348	0.000391	0.000485	0.000479	0.000623	0.000627	0.00058	0.000638	0.000696	0.000398	0.000254	0.000166	4.5e-05	6.1e-05	0.000273	0.000194	0.000146	0.000162	0.000309	0.000964	0.00174	0.00293	0.00456	0.00692	0.00942	0.01131	0.01325	0.01409	0.01493	0.01599	0.01574	0.01557	0.01506	0.01389	0.01121	0.00742	0.00369	-4.8e-05	-0.00364	-0.00567	-0.00766
	0.32695	-8.6e-05	-8e-06	-0.00016	8.7e-05	0.000137	6e-05	0.000464	0.000233	0.000648	0.000528	0.000633	0.000782	0.000771	0.000718	0.000833	0.000695	0.000455	0.000265	0.000178	4.8e-05	0.00028	0.000418	0.000528	0.000612	0.000665	0.000976	0.00174	0.00295	0.0048	0.00661	0.00901	0.01095	0.0129	0.01451	0.01565	0.0168	0.01736	0.01786	0.01689	0.01485	0.01156	0.0073	0.00311	0.000101	-0.00307	-0.00526	-0.0069	-0.00922
	0.36825	-0.000468	-0.000305	3.4e-05	0.000228	-1.2e-05	1e-05	0.000311	0.000215	0.000907	0.000654	0.000773	0.000774	0.000944	0.000819	0.000872	0.000622	0.00039	0.00031	0.000284	0.00018	0.000239	0.000546	0.000748	0.000872	0.00108	0.00136	0.00228	0.0035	0.00503	0.00705	0.00921	0.01104	0.01313	0.01489	0.016	0.01733	0.01777	0.01723	0.01566	0.01284	0.00908	0.00534	0.00202	-0.000852	-0.00327	-0.00522	-0.00698	-0.00855
	0.40828	-0.0004	4e-06	0.000163	4.5e-05	-0.000101	-5.1e-05	0.000383	0.000278	0.000718	0.000716	0.000914	0.000768	0.000991	0.000889	0.000582	0.00068	0.000536	0.000373	0.00033	0.000284	0.00044	0.000597	0.000719	0.000858	0.00142	0.0017	0.00239	0.00364	0.00502	0.00696	0.00922	0.01112	0.01304	0.01479	0.01598	0.01678	0.01688	0.01582	0.01362	0.0109	0.00759	0.00417	0.00176	-0.000562	-0.00293	-0.00471	-0.00627	-0.00803
	0.47496	5.7e-05	-0.000367	-0.000114	0.000224	0.000245	0.000304	0.000267	0.000284	0.000649	0.000752	0.000893	0.000685	0.000829	0.000963	0.000792	0.000761	0.00052	0.000353	0.000198	0.000417	0.00053	0.00061	0.000877	0.00105	0.00133	0.00171	0.00244	0.00366	0.00506	0.00681	0.00878	0.01049	0.01219	0.01365	0.01439	0.01459	0.01408	0.01256	0.01099	0.00924	0.00687	0.00442	0.00208	-0.000263	-0.00243	-0.00407	-0.00573	-0.00791
	0.51494	0.000233	-0.000406	0.000218	0.000375	6e-05	0.000464	0.000543	0.000515	0.000841	0.000758	0.000743	0.000627	0.000851	0.000776	0.00071	0.000614	0.000531	0.000366	0.00039	0.000448	0.000555	0.000632	0.000832	0.000933	0.00132	0.00172	0.00247	0.00371	0.00487	0.00633	0.00823	0.00976	0.01134	0.01242	0.01291	0.01303	0.01239	0.01167	0.01059	0.00881	0.00653	0.00412	0.00178	-0.000318	-0.00246	-0.00433	-0.00583	-0.00759
	0.55762	0.000106	-0.000266	0.00018	0.000414	-1.3e-05	0.000524	0.0005	0.000661	0.00048	0.000679	0.000627	0.00054	0.000682	0.000583	0.000603	0.000511	0.000591	0.000474	0.000456	0.00044	0.000494	0.000611	0.000803	0.00105	0.00144	0.00176	0.00225	0.00345	0.00454	0.00582	0.00758	0.00889	0.01025	0.01107	0.01141	0.01171	0.0116	0.01078	0.00966	0.00807	0.00579	0.0034	0.0012	-0.000684	-0.00246	-0.00404	-0.00531	-0.00671
	0.61494	-0.000241	-0.000142	0.000158	0.000123	6.5e-05	0.000318	0.000265	0.000445	0.000655	0.000542	0.000578	0.000533	0.000678	0.000569	0.000604	0.000699	0.000534	0.000389	0.000349	0.000466	0.000503	0.000742	0.000814	0.00111	0.00122	0.00156	0.00202	0.00297	0.00392	0.00515	0.00668	0.00769	0.00883	0.00958	0.01003	0.01008	0.00991	0.00923	0.00818	0.00658	0.00447	0.00253	0.000914	-0.000845	-0.00246	-0.0036	-0.00457	-0.0057
	0.67628	1.2e-05	0.000227	-3e-06	0.000112	0.000109	0.000147	0.000323	0.000357	0.000589	0.000465	0.000467	0.00057	0.000584	0.0007	0.00066	0.00054	0.000495	0.00042	0.000486	0.000522	0.000519	0.000689	0.000912	0.000938	0.00105	0.00136	0.00184	0.00257	0.00348	0.00456	0.00562	0.00652	0.00744	0.00788	0.0082	0.00807	0.00791	0.00742	0.00641	0.00494	0.00341	0.00178	0.000341	-0.000988	-0.00226	-0.003	-0.00378	-0.00453
	0.71763	-5.5e-05	0.00053	-6.7e-05	0.000229	-1.4e-05	8.1e-05	0.000206	0.000378	0.000543	0.000578	0.000834	0.000517	0.000413	0.000664	0.000544	0.000455	0.000417	0.000513	0.000541	0.000566	0.000544	0.000653	0.00069	0.000867	0.00109	0.00128	0.00172	0.0024	0.00311	0.00399	0.00499	0.00577	0.00636	0.00685	0.00706	0.00684	0.00666	0.00613	0.00531	0.00398	0.00272	0.00111	-7.5e-05	-0.00106	-0.00202	-0.00254	-0.00312	-0.00402
	0.7776	0.000434	0.00039	2e-05	9.1e-05	4.5e-05	0.000307	0.000455	0.000383	0.000674	0.000498	0.000455	0.000393	0.000345	0.000583	0.000611	0.000374	0.000503	0.000373	0.000403	0.000382	0.00049	0.000653	0.000616	0.000859	0.000973	0.00122	0.00145	0.00194	0.00242	0.00315	0.00399	0.00447	0.005	0.00534	0.00517	0.00513	0.00459	0.00414	0.00336	0.00263	0.00172	0.000513	-0.000315	-0.000906	-0.00155	-0.00212	-0.00259	-0.00328
	0.8336	0.00016	0.000178	0.000245	7.9e-05	0.00013	0.000323	0.000406	0.000327	0.000373	0.000241	0.000288	0.000459	0.000354	0.00037	0.000467	0.000288	0.00037	0.00034	0.000386	0.000402	0.000584	0.000665	0.000661	0.000823	0.000849	0.000976	0.00125	0.00167	0.00205	0.00247	0.00312	0.0035	0.00367	0.00377	0.00354	0.0032	0.00284	0.00258	0.00217	0.00178	0.000978	0.000213	-0.000327	-0.000879	-0.00157	-0.00194	-0.00222	-0.00248
	0.87759	6e-05	0.000176	-0.000138	-1.7e-05	0.000133	0.000181	0.000321	0.000306	0.000175	0.000216	0.000325	0.0005	0.000425	0.000363	0.00032	0.000222	0.000231	0.000225	0.000395	0.000566	0.00052	0.0006	0.00051	0.000719	0.000823	0.000889	0.00117	0.00152	0.00183	0.00203	0.00249	0.00262	0.00257	0.00244	0.00227	0.00204	0.00178	0.00147	0.00125	0.00129	0.000717	6.1e-05	-0.000549	-0.00104	-0.00151	-0.00173	-0.00184	-0.0019
	0.90694	5.1e-05	5.6e-05	-2.9e-05	5.8e-05	0.000222	0.000119	0.000235	0.00029	9.9e-05	0.000297	0.000258	0.000517	0.00049	0.000318	0.000333	0.000135	9.7e-05	0.00034	0.000507	0.000538	0.000483	0.000527	0.00061	0.000717	0.000852	0.000887	0.00117	0.00141	0.00153	0.00171	0.00195	0.00181	0.00197	0.00187	0.00164	0.00131	0.00104	0.000976	0.00097	0.000874	0.000384	-0.000151	-0.00067	-0.00129	-0.00146	-0.00165	-0.00155	-0.00156
	0.95892	-2.3e-05	0.000483	5e-05	0.000516	-0.000152	9.6e-05	0.000283	0.000209	7.9e-05	0.00036	0.000302	0.000242	0.000208	0.000137	0.000105	0.000137	0.00048	0.000514	0.000357	0.000394	0.000474	0.000476	0.000577	0.000675	0.000777	0.000811	0.000963	0.00105	0.000997	0.00116	0.00108	0.00114	0.00107	0.00081	0.000324	0.000126	0.000292	0.000259	0.000119	3.7e-05	-0.000114	-0.000418	-0.000962	-0.00139	-0.00144	-0.00117	-0.00109	-0.000861
	1.02428	0.000117	-0.000163	-7.6e-05	0.000356	6e-06	0.000243	0.000132	-7.1e-05	1.8e-05	0.000184	0.000184	-0.000134	3e-06	0.000131	0.000134	0.000292	0.000364	0.000434	0.000417	0.000434	0.000457	0.000532	0.00055	0.000571	0.000655	0.000661	0.000652	0.000718	0.000644	0.000556	0.000321	7e-05	-0.000208	-0.000384	-0.000714	-0.000839	-0.000906	-0.000601	-0.000623	-0.000692	-0.000774	-0.00108	-0.000649	-0.000728	-0.00101	-0.000935	-0.000611	-0.000403
	1.06563	-0.00011	-0.000252	0.000422	0.000372	0.000138	0.00027	4.5e-05	-1.9e-05	0.000185	6.9e-05	-9.8e-05	-0.000228	1.9e-05	0.000115	0.000151	0.000258	0.000237	0.000406	0.000521	0.000281	0.000397	0.000463	0.000439	0.0005	0.000614	0.000591	0.000707	0.000569	0.00047	7.7e-05	-0.000286	-0.00055	-0.000795	-0.00102	-0.00125	-0.00137	-0.00132	-0.00128	-0.00122	-0.000992	-0.000505	-0.000764	-0.000944	-0.000992	-0.00104	-0.000844	-0.000511	-7e-06
	1.11629	0.000131	0.000603	0.000265	0.000394	-4.7e-05	0.000121	-8.8e-05	-0.000159	-0.000118	-4.3e-05	-0.000103	-0.000194	-4.2e-05	2.6e-05	0.000327	0.000185	0.00023	0.000415	0.000447	0.000281	0.000486	0.000429	0.000284	0.00052	0.000688	0.000526	0.000476	0.000372	-5.6e-05	-0.000427	-0.000622	-0.000893	-0.00136	-0.00164	-0.00194	-0.00207	-0.00209	-0.00177	-0.00123	-0.00109	-0.00114	-0.0013	-0.00106	-0.000933	-0.000868	-0.00079	-0.000177	0.000426
	1.16695	0.00049	1e-05	0.000338	0.000308	7.8e-05	-0.000176	-0.000427	-0.000173	3e-06	0.00012	-3.9e-05	-2.8e-05	8.2e-05	-2e-05	0.000121	0.000162	0.000304	0.000409	0.000472	0.000339	0.000443	0.000495	0.000451	0.000653	0.00067	0.000497	0.00014	1.8e-05	-0.00038	-0.000516	-0.000876	-0.0014	-0.00185	-0.00219	-0.00258	-0.00245	-0.00234	-0.00228	-0.00197	-0.00161	-0.00115	-0.00113	-0.00113	-0.000915	-0.000836	-0.000481	8e-06	0.000578
	1.20561	0.000466	0.000127	0.000167	-2e-06	-0.000299	-0.000192	-0.000266	-0.000196	-0.000185	0.000327	0.000226	7.2e-05	-7.8e-05	-6.6e-05	2.5e-05	0.000184	0.00033	0.000434	0.000368	0.000312	0.00038	0.00051	0.000575	0.000497	0.000428	0.000257	8.1e-05	8e-06	-0.000404	-0.000743	-0.00119	-0.00162	-0.00214	-0.00243	-0.00276	-0.00298	-0.00292	-0.00249	-0.00207	-0.0018	-0.00142	-0.00131	-0.00119	-0.00103	-0.000788	-0.000431	0.000134	0.000695
	1.27763	0.000328	-0.000226	-1.3e-05	3.5e-05	0.000282	-0.000197	-0.000379	-0.000163	3.6e-05	4.1e-05	3.8e-05	-0.000104	-0.000115	-2.9e-05	5.8e-05	-2.8e-05	6.9e-05	0.000349	0.000528	0.000492	0.000486	0.000193	6.4e-05	0.000261	0.000439	0.000201	0.000209	-7.1e-05	-0.000449	-0.00105	-0.0016	-0.00208	-0.00268	-0.00315	-0.00329	-0.0032	-0.00294	-0.00289	-0.0026	-0.00208	-0.0016	-0.00132	-0.000937	-0.000617	-0.000409	-7e-05	0.000536	0.000909
	1.31893	0.000333	-6.5e-05	0.000244	0.000166	0.000133	6e-06	-9e-06	-8e-06	-0.000144	-2.2e-05	-4.7e-05	-8e-05	-5e-06	-0.0001	-0.000167	0.000129	0.000159	0.000291	0.000481	0.000327	0.00019	0.00018	0.000174	0.000305	0.000428	0.000323	0.00016	-0.000137	-0.000663	-0.0012	-0.00175	-0.00236	-0.00277	-0.00312	-0.00337	-0.00363	-0.00337	-0.00305	-0.0025	-0.00188	-0.00145	-0.00108	-0.000588	-0.000429	-0.000428	-0.000177	0.000461	0.00115
	1.36562	8.7e-05	6e-05	0.000185	0.000351	-1.1e-05	0.000143	9.5e-05	-0.000138	-0.000252	4.7e-05	-0.00022	-0.000138	-0.000233	-5.8e-05	0	0.000197	0.000202	0.000191	0.000249	0.000277	0.00029	0.000341	0.000221	0.000365	0.000485	0.000452	1.7e-05	-0.000256	-0.000761	-0.00142	-0.00185	-0.00236	-0.00292	-0.0034	-0.00376	-0.00381	-0.00356	-0.00296	-0.00229	-0.00168	-0.00123	-0.000901	-0.000529	-0.000612	-0.000694	-0.000259	0.000668	0.00149
	1.40692	0.000202	8e-06	0.000105	-4e-05	-0.000111	0.000158	-0.000103	-0.000299	-0.000322	1.6e-05	-0.000189	-0.00016	-9.6e-05	-2e-06	-5.4e-05	9e-06	5.5e-05	0.000204	0.000331	0.000396	0.000285	0.000387	0.000308	0.00038	0.000378	0.000409	0.000158	-0.000255	-0.000792	-0.00132	-0.00193	-0.00261	-0.00316	-0.00353	-0.00379	-0.00365	-0.00333	-0.00276	-0.00224	-0.00167	-0.00127	-0.00108	-0.000948	-0.000837	-0.000526	-4.8e-05	0.000817	0.00147
	1.46826	0.000187	-2.7e-05	0.000115	-0.000205	0.00012	0.000102	0.00012	-0.000242	-0.000387	-0.00011	-0.000105	-8e-05	-6.6e-05	-0.000182	-0.00026	-0.00014	6.1e-05	0.000292	0.000306	0.000344	0.000238	0.000339	0.000352	0.000415	0.000617	0.000376	0.00013	-0.000306	-0.000815	-0.00136	-0.00208	-0.00278	-0.00314	-0.00336	-0.00346	-0.00342	-0.00307	-0.00263	-0.00226	-0.0019	-0.00162	-0.00154	-0.00117	-0.000668	-0.000311	0.000175	0.000809	0.0012
	1.51892	-0.000106	0.000292	-0.0001	8.3e-05	0.000212	9.1e-05	-0.000524	-0.000146	-0.000105	-3.5e-05	-7.4e-05	-0.000348	-0.000267	-0.00027	-6.7e-05	-8e-05	-1e-05	0.000244	0.000299	0.000285	0.000313	0.000429	0.000458	0.000462	0.000475	0.000185	-3e-06	-0.000446	-0.000932	-0.00153	-0.00203	-0.00249	-0.00283	-0.00318	-0.00338	-0.00347	-0.00318	-0.00285	-0.00256	-0.00219	-0.00201	-0.00142	-0.000703	-0.000513	-0.00029	1.4e-05	0.000645	0.00132
	1.56963	-7.2e-05	-0.000101	0.000303	0.000429	-7.2e-05	-0.000307	-8.2e-05	-0.000121	-7.6e-05	-0.000385	-0.000428	-0.000405	-0.000262	-0.000298	-0.000178	-2e-05	0.000216	0.000207	0.000256	0.000346	0.000527	0.000472	0.000526	0.000432	0.000478	0.000194	2.3e-05	-0.000603	-0.00084	-0.00143	-0.00183	-0.00228	-0.00265	-0.00314	-0.00329	-0.00352	-0.00339	-0.00309	-0.00257	-0.00195	-0.00129	-0.00111	-0.000749	-0.000686	-0.000274	0.000135	0.000847	0.00116
	1.61759	0.00013	2.8e-05	-0.000106	-3.4e-05	-0.000295	-6.7e-05	-0.000182	-0.000321	-0.000432	-0.000455	-0.000244	-0.000316	-0.000184	-0.000283	-4.6e-05	-2.2e-05	0.000177	0.000221	0.000346	0.000326	0.000352	0.000362	0.000413	0.000371	0.000296	0.000189	8.1e-05	-0.000259	-0.000699	-0.00132	-0.00176	-0.00223	-0.00264	-0.00296	-0.00325	-0.0033	-0.00295	-0.00274	-0.00231	-0.00163	-0.00136	-0.00116	-0.000844	-0.000478	-0.000246	7.1e-05	0.000441	0.00102
	1.66825	0.000208	-0.000237	-8.4e-05	8.1e-05	-0.000195	-8.6e-05	-0.000515	-0.000277	-0.000168	-0.000317	-0.000462	-0.000132	-0.000124	-0.000177	-1.6e-05	-0.000109	9e-06	0.000238	0.00012	0.000146	0.000344	0.000272	0.000377	0.000292	0.000294	0.000413	8.9e-05	-0.000349	-0.000703	-0.00107	-0.00152	-0.00206	-0.00244	-0.00279	-0.0029	-0.00275	-0.00244	-0.00234	-0.00206	-0.00161	-0.00139	-0.00106	-0.000633	-0.000291	-0.000304	0.000134	0.000653	0.000797
	1.7096	0.000111	0.000311	0.000313	9.9e-05	-0.000101	-0.00021	-0.000488	-9.3e-05	-0.000168	-0.000423	-0.000382	-4.3e-05	-8.8e-05	-5.3e-05	4e-05	-3.6e-05	3.8e-05	0.000101	9.4e-05	9.6e-05	0.000185	0.000225	0.000341	0.000289	0.000401	0.000249	4e-06	-0.000355	-0.000495	-0.000949	-0.00137	-0.00168	-0.00212	-0.00224	-0.00251	-0.00258	-0.00245	-0.00231	-0.00204	-0.00149	-0.000975	-0.000911	-0.000709	-0.000437	-0.000256	0.000108	0.000376	0.000654
	1.76825	0.000289	0.000186	-8.6e-05	-8.4e-05	-0.000461	-0.00038	-0.000231	-0.000251	-0.000346	-0.00028	-0.000147	4.5e-05	5.3e-05	-0.000144	-0.000113	-5.8e-05	4e-06	-0.000112	-7.7e-05	0.000124	0.000167	0.000272	0.000339	0.000331	0.000317	0.000203	9.5e-05	-0.000132	-0.000384	-0.000777	-0.00113	-0.00138	-0.00174	-0.00193	-0.00227	-0.00222	-0.00211	-0.00188	-0.00161	-0.00137	-0.00112	-0.000864	-0.000525	-0.000529	-0.000368	-0.000128	0.000207	0.000212
	1.83361	-0.000145	-2.6e-05	0.00026	-1.4e-05	-0.00025	-0.000266	-0.000206	-0.000472	-0.0003	-9.9e-05	7.2e-05	-0.000164	-9.5e-05	-0.00021	-0.000117	-8e-05	-0.000191	-0.000124	1.1e-05	0.000189	0.000198	0.000342	0.000237	0.00019	0.000261	0.0003	0.000116	-4.3e-05	-0.000227	-0.000519	-0.000746	-0.000969	-0.00126	-0.00163	-0.00175	-0.00164	-0.00174	-0.00177	-0.00158	-0.00105	-0.000745	-0.000809	-0.000553	-0.000441	-0.00031	-1.9e-05	0.000207	0.000304
	1.85761	-3e-06	-6.8e-05	0.000125	-1.7e-05	-0.000111	-0.000171	-0.000148	-0.000357	-0.000363	-6.3e-05	4.5e-05	-0.000238	-0.000138	-0.000215	-0.000124	-8.9e-05	-0.000141	-6.3e-05	3.4e-05	0.000156	5.4e-05	0.000229	0.000374	0.000269	0.000441	0.000301	4.8e-05	-5.6e-05	-0.000175	-0.00039	-0.000612	-0.000917	-0.00107	-0.00126	-0.00161	-0.00167	-0.00184	-0.00158	-0.00127	-0.000931	-0.000891	-0.000955	-0.000371	-0.000333	-0.000331	-7.2e-05	0.000182	0.000368
	1.91763	0.000178	-8.5e-05	0.00013	0.000451	-7.6e-05	-7.1e-05	6.7e-05	-0.000198	-2.1e-05	-6.5e-05	-0.000238	-0.000219	-0.000254	-0.000217	-5e-05	-5.9e-05	-4.9e-05	-0.000113	-0.000143	3.6e-05	0.000141	0.000279	0.000459	0.000409	0.000211	0.00017	0.000194	0.000178	-4e-06	-0.000175	-0.000274	-0.000576	-0.000717	-0.00104	-0.00131	-0.00128	-0.000956	-0.00108	-0.00121	-0.000859	-0.000492	-0.00055	-0.000504	-0.000501	-0.000456	-0.000235	0.000235	0.000275
	1.9776	-0.000122	-0.000125	0.000204	-0.000116	-0.000112	4e-05	-7.1e-05	-0.000114	-0.000106	-0.000335	-0.000125	-0.000125	-1.8e-05	-7.8e-05	-0.000199	-0.000176	-0.000226	-0.000209	-6.4e-05	0.000145	0.000272	0.000319	0.000258	0.000293	0.000409	0.000341	0.000203	0.000319	0.000175	3e-05	-0.000134	-0.000329	-0.000382	-0.000392	-0.000703	-0.000848	-0.000813	-0.000684	-0.000628	-0.000705	-0.000676	-0.000859	-0.000546	-0.000276	-0.000378	-0.000198	0.00014	0.000146
	2.02561	-6e-05	0.000432	0.000361	1.8e-05	0.000106	-0.000163	-0.000193	-0.000103	-0.000351	-0.000243	2e-06	-2.6e-05	-8.6e-05	-9.9e-05	-0.000201	-0.000305	-0.000383	-0.000157	3.1e-05	0.000207	0.000155	0.000358	0.000226	0.000333	0.000383	0.000384	0.00023	0.000293	0.000187	0.000101	0.000153	0.000257	1e-05	-3.6e-05	-0.000389	-0.000404	-0.000464	-0.000675	-0.000637	-0.000685	-0.000583	-0.000405	-0.00032	-0.00021	-0.000326	0	8.3e-05	-1.1e-05
	2.07627	0.000205	0.000212	2.3e-05	-4e-06	-0.000261	-0.000282	-0.000163	-0.000304	-0.000233	5e-05	1.3e-05	-0.000101	-0.000111	-0.000175	-0.000145	-0.00015	-0.00017	-0.000126	-2.6e-05	7.6e-05	0.000199	0.000386	0.000298	0.000321	0.000236	0.000171	0.000237	0.000254	0.000259	0.000438	0.000534	0.000486	0.000334	0.000236	8.8e-05	-0.000188	-0.000356	-0.000539	-0.000506	-0.000295	-0.000374	-0.000368	-0.000124	-0.000168	-0.000292	-7.1e-05	1e-06	-0.000303
	2.11762	0.000155	-0.0002	3.4e-05	7.1e-05	-0.000328	-0.000336	-0.000191	-0.000228	2.9e-05	0.000176	-0.000107	-0.000216	-8.4e-05	-0.000135	-0.000131	-0.000164	-0.000216	-0.000111	1.1e-05	2.7e-05	0.000125	0.000306	0.000291	0.000247	0.000239	9.1e-05	0.000281	0.000459	0.000466	0.000655	0.000712	0.000787	0.000586	0.000509	0.000138	4.8e-05	0.000168	3e-06	-0.000234	-0.000205	-0.000221	-0.000377	-0.000195	-0.000218	-0.000272	-2e-06	-0.000101	-0.000379
	2.16696	-0.00031	0.000202	-1.4e-05	-6.4e-05	-0.000318	-0.000105	-0.000156	4.9e-05	-0.000125	-0.000209	-0.000201	-3.7e-05	1.9e-05	-0.000166	-0.00025	-0.000258	-8.9e-05	-5.9e-05	3.9e-05	4.5e-05	0.000106	0.000185	0.00026	0.000196	0.000204	0.00021	0.000461	0.000598	0.000664	0.000723	0.000927	0.000951	0.000917	0.000884	0.000756	0.000507	0.00034	0.000219	5.5e-05	-9.1e-05	-0.000182	-0.000281	-0.000117	2.9e-05	-3.4e-05	-9.4e-05	-0.000152	-0.000309
	2.22428	-0.000121	-0.00038	-3.4e-05	-6.1e-05	-0.000148	-8.7e-05	-0.000284	-9.7e-05	-0.00017	-2.1e-05	4.2e-05	-5.7e-05	-8.7e-05	-0.000182	-0.000151	-0.00014	-6.5e-05	8e-06	-0.000143	-2.3e-05	6.5e-05	0.00016	0.000216	0.00024	0.000347	0.000308	0.000351	0.000397	0.00073	0.000964	0.00129	0.00133	0.00138	0.0013	0.000938	0.000896	0.000532	0.000371	8.7e-05	0.000142	0.000155	-3e-05	-0.000215	-0.000223	-0.000103	4.9e-05	-3.6e-05	-0.000547
	2.27626	-0.000112	-6.3e-05	0.000306	0.000288	-0.00037	-0.000435	-2e-05	1.9e-05	0.000207	-1.9e-05	-7.1e-05	-3.9e-05	0.000179	-4e-05	3.9e-05	4.9e-05	-9.3e-05	1.3e-05	-4.7e-05	-3e-05	6e-05	0.000266	0.00036	0.000204	0.000147	0.000186	0.000359	0.000564	0.000951	0.00116	0.00149	0.00141	0.00171	0.00163	0.0014	0.00117	0.000901	0.00061	0.000623	0.00037	5.2e-05	-6.5e-05	8.8e-05	-5e-05	-8.8e-05	-0.000139	-0.000145	-0.000475
	2.32692	0.000105	5e-06	0.000155	5.5e-05	-0.000155	-0.000129	-0.000109	0.000118	-7e-05	-6.5e-05	6.1e-05	0.000137	0.000135	0.000139	-3.2e-05	3.3e-05	0	1.5e-05	-9.7e-05	-4.8e-05	7.4e-05	0.00026	0.000271	0.000156	0.000222	0.00025	0.000345	0.000661	0.00087	0.0012	0.00156	0.00178	0.00202	0.00185	0.00174	0.00151	0.00131	0.000863	0.000471	0.000564	0.000517	0.000242	0.000201	4.3e-05	-0.000106	-0.000195	-0.000241	-0.000748
	2.36426	0.000272	-0.000376	-6.1e-05	-2.9e-05	-5e-05	-0.00011	-0.00011	8.2e-05	-8e-05	1.6e-05	0.000104	0.000236	0.000206	0.000198	-6.3e-05	1.3e-05	-9.5e-05	-8e-06	5.5e-05	-3e-06	0.0001	0.000173	0.000273	0.000273	0.00028	0.000225	0.0003	0.000614	0.000915	0.00126	0.0017	0.00185	0.00226	0.00203	0.00192	0.00164	0.00121	0.00107	0.000795	0.000925	0.000683	0.000377	0.000205	4.9e-05	-7.5e-05	-0.000105	-0.000369	-0.000823
	2.40963	-0.000161	-0.000187	5e-05	-0.000171	-0.000273	-0.000171	5e-06	2.2e-05	7.7e-05	0.000186	0.000195	6.7e-05	0.000214	9.4e-05	8e-05	5.6e-05	-0.000134	-4.1e-05	-0.000168	-3.2e-05	7e-05	0.000202	0.000285	0.000205	0.000197	7.4e-05	0.000269	0.000629	0.000941	0.00142	0.00196	0.0022	0.00251	0.00219	0.00188	0.0017	0.00158	0.00135	0.00131	0.00107	0.000748	0.000461	0.000272	0.000138	-8e-05	-0.00019	-0.0003	-0.000881
	2.48027	-0.000195	3.3e-05	-0.000408	-5e-06	-4e-06	0.000145	0.000119	7.6e-05	3e-05	0.00031	0.000276	3.7e-05	7.1e-05	-2.9e-05	-1.9e-05	-9.6e-05	-0.000102	-0.000156	-0.000222	-0.000145	-7.1e-05	0.00013	2.9e-05	5.6e-05	0.000204	0.000106	0.000272	0.000677	0.00107	0.00157	0.00205	0.00239	0.00262	0.00256	0.00231	0.00225	0.0021	0.00168	0.00138	0.00125	0.000928	0.000399	0.000225	0.000342	5e-05	-7.2e-05	-0.000567	-0.00112
	2.52427	-9e-06	-2e-06	-0.000116	0.000295	-6.4e-05	0.000334	0.000106	0.00014	0.000166	0.000303	0.000421	0.000124	0.000148	-3e-05	-0.000155	-0.000212	8e-06	-7.1e-05	3.9e-05	-0.000235	-0.000216	8.9e-05	9.2e-05	8.4e-05	0.000198	0.000164	0.000223	0.000625	0.00107	0.00175	0.00205	0.00242	0.00274	0.00275	0.00253	0.00229	0.00214	0.00189	0.00153	0.00123	0.000748	0.000586	0.000466	0.000247	3.9e-05	-0.000138	-0.000601	-0.00126
	2.56562	0.000592	0.00019	0.000263	0.000142	6.1e-05	0.000275	0.000118	8.1e-05	0.000258	0.000271	0.000322	5e-05	0.000221	2.4e-05	-4.6e-05	-7.9e-05	-2.6e-05	-0.000117	-0.000139	-0.000201	5.6e-05	4.5e-05	5.7e-05	6.9e-05	0.000176	4.5e-05	0.000222	0.00063	0.0011	0.00164	0.00226	0.00261	0.00287	0.00281	0.00268	0.0024	0.0022	0.00194	0.0017	0.00145	0.00102	0.00078	0.000428	0.000341	-7.8e-05	-0.000305	-0.00061	-0.00131
	2.62696	0.000702	0.000155	0.00022	0.000334	0.000118	0.000131	-1.7e-05	0.000198	0.000116	0.00022	0.000187	9.1e-05	1.5e-05	-3.7e-05	-7.2e-05	-0.000121	-3.9e-05	-0.000134	-0.000281	-0.000219	-0.000111	-4.2e-05	-3.6e-05	-4.8e-05	0.000209	8e-05	0.000231	0.000718	0.00104	0.0017	0.00237	0.00261	0.00296	0.00294	0.00272	0.00246	0.00234	0.00227	0.00199	0.00159	0.00123	0.000715	0.000463	0.000128	-8e-06	-0.000333	-0.000632	-0.00129
	2.67625	3.5e-05	-0.000371	0.000343	0.00024	-6.1e-05	-0.000125	-2.3e-05	-5.8e-05	-3e-06	0.000226	0.000172	0.000155	7e-05	-3.2e-05	-0.00018	-0.000124	-3.5e-05	-0.000101	-0.000227	-0.0002	2.2e-05	-6.4e-05	-2.2e-05	4.3e-05	-4.5e-05	-8.4e-05	0.000246	0.000816	0.00113	0.00178	0.00247	0.00284	0.00289	0.00295	0.00276	0.00262	0.00252	0.00223	0.00203	0.00159	0.00124	0.00074	0.000719	0.000313	4.1e-05	-0.000219	-0.000605	-0.00158
	2.7176	-1.3e-05	-0.000254	0.000422	0.000647	2e-05	3.1e-05	0.000191	-0.000317	5e-06	0.000181	0.000238	0.000116	-2.6e-05	2.8e-05	9.5e-05	-1.7e-05	-5.3e-05	-0.000118	-8.6e-05	-0.000132	9.8e-05	2.8e-05	-0.00012	-3.8e-05	9e-06	-1.3e-05	0.000284	0.000812	0.00115	0.00174	0.00241	0.0027	0.00289	0.00298	0.00287	0.00262	0.00258	0.00242	0.00211	0.00163	0.0015	0.00104	0.000937	0.000472	6.2e-05	-0.000273	-0.000625	-0.00143
	2.77762	0.000159	0.000603	0.000324	9.9e-05	-1.7e-05	0.000287	-1.4e-05	-2e-05	7e-06	0.000154	-9.8e-05	0.000104	-3.1e-05	9.3e-05	-5.8e-05	-9e-06	4.9e-05	-0.000109	-4.2e-05	-3e-05	-4.2e-05	-5.2e-05	-5.3e-05	5.2e-05	3e-05	0.000141	0.000336	0.000769	0.00113	0.00168	0.00226	0.00259	0.00294	0.00286	0.00276	0.00267	0.00264	0.00259	0.00213	0.00198	0.00176	0.00128	0.00096	0.000626	0.000309	8e-06	-0.000597	-0.00141
	2.82828	0.000353	0.000373	0.000299	0.000145	7.8e-05	2.7e-05	6e-06	-6.3e-05	-3.2e-05	1.3e-05	0.00016	-2.2e-05	-0.000116	-5.2e-05	-0.000195	5.6e-05	1.6e-05	7e-06	-0.000105	-0.000119	-1.2e-05	3e-06	1.5e-05	0.000129	6.4e-05	0.00016	0.000451	0.000615	0.000911	0.00161	0.00215	0.0026	0.00283	0.00268	0.00282	0.00269	0.00254	0.0026	0.00224	0.00213	0.00194	0.00128	0.00102	0.000796	0.000477	-0.000139	-0.000632	-0.00134
	2.87629	0.000103	-9.2e-05	-8.6e-05	4.1e-05	-0.000191	-0.000247	-0.000142	-0.000113	-2.5e-05	0.000148	0.000235	3.5e-05	0.000159	-7.9e-05	7.5e-05	0.000157	-3.6e-05	-6.4e-05	-0.000102	-6.4e-05	-3.8e-05	1.8e-05	-2.3e-05	9e-05	0.000193	7.7e-05	0.000311	0.000597	0.0009	0.0015	0.00214	0.00244	0.00274	0.00267	0.00275	0.00259	0.0026	0.00271	0.00243	0.0021	0.0018	0.00126	0.00105	0.000673	0.000293	-4.3e-05	-0.00047	-0.00119
	2.93494	-0.000386	0.000155	-0.000116	0.000195	-0.000427	-0.000382	0.000173	-3e-05	-2e-05	0.000172	0.000152	4.3e-05	0.00026	-2.5e-05	-7.4e-05	5.6e-05	2.8e-05	2.8e-05	-5e-06	-0.000141	2.5e-05	3.8e-05	-5.1e-05	7.4e-05	0.000116	6e-06	0.000171	0.000647	0.000976	0.00133	0.00193	0.00215	0.0025	0.00244	0.0026	0.00271	0.00256	0.00258	0.00222	0.00211	0.00173	0.00122	0.000936	0.000387	0.000161	7.1e-05	-0.000211	-0.00109
	2.97496	-3.8e-05	0.000157	-0.00026	9.6e-05	-0.000196	-0.000286	-0.000156	-0.000135	0.000185	0.000154	0.000148	4.5e-05	7.5e-05	5e-06	5.7e-05	0.000116	4.6e-05	2.7e-05	-2.9e-05	-7.5e-05	2.6e-05	-2.3e-05	-3.8e-05	9.4e-05	4.3e-05	-1e-05	0.00021	0.000579	0.000891	0.0012	0.00187	0.00214	0.0025	0.0025	0.00251	0.00242	0.00244	0.00248	0.00232	0.00207	0.00161	0.00126	0.00094	0.000406	0.000314	0.000101	-0.000159	-0.00101
	3.01759	3e-06	0.000555	-0.00015	-0.000191	-0.000439	-0.000269	3e-05	-6e-05	3e-06	0.000224	0.000225	-0.000106	0.000107	0.00013	-8e-05	0.000154	8.6e-05	-1e-05	-2.5e-05	-2.3e-05	-4e-06	-5.1e-05	-1.3e-05	0.000161	8e-05	3e-06	7.6e-05	0.000373	0.000619	0.00112	0.00177	0.00215	0.00227	0.00224	0.00223	0.00221	0.00246	0.00245	0.00216	0.00181	0.00148	0.00106	0.0011	0.000777	0.000508	7.6e-05	-0.000153	-0.00084
	3.05762	-5.3e-05	0.000512	9.7e-05	-3.7e-05	-0.000251	-1.6e-05	-7e-06	6.4e-05	-6e-06	0.000143	0.000112	2.5e-05	0.000227	0.000208	0.000175	0.000268	0.000109	8.3e-05	-5.3e-05	-3.5e-05	5.3e-05	2.9e-05	0.000134	0.000213	-4e-06	-8e-06	-4.4e-05	0.000355	0.000611	0.00116	0.00158	0.0019	0.00191	0.00204	0.00207	0.00207	0.00224	0.00215	0.00199	0.00161	0.00163	0.00145	0.00119	0.000686	0.000439	0.00018	-0.000254	-0.000811
	3.13493	5.5e-05	-0.000175	0.000293	-1e-06	3.6e-05	-6.9e-05	0.000121	-0.000186	9.4e-05	3.6e-05	0.000468	0.000124	6.5e-05	3.2e-05	0.000111	0.00028	0.000244	0.000136	0.000201	5.5e-05	8.5e-05	-2.4e-05	-9.2e-05	4.9e-05	-1.2e-05	-2.6e-05	0.000152	0.000373	0.000609	0.000813	0.00115	0.00155	0.00161	0.00167	0.00165	0.00163	0.00198	0.00227	0.00243	0.00209	0.00173	0.00118	0.000965	0.000723	0.000301	0.000147	-0.00019	-0.000481
	3.1656	0.000162	3.5e-05	9.7e-05	-0.000191	-0.000243	-0.00011	-0.000339	-0.000145	9.9e-05	0.000196	0.00025	0.000149	1.4e-05	0.000182	0.000194	0.000138	0.000199	0.000162	0.000252	2.3e-05	-4e-06	-7.4e-05	-6.5e-05	5.3e-05	1.3e-05	1.8e-05	0.000114	0.000313	0.000505	0.000758	0.00114	0.00141	0.00143	0.00147	0.00153	0.00169	0.00206	0.00231	0.00208	0.00196	0.00161	0.00118	0.0011	0.000725	0.000385	0.000153	-0.0001	-0.000537
	3.21493	4e-05	-0.00045	-0.0002	-0.000432	-0.000218	-0.000251	-5.7e-05	0.000145	0.000268	0.000203	0.00014	0.000166	0.000155	0.000268	0.000314	0.000125	0.000163	0.000105	-1.9e-05	-5.6e-05	-6.9e-05	-1.7e-05	7.7e-05	0.000149	-1.4e-05	-3.8e-05	6.7e-05	0.000218	0.000412	0.000732	0.00098	0.00112	0.00126	0.00131	0.00146	0.00169	0.00181	0.00213	0.00173	0.00189	0.00164	0.00121	0.00101	0.0007	0.00052	0.000229	-4e-05	-0.000536
	3.27495	-0.000387	0.000143	-0.000169	-8e-05	-0.00047	-0.000248	-0.000193	2e-06	2.5e-05	0.000124	0.000159	4e-06	0.000139	0.000106	5.9e-05	0.000148	5.3e-05	-5e-06	0.000112	6e-05	0.000116	6.5e-05	0.000157	0.000239	2.8e-05	-5.9e-05	-0.000123	0.000189	0.000283	0.000539	0.000725	0.000805	0.000968	0.000935	0.00117	0.00143	0.00176	0.00194	0.00177	0.00175	0.00147	0.00122	0.00108	0.000779	0.000483	0.000278	3.4e-05	-0.000297
	3.32429	-0.000176	4.3e-05	-0.00045	-0.000284	-0.000138	-0.000248	-8.2e-05	-4.7e-05	0.000269	4.8e-05	0.000265	7.8e-05	0.000161	8.8e-05	8.8e-05	0.000131	0.000177	0.000236	0.000214	0.000152	0.000219	6.2e-05	3.1e-05	8.4e-05	0.000104	-4.6e-05	-4.3e-05	0.000138	9.9e-05	0.000322	0.000518	0.000513	0.0007	0.000786	0.00104	0.0013	0.00157	0.00165	0.0015	0.0016	0.00156	0.0013	0.000985	0.00058	0.000258	-3.5e-05	-2.2e-05	-0.000294
	3.35628	5e-05	-1.7e-05	-0.000287	-0.000341	-2.1e-05	-0.000237	-5.1e-05	-7.8e-05	0.000199	8.5e-05	0.000319	0.000131	9.2e-05	0.000128	9.2e-05	0.000204	0.000224	0.000331	0.000231	0.000194	7.4e-05	9.3e-05	5.6e-05	6e-06	0.000172	-7.6e-05	2.3e-05	-7.6e-05	-1.7e-05	0.000315	0.000482	0.000522	0.000701	0.000743	0.000983	0.00109	0.00134	0.00162	0.00168	0.00156	0.00141	0.00106	0.000771	0.000252	0.000198	0.000105	5.6e-05	-0.000298
	3.42428	0.000109	-2.2e-05	-7.2e-05	0.000243	0.000341	-2.3e-05	-0.000251	-0.000183	0.000199	9.2e-05	0.000181	0.000156	-0.000156	8e-06	0.00018	0.000209	0.000117	0.000322	0.000167	6.5e-05	0.000147	0.000126	0.000151	0.000155	9.1e-05	-0.000215	-0.000184	-6.7e-05	0.000103	0.000167	0.000414	0.000474	0.000342	0.000239	0.000571	0.00101	0.00137	0.00154	0.00138	0.00107	0.00092	0.000605	0.000588	0.000443	4.1e-05	0.000102	0.000314	-0.000168
	3.4576	9.9e-05	0.000225	-7.7e-05	0.0003	6e-06	-3e-05	-0.00013	-0.00018	0.000175	7.1e-05	0.000133	0.000177	8.2e-05	4.8e-05	0.000216	0.000231	0.000188	0.000239	8.3e-05	7.3e-05	0.000173	0.000231	8.7e-05	7.4e-05	6e-06	-0.000129	-8.1e-05	-7.9e-05	8.7e-05	0.000123	0.000277	0.000191	0.000102	0.000244	0.000451	0.000811	0.00104	0.00119	0.000856	0.000871	0.000967	0.000637	0.000637	0.00038	2.5e-05	0.000188	0.00034	1.7e-05
	3.52158	0.000334	-0.000185	3.4e-05	7.8e-05	-0.000295	-9.2e-05	-0.000271	-0.000233	-0.000167	7.9e-05	4.8e-05	0.000152	2.1e-05	0.00013	0.000123	0.000221	6.3e-05	0.000198	0.000302	0.000159	7.8e-05	-9e-06	-3e-06	0.000153	4.5e-05	-1.8e-05	0.000107	-0.000107	-8.8e-05	-3.9e-05	-2.6e-05	5.9e-05	8.1e-05	8.2e-05	1.7e-05	0.000134	0.000455	0.000833	0.0011	0.000974	0.000805	0.00059	0.000774	0.000496	0.000309	0.000121	0.000182	0.000198
	3.57494	0.000101	-0.000119	-8.8e-05	4.9e-05	-0.000453	-0.000203	5.7e-05	-0.000157	7.7e-05	0.000266	0.000153	8e-06	-5.8e-05	0.000119	3.5e-05	0.000241	0.000278	0.000245	0.000213	5.9e-05	5.3e-05	4.3e-05	-2e-05	0.000105	0.000202	4.7e-05	-3.7e-05	-0.000163	-0.000274	-4.4e-05	-0.000109	-0.000269	-0.000296	-0.000442	-0.000334	7.6e-05	0.000319	0.000614	0.00064	0.000819	0.000742	0.000748	0.000536	0.000246	0.000187	0.000201	0.000249	2.1e-05
	3.61629	-0.000226	-0.000441	-0.000226	7.6e-05	-0.000315	-0.000333	0.000194	0.000116	0.000142	0.00018	0.000242	-7.7e-05	-2.6e-05	0.000106	0.0001	0.000408	0.000205	0.000187	7.8e-05	0.000103	0.000201	5.7e-05	0.00013	5.7e-05	0.000128	2.7e-05	-0.000122	-0.000116	-0.000243	-8.6e-05	-0.000206	-0.000268	-0.000493	-0.000458	-0.000362	-0.000176	0.000179	0.000539	0.000909	0.00073	0.000502	0.000344	0.000278	0.000271	0.000129	7.7e-05	0.000188	1e-06
	3.67763	-9.9e-05	-0.000191	-0.000115	-5e-05	3.1e-05	-0.000108	0.000464	0.000133	0.000141	4.9e-05	0.000128	-4.9e-05	0.000174	6.6e-05	-2.1e-05	0.000193	0.000262	0.000252	0.000184	0.000232	0.000182	0.000145	8.2e-05	7e-05	-1.1e-05	1.9e-05	0.000164	4.7e-05	-0.000206	-0.00025	-0.000354	-0.000443	-0.000689	-0.000832	-0.000653	-0.000269	4e-05	0.000332	0.000322	0.000335	0.000313	0.000258	5.4e-05	6.7e-05	1.9e-05	0.000142	0.000268	-2e-05
	3.71761	5.1e-05	-1.7e-05	0.000253	0.000196	0.0002	-0.000163	0.000313	-5.9e-05	-7.2e-05	6.9e-05	0.000298	0.000158	8e-06	7.2e-05	2e-06	0.000104	0.000337	0.000308	0.000317	0.000155	7.8e-05	0.000172	0.000116	4e-06	0.00018	0.000265	0.00022	7e-06	-0.000251	-0.000332	-0.000419	-0.000635	-0.000838	-0.000881	-0.000646	-0.000414	-0.000331	6.8e-05	0.000242	0.000264	7.2e-05	0.000171	0.000215	0.000399	0.000143	0.000229	0.000392	-9.6e-05
	3.77493	0.000426	0.00082	0.000221	0.000172	-0.000129	-8.5e-05	6.8e-05	-0.000448	-0.000158	-5.2e-05	8.7e-05	-2.9e-05	7.6e-05	-2.3e-05	-9e-05	6.5e-05	0.00018	0.000151	0.000193	0.000159	0.000101	6.7e-05	0.000232	0.000187	0.000235	9.8e-05	0.000136	-0.000166	-0.000257	-0.000421	-0.000494	-0.00066	-0.000913	-0.000996	-0.000894	-0.000781	-0.000515	-0.00019	-0.00029	0.000113	0.000336	0.000411	0.000403	8.8e-05	0.000173	0.000283	0.000323	-7.1e-05
	3.87625	0.000228	0.000809	3.9e-05	-0.00024	-0.000296	3.6e-05	4.9e-05	-4.2e-05	-4.5e-05	-4e-06	-0.000126	5.1e-05	-3.7e-05	-9.4e-05	-1.5e-05	0.000147	5.9e-05	0.000196	0.000364	0.000283	0.000216	0.000139	0.000221	9e-05	0.000162	-4.3e-05	5.7e-05	-0.000195	-0.000267	-0.000334	-0.000606	-0.000855	-0.00105	-0.00132	-0.00117	-0.00102	-0.000589	-0.000396	-0.000117	0.000125	0.000435	0.000536	0.000318	9e-05	0.000198	0.000333	0.000308	0.000247
	3.96826	0.000331	0.000117	-0.000102	-6.8e-05	-0.000255	-0.000195	-0.000178	-0.000241	-7e-05	-1.9e-05	0.000115	-8.2e-05	-1.4e-05	7.4e-05	0.000367	0.000225	0.00019	9.8e-05	0.000161	9e-05	8.8e-05	0.000175	7.9e-05	6.9e-05	0.000287	0.000185	8.3e-05	-3e-06	-0.000284	-0.000568	-0.000684	-0.00081	-0.000938	-0.00113	-0.00131	-0.00109	-0.000538	-0.000346	-0.00041	-0.000124	-5.4e-05	0.000164	0.00026	0.000319	0.000137	8e-05	0.000164	0.000387
	4.07629	0.000439	-0.000186	-0.000194	0.000122	0.000186	4.9e-05	-1.8e-05	-0.000285	-0.000142	-0.00015	0.000138	-0.000235	-1.3e-05	6.4e-05	-9.3e-05	7.9e-05	8.5e-05	0.000137	8.8e-05	5.4e-05	0.000151	0.000317	0.000199	0.00025	0.000245	0.000153	6e-05	-0.000216	-0.000234	-0.000326	-0.00044	-0.000562	-0.000804	-0.00108	-0.00137	-0.00153	-0.00131	-0.00088	-0.000464	-0.000124	-9.9e-05	-0.000191	-1.2e-05	0.000172	-1.1e-05	4.5e-05	0.000242	0.000103
	4.17629	-1.4e-05	0.000211	0.00019	0.000102	-1.5e-05	-0.000207	0.0001	-6.7e-05	2.8e-05	0.000102	-0.000117	-0.000158	-3.2e-05	-0.000208	-0.000185	-7.2e-05	6.9e-05	0.000137	0.000197	0.000103	0.000103	6.4e-05	6.8e-05	0.000223	0.000303	0.000225	-4e-06	-3.6e-05	-2.4e-05	-0.000105	-0.000159	-0.00063	-0.00079	-0.00126	-0.0015	-0.00193	-0.00165	-0.00114	-0.000609	-0.000283	-0.000132	-0.000244	-0.00016	-0.000178	-0.00011	0.000188	0.000244	-9.9e-05
	4.28427	2.9e-05	-0.000122	0.000383	0.000278	7.1e-05	-0.000179	-0.000109	-0.000117	-0.00016	-5.1e-05	-0.000122	-0.000168	1e-05	-0.000203	-1.6e-05	-7.2e-05	0.00012	-4.4e-05	8.8e-05	-2.1e-05	0.000253	0.000193	0.000243	0.000195	0.000385	0.000264	-1.4e-05	-1e-06	-0.000187	-0.000291	-0.000209	-0.000406	-0.000578	-0.00123	-0.00175	-0.00195	-0.00162	-0.00113	-0.000725	-0.000247	-3e-06	8.7e-05	-1e-06	8.8e-05	-0.00015	-0.000116	8.1e-05	0.000119
	4.3683	4.4e-05	0.000103	0.000132	3.7e-05	-0.000129	-8e-05	-0.000168	4e-06	-0.000146	-1.3e-05	-0.000118	-0.000186	-0.000133	-0.000127	6e-06	5.5e-05	0.000129	7.1e-05	0.000106	0.000209	0.000285	0.000238	0.000291	0.000199	0.000211	0.000166	9.1e-05	0.000139	5e-06	8.5e-05	0.000105	-0.000105	-0.000493	-0.00128	-0.00162	-0.00178	-0.00145	-0.00102	-0.000485	-0.00022	-0.000373	-0.000288	-0.000228	-9.2e-05	-0.00023	8.8e-05	0.000308	1e-05
	4.47363	-1.7e-05	7.1e-05	-6.2e-05	7.2e-05	-0.000231	-9.1e-05	0.000184	-4.8e-05	-0.000444	-0.000202	-0.000192	-7.2e-05	-0.000104	-6.2e-05	0.000133	0.000131	8.6e-05	0.000135	7e-05	0.000195	0.000262	0.000235	0.000177	0.000275	0.000423	0.000295	0.000208	0.000109	0.000177	0.000193	0.000313	0.00016	-0.000356	-0.000999	-0.00154	-0.00178	-0.00163	-0.00109	-0.000466	-5.5e-05	-0.000219	-0.000266	-0.000301	-0.000447	-0.000317	-0.000221	-0.000132	-0.000311
	4.56696	-2.5e-05	-0.00017	9.8e-05	9.9e-05	-0.000207	2.9e-05	8.3e-05	0.000147	-1.2e-05	2.6e-05	0.000168	7.1e-05	4.5e-05	-0.000108	8.7e-05	3e-05	-4.2e-05	0.000145	9.1e-05	0.000233	0.000254	0.00021	0.000357	0.000303	0.000285	0.000186	0.000181	0.000208	0.000321	0.000343	0.000467	0.000266	-0.000401	-0.000977	-0.0015	-0.00177	-0.00135	-0.000915	-0.000494	-0.000297	-0.000252	-0.000389	-0.000115	-7.8e-05	-0.000175	-0.000136	-0.000143	-0.00042
	4.67759	-4.4e-05	-4.1e-05	5.8e-05	0.000354	-1.1e-05	9.4e-05	5.9e-05	0.00019	9.6e-05	-0.000132	0.000114	-4.1e-05	-0.000132	-0.000143	-2.4e-05	8e-06	8.1e-05	5.5e-05	4.4e-05	0.00011	0.000149	0.000157	0.000166	0.000222	0.000225	7.7e-05	0.000315	0.000209	0.000235	0.000529	0.000581	0.000289	-0.000301	-0.000845	-0.00144	-0.00153	-0.000917	-0.000165	0.000282	0.00017	0.000211	-0.000155	-0.00026	-0.000163	-0.000158	-0.000181	-4.8e-05	-0.000104
	4.7696	0.00044	-0.000177	0.00035	8.3e-05	4.6e-05	0.000221	0.000104	6e-06	-6.6e-05	-8e-05	-3.2e-05	-5.8e-05	-4.9e-05	-4.3e-05	-9.8e-05	-5.5e-05	-0.000157	0.000104	0.000132	-9.4e-05	8.2e-05	7.9e-05	0.000106	0.000167	7.3e-05	9.3e-05	0.000237	0.000408	0.000495	0.000582	0.000785	0.000562	-7.6e-05	-0.000549	-0.000805	-0.000722	-0.000285	5.5e-05	9.3e-05	8e-06	-5.9e-05	-0.000219	-0.000134	-0.000229	-0.00029	-6.7e-05	4.2e-05	-0.000187
	4.8843	0.000459	0.000163	0.000298	4e-06	-3.8e-05	0.00015	1e-06	1.1e-05	0.000128	-0.000114	2.8e-05	-0.000174	-0.00011	-0.000104	2.6e-05	-5.4e-05	4.9e-05	4.1e-05	-4.7e-05	-7.7e-05	-4.7e-05	0.00014	0.000145	0.000195	7.8e-05	0.000142	0.000319	0.000371	0.000439	0.000727	0.000918	0.000754	0.000263	-0.000416	-0.000681	-0.000535	-0.000306	0.000108	-6.4e-05	-0.000151	-0.000126	-0.000515	-0.00049	-0.000189	-0.000102	-0.000124	-0.000279	-0.000341
	4.96827	0.000374	0.000536	1.2e-05	0.000294	0.000285	2e-05	-5e-06	-0.000131	0.000107	-0.000135	-0.000209	2.1e-05	-5e-06	-0.000119	-0.000155	-0.000138	-0.000152	6.3e-05	0.000138	9.2e-05	-1.9e-05	0.000185	0.000196	9.8e-05	0.000215	1.5e-05	0.000327	0.000349	0.000591	0.000731	0.000916	0.000694	0.000294	-0.000299	-0.000854	-0.000657	-0.00021	2.7e-05	2.6e-05	5.6e-05	0.000281	0.000138	-0.000196	-0.000122	-0.00013	-0.00015	-0.000169	-0.000513
	5.05896	7.5e-05	0.000323	0.000234	-2.2e-05	-3.8e-05	6.4e-05	0.000281	4.3e-05	-2.4e-05	-7.8e-05	-0.000133	-0.000171	-0.00032	-0.000148	-1.5e-05	-3e-05	9e-05	-1.7e-05	0.000111	7.3e-05	4.9e-05	1.9e-05	9.5e-05	9.8e-05	0.000145	6.4e-05	0.000194	0.000405	0.000602	0.000817	0.000775	0.000674	0.0001	-0.000442	-0.000934	-0.000275	0.00051	0.000897	0.000482	0.000202	-6.5e-05	-0.000178	-0.000334	-0.000436	-0.00028	-0.000173	-0.000125	-0.00037
	5.16694	0.000124	4.4e-05	-7.7e-05	0.000315	-1.6e-05	0.000103	0.000127	8.3e-05	-0.000174	3.1e-05	-0.000164	-0.000104	8e-05	-2.5e-05	-0.000118	5.7e-05	-5.2e-05	3.2e-05	-4e-06	6.4e-05	-4.4e-05	5.5e-05	0.000104	0.000214	0.000221	0.000151	0.000292	0.000391	0.000502	0.000738	0.000784	0.000725	0.000499	-7.3e-05	-0.000159	4.9e-05	0.000412	0.000663	0.000545	0.000175	-0.000168	-0.000224	3.2e-05	-3.7e-05	-0.000169	-0.000132	-5.9e-05	-0.000426
	5.2856	7.7e-05	9.4e-05	0.00026	1.5e-05	7.6e-05	-8.7e-05	-6.2e-05	-0.000167	-0.000105	-0.000183	-1e-05	-1.9e-05	-0.000186	6.9e-05	5.5e-05	3.2e-05	0.000105	5.7e-05	6.1e-05	8e-05	0.000124	0.000196	0.000153	0.000142	3.8e-05	2.1e-05	0.000166	0.000423	0.000472	0.000787	0.000858	0.000642	0.000406	-3.7e-05	-0.000118	9e-05	0.000668	0.000971	0.000755	0.000384	7.1e-05	-0.000121	0.00025	3.5e-05	-0.000125	-0.000121	8e-05	-0.000269
	5.37761	-7.7e-05	-0.000123	0.000123	0.000431	2.1e-05	0.000129	0.000152	9.9e-05	3.3e-05	-2.1e-05	8.6e-05	-0.000104	-4.5e-05	-0.000127	-5.3e-05	9.8e-05	0.000118	6.4e-05	-4.1e-05	-8.7e-05	0.000156	-5e-05	-5.8e-05	3.1e-05	0.000237	0.00026	0.000315	0.000349	0.000453	0.00052	0.000638	0.000483	0.000287	0.000208	0.000263	0.000624	0.000697	0.000935	0.000787	0.000438	3.7e-05	-4.8e-05	3.6e-05	7.4e-05	-6.9e-05	1.2e-05	5e-06	-0.000444
	5.47629	3e-05	-0.000791	-9.4e-05	-2e-06	-1e-05	0.000114	0.000231	-0.000239	-0.000114	-0.000149	0.000167	0.000203	-6.3e-05	-5e-06	3.8e-05	-6.8e-05	-3.8e-05	0.000106	-2.3e-05	8e-06	0.000263	0.000259	0.000132	0.000136	8.1e-05	-4e-06	9e-06	0.000222	0.000326	0.000323	0.00058	0.000473	0.000218	0.000296	0.000401	0.000621	0.000806	0.000835	0.00055	0.000276	9.8e-05	-3.9e-05	3.9e-05	6.3e-05	-5.6e-05	-4.1e-05	-0.000216	-0.000586
	5.57628	7.8e-05	-1e-06	0.000216	5e-06	-0.00047	-0.000189	6.8e-05	-0.00015	-0.000338	-0.000217	8e-06	6e-06	9.1e-05	-9.2e-05	0.000138	0.000178	0.000126	0.00024	0.000101	0.000137	5.3e-05	-1.1e-05	-7.2e-05	-3.3e-05	7.6e-05	-9e-06	2.7e-05	0.000239	0.00023	0.000534	0.000428	0.000466	0.000233	7.1e-05	0.00027	0.000621	0.000921	0.00091	0.000597	0.000553	0.000411	0.000329	0.000178	8.9e-05	-6.3e-05	0.000106	0.000102	-6e-05
	5.66692	0.000367	-2.1e-05	-3e-05	9.3e-05	0.00011	-0.000161	2.5e-05	-0.000108	-3.6e-05	-0.000152	-8.7e-05	1.7e-05	0.000252	0.000131	6.9e-05	0.000176	0.000206	3.5e-05	-8e-05	-6.3e-05	-3.6e-05	7e-06	-1.7e-05	9.2e-05	3.4e-05	0.000172	0.000219	0.000203	0.000142	0.000283	0.000453	0.000153	7.4e-05	0.00016	0.000197	0.000826	0.00138	0.00118	0.000713	0.00041	0.000289	0.000173	4.7e-05	5.8e-05	-0.000183	-6e-05	0.000124	-0.000276
	5.77495	-0.000372	0.00012	-6.6e-05	0.000254	-2.7e-05	-0.000106	1.4e-05	-0.000243	1.7e-05	0.000112	0.000133	-0.000195	-4.1e-05	-0.000129	-3.3e-05	0	-4.4e-05	2.2e-05	4.4e-05	5.5e-05	7.2e-05	0.000112	3.8e-05	0.000181	0.000198	0	-3.7e-05	7.5e-05	5.1e-05	0.000174	0.000282	0.000259	0.000196	0.000169	0.00023	0.000583	0.000863	0.000668	0.000294	0.000146	0.000227	0.000308	0.000273	0.000255	-1.6e-05	0.000122	6.2e-05	-0.00031
	5.88426	-0.000413	3.1e-05	6.6e-05	0.00022	1.9e-05	1.4e-05	0.000119	7.7e-05	-3.3e-05	-0.000174	-0.000304	-0.000163	0.000249	-8.5e-05	-9.5e-05	2.5e-05	0.000159	0.000149	1.9e-05	0.00016	0.000117	0.000175	0.000165	0.000223	0.000179	-8e-06	-5.1e-05	9.9e-05	2.9e-05	0.000104	1e-06	-0.00011	-2.6e-05	-7.6e-05	0.000147	0.000556	0.000811	0.000755	0.000663	0.000386	0.000132	9.3e-05	0.000394	0.000349	8.1e-05	0.000189	0.00035	0.000114
	5.97494	0.000254	0.000553	0.000397	0.000249	-1.7e-05	9e-06	-0.000317	-0.000565	-0.000199	-7.2e-05	-0.000162	-0.000192	8.9e-05	7.4e-05	-9.4e-05	4.4e-05	4.8e-05	9.4e-05	-1.3e-05	0.000127	9e-05	0.000139	0.000135	0.000204	0.000225	1.2e-05	-6e-05	-4e-05	-1.6e-05	-9e-06	6.1e-05	-3.6e-05	-6.3e-05	-3.7e-05	0.000153	0.000361	0.000555	0.000681	0.000702	0.000675	0.00032	0.000267	0.000142	2.7e-05	2.8e-05	0.000101	0.00011	-4.8e-05
	6.07494	0.000134	-0.000347	8e-06	-0.000284	-0.000211	0.000136	-5.1e-05	-0.000357	-0.000105	1.3e-05	-1.4e-05	-0.000124	8.6e-05	2.9e-05	-1.7e-05	7.9e-05	0.000215	0.00015	0.00014	0.00018	0.000163	0.000183	0.000165	0.000125	0.000205	0.000172	5.7e-05	-1e-05	-2.6e-05	-3.3e-05	7.6e-05	-0.000156	-0.000225	-5.2e-05	0.000168	0.000483	0.00028	0.000287	0.000328	0.000273	0.000431	0.000272	0.000288	0.000213	4e-06	6.7e-05	8.2e-05	-0.000177
	6.16827	-0.000233	-0.000434	0.000288	0.00031	2.1e-05	-0.000141	-0.000208	-0.000261	-0.000156	-2.4e-05	-3.6e-05	-0.000148	8.6e-05	-1e-05	-8.6e-05	-5.3e-05	8.1e-05	0.000221	0.000143	0.000122	0.000129	0.000179	0.000236	0.000249	0.000203	0.000176	9.5e-05	0	1.7e-05	-3.1e-05	-0.000174	-0.000306	-0.000459	-0.000368	-1.8e-05	0.000219	0.000259	0.000403	0.000287	0.000297	0.000509	0.000474	0.000638	0.000586	0.000342	9.6e-05	8.6e-05	-0.000173
	6.27493	8.9e-05	0.000117	-8e-06	-0.000359	-0.0001	-1.3e-05	-0.000109	5.2e-05	-9.3e-05	1.7e-05	-0.000123	4.5e-05	6.9e-05	4.8e-05	-0.000131	-1.3e-05	7.2e-05	0.000198	0.000161	0.000128	9e-05	0.000138	0.000202	0.000289	0.000319	0.000148	0.000142	2e-05	-0.000127	-4.1e-05	-5.9e-05	-0.000209	-0.00036	-0.000483	-0.000429	0.00011	0.000427	0.000787	0.000866	0.000885	0.00104	0.00091	0.000428	0.000149	0.000129	0.000108	0.00018	-0.000154
	6.36694	0.000526	-0.000117	-7.9e-05	2.9e-05	7.8e-05	0.000334	0.000163	-0.000285	-5.1e-05	-8.9e-05	7.7e-05	-7.2e-05	5e-06	-6.5e-05	1.3e-05	9.6e-05	0.000105	0.000221	0.000264	0.000178	0.000125	0.000292	0.000254	0.000282	0.000144	0.000102	0.000207	0.000112	-7.5e-05	-0.000151	-0.000229	-0.000166	-0.000293	-1.9e-05	0.000162	0.000381	0.000563	0.000551	0.000397	0.000213	0.000251	0.000378	0.000527	0.000352	0.000147	0.000189	9.1e-05	-9.8e-05
	6.4856	0.000175	0.000428	0.000186	0.000103	0.000119	-0.000256	-0.000205	-0.000165	-0.000151	1.3e-05	6.7e-05	-9.5e-05	7.5e-05	-4e-05	0.000145	0.000163	0.000203	0.000135	0.000192	0.000135	0.000208	0.000232	0.000328	0.000282	0.000234	0.00013	0.000126	1.9e-05	-0.000107	-0.000105	-0.000162	-0.000175	-0.000323	-0.000522	-0.000252	-0.000123	0.00027	0.000437	0.000594	0.000563	0.000645	0.000487	0.000381	0.000207	3e-05	-7.5e-05	1.9e-05	-0.000129
	6.57762	0.000242	0.000776	0.000501	-0.000159	-2.8e-05	-0.000157	3.3e-05	-0.000175	-0.000104	0.000178	1e-05	1.3e-05	0.000113	0.000112	6e-06	0.000158	0.000137	0.000137	0.000208	0.000262	0.000265	0.000144	0.000214	0.000196	0.000155	0.000163	0.000121	7.7e-05	-0.000129	-0.000288	-0.000218	-0.000212	-0.000323	-0.000464	-0.000328	1e-06	0.000238	0.000478	0.000331	6.7e-05	4.5e-05	-7e-05	5.1e-05	3e-05	-4.2e-05	8.1e-05	0.000192	-2.6e-05
	6.66693	0.000231	0.000181	0.000101	-2.3e-05	6.8e-05	-0.000249	6.6e-05	-0.0003	-0.000299	0.0001	-8e-05	-0.000122	1.2e-05	0.000101	0.000154	0.00013	5.8e-05	-4.7e-05	0.000115	7.3e-05	9.5e-05	0.000153	0.00012	5.6e-05	0.000131	7.1e-05	0.000106	0.000183	-4.6e-05	-7e-05	-9.7e-05	-0.000122	-0.000314	-0.000579	-0.0005	-0.000384	-7.6e-05	-6.6e-05	9.1e-05	0.000201	0.000191	0.000159	0.000152	0.000136	1.5e-05	5.8e-05	8.9e-05	-2e-06
	6.78295	-0.000111	0.000545	0.000194	0.000223	-9.3e-05	9.3e-05	0.000101	-0.000125	-0.000349	4.8e-05	0.000136	-1.1e-05	-0.000156	-0.000128	2.2e-05	0.00015	0.00011	0.000182	9.2e-05	-1.5e-05	9e-05	0.000125	2.3e-05	0.00012	0.000126	8.3e-05	0.000352	0.000206	0.000137	-0.000155	-0.000299	-0.000383	-0.000448	-0.000524	-0.00041	-0.000478	-0.00013	9.8e-05	1e-05	3.5e-05	5.8e-05	-6e-06	9.5e-05	0.000146	3.6e-05	-1.8e-05	-0.000167	-0.000102
	6.87628	0.000126	-0.000221	4.5e-05	0.000158	-0.00027	-0.000159	-2.8e-05	1.6e-05	-1.8e-05	-0.000176	-0.000241	-5.6e-05	0.000185	0.000146	-6.5e-05	-0.000118	0.000123	0.0001	0.000162	0.000123	6.8e-05	6.5e-05	0.000188	0.000341	0.00031	0.000301	0.000154	6.5e-05	4.2e-05	-0.000151	-0.000157	-0.000339	-0.000579	-0.000393	-0.000396	-0.000429	-0.000264	-0.000321	-0.000178	7.2e-05	0.000196	0.000235	0.000161	6e-05	-0.00014	-0.000118	3.9e-05	1.3e-05
	6.98294	-0.000178	-0.000136	-0.000177	6.1e-05	-0.000359	-0.000153	-0.000171	-0.000125	0.000136	-1.1e-05	-2.9e-05	-0.000146	2.6e-05	-6.8e-05	0.000118	8.4e-05	-9e-06	0.000208	0.000319	0.000138	8.2e-05	0.000152	-3e-05	0.000137	0.000235	0.000111	0.000143	0.000136	7.2e-05	-1.8e-05	-7.8e-05	-0.000262	-0.0005	-0.000471	-0.000462	-0.000359	-0.000171	-0.00019	-0.000136	0.000105	8e-06	-5.1e-05	0.00012	6e-05	0.000121	0.000202	0.000134	-4.4e-05
	7.08563	0.000403	0.000215	-0.000141	0.00019	3.3e-05	-1.2e-05	-2.5e-05	-0.00011	0.000226	2.2e-05	0.000202	-7.9e-05	-0.00029	0.000151	0.00023	0.000234	1.9e-05	8.6e-05	-3.4e-05	-6.2e-05	-8.5e-05	6.6e-05	-9e-06	0.000125	0.000175	0.000175	0.000243	0.000429	0.000196	-7e-05	-0.000127	-0.000186	-0.000194	-0.000227	-0.000284	-0.000419	-0.000297	-0.000101	-5.8e-05	9e-05	9.6e-05	7.9e-05	0.000185	0.000156	0.000151	8.4e-05	-1.8e-05	-0.000101
	7.17627	0.000265	2.5e-05	-0.000151	-0.000195	0.000247	0.000164	-7.2e-05	-0.00018	-9e-06	9.2e-05	0.000378	3e-05	-7.7e-05	-2e-05	-0.000131	-7.6e-05	-8.8e-05	-5.7e-05	-4.4e-05	4.2e-05	0.000176	0.000158	0.000153	0.000117	0.000232	8e-05	0.000166	0.000161	0.000178	-2.8e-05	-7.5e-05	-0.000169	-0.000172	-0.000125	-0.00012	-0.000105	-0.000149	-8.9e-05	-7.7e-05	3.7e-05	-9e-05	-0.000114	-6.3e-05	3.5e-05	-5.9e-05	-0.000189	-7.3e-05	-0.000237
	7.27626	-0.000108	6.4e-05	-7.9e-05	-2.8e-05	-0.000301	0.00034	0.000483	0.000301	-0.000123	-1e-05	-0.000127	-0.000243	-0.000114	-0.000306	-0.000103	-8.9e-05	6.2e-05	0.000102	7.9e-05	6.6e-05	9.7e-05	0.000214	3.3e-05	-5.7e-05	0.000208	0.000175	0.000232	0.000345	0.00025	8.7e-05	-5.5e-05	-0.000181	-5.8e-05	-2.2e-05	-4e-06	-0.000104	-0.000188	-0.00031	-0.000147	-3.1e-05	-0.000203	-0.000265	3e-05	-1.2e-05	9.3e-05	6.1e-05	-2e-06	-0.000217
	7.36695	0.000521	0.000166	0.000499	0.000278	0.000316	0.000162	-0.000131	-0.000158	-0.000332	-0.00038	-0.000152	-0.000156	3.2e-05	1.8e-05	6.7e-05	0.000192	4.6e-05	-7.4e-05	-9e-05	-7.7e-05	2.6e-05	0.000115	0.000211	0.000138	0.00034	0.00017	0.000233	0.000322	0.000125	-8.9e-05	-0.000102	-0.0002	-0.000147	-0.000118	3.1e-05	-0.000173	-0.000286	-0.000251	-3.1e-05	0.000145	0.000202	0.000213	0.000557	0.00024	0.000122	0.000106	1.7e-05	5.6e-05
	7.48561	0.000128	-0.000379	-0.000166	0.000145	-0.000204	-0.000191	6.6e-05	-0.000238	-4e-05	0.000142	-4.2e-05	-0.000143	-6.1e-05	-0.000102	2.3e-05	8.9e-05	1e-06	0.000172	0.000144	0.000204	0.000114	0.000131	0.000106	0.000151	0.000126	3.2e-05	4.3e-05	7.1e-05	0.000137	-0.000139	-0.000176	-9.3e-05	3.8e-05	0.000195	0.000241	0.000285	0.000247	0.000361	0.000225	0.000184	0.000347	0.000175	0.000225	0.000106	2.5e-05	-0.000148	0.000159	0.000157
	7.57625	-0.000171	-0.000248	-7.5e-05	-0.000357	6.1e-05	0.000123	0.000133	-1.3e-05	-0.000134	-0.000104	-0.000178	-6.1e-05	-0.000101	7.4e-05	0.000203	0.000266	1.1e-05	8.2e-05	0.00015	6.5e-05	1.4e-05	5.7e-05	5.2e-05	0.000119	0.000134	8.1e-05	0.0002	0.000167	0.000233	7.7e-05	0.00013	0.000219	0.000402	0.000476	0.000436	0.000235	8.7e-05	0.000121	-0.000147	-0.000141	-0.00012	-0.000254	0.000111	0.000176	0.000153	7e-05	0.000106	-0.000223
	7.68159	0.000199	0.000125	0.000139	0.000461	-0.000239	-0.000351	-0.000437	-0.000285	-4e-05	-2.2e-05	0.000115	0.000164	0.000114	0.0001	4.3e-05	0.0001	-2.5e-05	6.4e-05	-0.000146	-2e-05	3.3e-05	-4.1e-05	5.9e-05	0.000112	0.000314	0.000267	0.000343	0.000276	0.000331	0.00016	0.000137	7.1e-05	0.000138	0.000213	0.000141	-5.2e-05	-0.000129	-0.000184	-0.000125	0.000115	0.000397	0.000574	0.000461	0.000258	-1.7e-05	-8.1e-05	-0.000122	-0.00022
	7.77492	0.00017	0.000118	-8e-05	-0.000298	-0.000323	-0.000293	-2e-05	5.2e-05	0.000242	3.9e-05	-1.2e-05	-0.000109	7.3e-05	-9.9e-05	-9.2e-05	6.5e-05	6.9e-05	7.5e-05	1.4e-05	5.2e-05	0.000103	0.000153	0.000152	0.0003	0.000351	0.000253	0.000261	0.000166	0.000118	7.9e-05	-3.3e-05	-0.000164	-6.2e-05	0.000169	0.000333	0.000462	0.000432	0.00027	0.000143	0.000202	8.5e-05	4.9e-05	7.1e-05	9.9e-05	-6.2e-05	-0.000236	-5.1e-05	-0.000214
	7.87761	-0.000185	-0.000165	0.000478	0.000221	-8e-06	9.4e-05	-3.8e-05	0.000112	2.5e-05	0.000111	0.000289	-0.00011	7.4e-05	-0.00014	4.7e-05	3.7e-05	0.000209	0.00016	0.000281	0.000238	0.000156	0.000129	0.000261	0.000172	0.000282	7e-05	0.000183	0.00011	-0.00011	-3.2e-05	9e-06	-4e-05	0.000319	0.000445	0.0004	0.000146	1.8e-05	-2.8e-05	1.9e-05	3.4e-05	4.2e-05	0.000158	0.000179	0.000131	6e-05	2.2e-05	9.2e-05	-0.00015
	7.98427	0.000109	4.3e-05	1.6e-05	0.000259	0.000206	0.000199	0.000148	-2.7e-05	-0.000172	-3.1e-05	-2e-05	-0.0001	0.000192	0.000135	0.000187	0.000172	0.00013	0.000117	0.00014	1.7e-05	8.9e-05	0.000169	0.000173	0.000127	0.000238	-2.8e-05	0.000193	-3e-05	5.3e-05	2.4e-05	5.9e-05	9.5e-05	0.000289	0.000313	0.000341	0.000239	0.00011	-5.7e-05	8.6e-05	0.000172	0.000393	0.000495	0.000433	0.000139	8.2e-05	-3e-05	6.7e-05	-0.000234
	8.0683	0.000238	-7.2e-05	7.4e-05	0.000236	0.000217	4e-06	-0.000201	-9.7e-05	-3.7e-05	0.000139	0.000206	0.000131	0.00023	0.000195	0.000128	2.9e-05	5e-06	0.000209	0.000102	6.9e-05	0.00014	0.000105	6.6e-05	0.000208	0.000185	3.8e-05	0.000216	0.000119	6e-05	-4.3e-05	-3.5e-05	3.7e-05	0.000252	0.000367	0.000407	0.000255	0.000381	0.000298	0.000183	0.000131	0.000169	0.000224	0.000379	0.000108	-7e-06	-4.1e-05	-1.6e-05	-0.00033
	8.18294	1.6e-05	1.5e-05	1.3e-05	-6.6e-05	0.000174	0.000154	-1.6e-05	-2e-06	0.0001	0.000205	0.000146	0.000187	0.000111	4.4e-05	-0.000224	-7.3e-05	-4.3e-05	0.000168	0.000164	0.000122	9.5e-05	-4.7e-05	5.4e-05	8.6e-05	0.00013	1.4e-05	9e-05	0.000118	-0.000152	-0.000125	-5.5e-05	4.7e-05	0.00027	0.000373	0.000408	0.000374	0.000179	0.000243	0.000308	0.000253	5e-06	0.000137	4.5e-05	-5.1e-05	-0.000153	7.1e-05	-7.3e-05	-0.000159
	8.28696	0.000139	0.000431	0.000125	0.000431	0.000532	0.00017	0.000178	1.1e-05	1.9e-05	-4e-06	-0.000111	2.5e-05	5.4e-05	-9.6e-05	-0.00022	-0.000124	-2.8e-05	0.00014	9.9e-05	-3.1e-05	-2e-06	-5.4e-05	6.1e-05	0.000147	6e-05	-4.1e-05	5.7e-05	3.9e-05	-0.000145	-0.000154	-2.1e-05	-0.000116	0.000168	0.000425	0.000428	0.000407	0.000246	8.2e-05	0.000112	0.000205	9.9e-05	0.000125	-5.3e-05	-0.000125	-0.000129	8.9e-05	4.7e-05	0.000175
	8.38563	0.00049	0.000188	8e-06	0.000283	0.000153	0.000189	-7.7e-05	5.9e-05	8.4e-05	8.4e-05	-5.6e-05	-5.6e-05	9.4e-05	3e-06	-4.4e-05	-0.000104	-0.000119	-2e-06	4.6e-05	-4.5e-05	4e-06	2.4e-05	0.000124	0.000149	3.2e-05	-7.7e-05	-1.4e-05	-8.3e-05	-6.6e-05	-0.000101	3e-06	6.9e-05	0.00022	0.00036	0.00033	0.000269	3.2e-05	4.4e-05	-5.4e-05	0.000113	0.000165	0.000122	-0.00017	-0.000176	-0.000151	-0.000181	-6.2e-05	-2.8e-05
	8.48563	0.00023	0.000107	-4.9e-05	0.000101	-0.000109	8.4e-05	7.4e-05	-5.9e-05	3.8e-05	9.1e-05	0.000181	-0.000129	-8e-06	-0.000119	-0.0002	-0.00012	-9.9e-05	6.6e-05	2.5e-05	1.5e-05	2.1e-05	5.5e-05	9.4e-05	7.7e-05	4e-06	0.000106	0.000121	0.000143	5.1e-05	-2.5e-05	5e-06	-7e-06	0.00015	0.000185	0.000236	0.000206	3.5e-05	-7.2e-05	-0.00011	5e-06	-4.8e-05	-8.7e-05	-9.3e-05	-9.4e-05	-0.000178	-0.00017	-0.000177	-0.000233
	8.57494	7e-05	5.1e-05	0.00034	0.000304	-5e-05	6e-06	-0.000129	-2.7e-05	-5.4e-05	-8.8e-05	-2.4e-05	-0.000129	-2.1e-05	-1e-06	1.4e-05	2.5e-05	7.3e-05	-4e-06	6.4e-05	-1e-06	1.7e-05	0.000123	0.000204	0.000146	7.1e-05	0.000115	0.00012	-3.2e-05	2.4e-05	-9.1e-05	-2.1e-05	-7.4e-05	5.2e-05	9.4e-05	6.8e-05	-7e-06	-0.000126	-0.00017	-5.9e-05	5.2e-05	0.000172	0.000134	0.000182	3.6e-05	-8.3e-05	-9.4e-05	-0.000123	-0.000335
	8.6696	-0.000108	0.000218	0.000104	0.000155	2.8e-05	-5.6e-05	-0.000187	-0.000325	-0.000125	-3.9e-05	-3.2e-05	-0.000139	3.3e-05	5e-06	-5.2e-05	-7.1e-05	9.6e-05	-2.6e-05	-5.5e-05	-8.9e-05	2e-05	0.000132	0.000112	8.8e-05	0.000107	0.000124	7.6e-05	-2.6e-05	4e-06	-0.000259	-0.000131	-0.000169	-5.1e-05	9.1e-05	-6e-06	8.8e-05	-1e-06	-7.8e-05	0.000122	0.000316	0.000427	0.000357	0.000345	0.000114	-5.1e-05	-5.8e-05	-1.7e-05	-0.000272
	8.78561	0.00015	0.000434	0.000206	5.9e-05	-0.000212	-0.000127	-0.000355	-5e-05	-7.7e-05	0.000315	-7.6e-05	-4.2e-05	0.000103	6.9e-05	-0.000112	-1e-06	8e-06	2e-06	-0.000148	7.9e-05	6.8e-05	0.000174	0.000118	0.00021	0.000232	0.000172	7.2e-05	-1.1e-05	-3.8e-05	-0.000251	-7.8e-05	-6.7e-05	-4e-06	0.000187	0.000293	0.000316	0.000161	0.000167	0.000133	0.000322	0.000233	0.000306	0.000273	0.00016	4.6e-05	0.000139	1.9e-05	-6.2e-05
	8.9763	-0.00045	0.000421	-8.1e-05	1.3e-05	-0.000121	-0.000271	-0.000228	-0.000111	-0.000208	6.7e-05	-8e-05	-4.4e-05	-8e-05	-0.000179	-3e-06	1.6e-05	6e-06	1.6e-05	9.4e-05	3.5e-05	2e-05	0.000101	6.3e-05	4.8e-05	-2.8e-05	-1.7e-05	-1.7e-05	-1.8e-05	-0.00013	-0.000143	-0.00018	-0.000123	-1.1e-05	0.000215	0.00028	0.000419	0.000278	3.5e-05	1.9e-05	5.1e-05	0.00015	2.1e-05	4.2e-05	7.9e-05	-0.000104	0.000148	4.2e-05	-7.1e-05
	9.17629	0.000232	-0.000144	-0.000237	5.8e-05	-0.000328	-0.000212	-6.5e-05	9e-05	0.000151	-1.1e-05	0	4.8e-05	-0.000152	-4.3e-05	-0.000163	9.1e-05	6.7e-05	-4.2e-05	-0.000109	-5e-06	-3.8e-05	-1.8e-05	4e-05	0.000164	0.000167	1.9e-05	0.000169	0.000131	1e-05	-0.000145	-0.00023	-0.000214	-0.000153	2.5e-05	3.2e-05	9.2e-05	3e-06	-0.000101	5.8e-05	0.000148	0.000296	0.00034	0.000366	0.000146	-7.8e-05	-9.3e-05	-3.4e-05	-0.000286
	9.3776	0.000252	-0.000202	-0.000315	-0.000106	-0.000264	-0.000232	-0.00029	-0.00023	-0.000194	-5.6e-05	0.000146	4.7e-05	-0.000111	9e-06	-1.9e-05	0.000157	0.00011	4.5e-05	-2.7e-05	7.7e-05	5.9e-05	0.000189	0.000137	7.6e-05	0.000138	0.000107	0.000199	9e-05	3e-05	-7.3e-05	-5.7e-05	-0.000147	-3.6e-05	0.000261	0.000154	8.4e-05	-3.8e-05	8.1e-05	0.000207	0.000314	0.000511	0.000381	0.000412	0.000249	0.000185	0.000129	0.000115	4.6e-05
	9.57759	-3.6e-05	0.000139	0.000111	-2e-06	-0.000225	-0.000247	-1.1e-05	-0.000123	-8.6e-05	-1.7e-05	-0.000125	8.2e-05	-2.3e-05	-0.000107	7.5e-05	0.000108	0.000122	5.7e-05	4.6e-05	8.1e-05	1.6e-05	-1e-05	0.000129	0.000212	0.000272	0.000141	0.000109	0.000102	0.000234	7.2e-05	-5.1e-05	-2.8e-05	0.000191	0.000318	0.0003	0.000282	9.9e-05	0.00013	0.000121	0.000198	0.000245	0.000369	0.000287	0.000243	0.000297	0.000258	8.9e-05	-0.000157
	9.78562	0.000161	0.000141	3.6e-05	0.00027	0.000142	0.000265	0.000113	0.000133	6.2e-05	-0.000107	-3.6e-05	3.8e-05	5.8e-05	-0.000117	8.1e-05	6.1e-05	3.3e-05	0.000112	0.000154	0.000183	9.9e-05	6.7e-05	0.000127	-2.3e-05	8e-05	0.000172	6.1e-05	0.000169	0.000151	-9e-06	-0.000107	-0.000165	3.8e-05	0.000349	0.000451	0.000367	0.00021	0.000305	0.000101	0.0002	0.000379	0.000378	0.000184	0.000256	4.9e-05	0.000123	-5.5e-05	-0.000101
	9.97493	0.000604	0.000315	8.4e-05	-0.000115	5.4e-05	0.000255	-0.000135	5.9e-05	0.000269	0.000103	3.3e-05	0.000117	0.000149	0.000187	6e-06	0.000129	0.000105	0.000122	0.000162	0.000158	9.2e-05	6e-05	4.9e-05	-4.2e-05	0.000133	4.7e-05	5.6e-05	0.000102	1.1e-05	5.9e-05	0.000146	0.000111	0.000247	0.000318	0.000264	-1.5e-05	0.00015	-0.000175	-0.000219	-4.2e-05	6.8e-05	0.000172	0.000105	0.000174	0.000217	0.000253	-7e-06	-0.000371
	10.1843	3.8e-05	0.000161	7e-06	-9.4e-05	0.000171	0.000198	8e-05	-9.3e-05	1.1e-05	6.8e-05	3.3e-05	-1.2e-05	1.9e-05	-7.8e-05	-0.000181	-4.3e-05	1.4e-05	0	0.000114	0.000125	0.000221	0.000242	6e-05	9.8e-05	9.9e-05	-7e-06	5.5e-05	3.9e-05	-7.4e-05	-0.000109	-2.6e-05	-9.9e-05	3.6e-05	0.000261	0.000351	0.000519	0.000488	0.000296	0.000174	0.00012	0.000192	-6.4e-05	0.00012	-9.8e-05	1.2e-05	-2e-05	-0.000148	-0.000162
	10.3869	0.000278	-0.000115	0.00026	0.000266	0.000105	-6.8e-05	4.7e-05	-4.1e-05	9.4e-05	8e-06	0.000213	0.000149	4.8e-05	3.4e-05	-1e-05	-1.3e-05	7e-06	-9.3e-05	-0.000228	-0.000106	-5.4e-05	-6e-05	6.4e-05	1.6e-05	0.00013	5e-06	1.7e-05	3.5e-05	1.7e-05	-2.9e-05	-5.5e-05	-0.000102	1.2e-05	0.000144	0.000329	0.000302	-3.7e-05	-7.4e-05	-0.000161	-0.000106	-3.7e-05	2e-06	0.000133	0.000139	-0.000129	5.6e-05	3.2e-05	-6e-05
	10.5829	0.000202	8.9e-05	-0.000232	0.000222	6.6e-05	0.000184	0.000149	0.000142	0.000136	-0.000142	5.2e-05	-3.6e-05	-3.8e-05	-7.8e-05	-0.000188	-6.8e-05	0.000101	0.000107	-0.000116	2.9e-05	4.5e-05	-4e-06	-6.1e-05	4e-06	-9e-06	-8.5e-05	-2.1e-05	-2.8e-05	6e-06	0.00011	5.9e-05	2.3e-05	0.000195	0.000292	0.000247	0.000283	0.000195	9.8e-05	5.4e-05	0.000182	0.000185	0.000135	0.000186	-4e-06	-9.2e-05	-3.7e-05	-2e-05	-0.000262
	10.7843	0.000414	-8e-05	-4.8e-05	0.000103	-0.00032	-0.000155	-0.000319	-0.000188	-0.000155	-8e-05	-0.000119	-2.1e-05	-4.5e-05	-0.000211	-0.000267	-0.000154	-0.000128	5.3e-05	3.2e-05	9.1e-05	0.00014	0.000204	0.000106	0.000282	0.00023	0.000262	0.000115	0.000223	0.000102	4e-06	0.000109	-5e-06	0.000133	0.000293	0.000337	0.000222	-8.6e-05	7e-06	2.1e-05	7e-05	3e-05	8.4e-05	2.6e-05	9.5e-05	1.3e-05	-9.4e-05	-6.3e-05	-6.3e-05
	10.9842	-0.000135	4.8e-05	-6e-06	0.00016	-0.00037	-0.000418	-0.000382	-0.000337	-0.000381	-0.000165	0.000218	-3.6e-05	7.9e-05	0.000219	9e-05	0.000167	0.000142	0.000182	0.000177	-4.4e-05	6.6e-05	0.000134	5e-06	-3.8e-05	0.000103	7.9e-05	2.1e-05	0.000106	6.8e-05	-6.8e-05	4.8e-05	-4.3e-05	0.000262	0.000256	0.000175	0.00027	0.000107	1.8e-05	-2.7e-05	-6.8e-05	1.3e-05	0.00011	4.4e-05	0.000117	-8.1e-05	1.5e-05	0.000233	1.8e-05
	11.1829	-0.000506	-0.000171	-0.000232	-0.000155	-0.000238	-0.000154	-2.1e-05	0.000184	-4.1e-05	-0.00011	0.000205	-8.7e-05	-6.5e-05	-0.000151	-0.000217	-0.000149	-0.00017	-2.4e-05	5.2e-05	0.000136	4e-05	0.000223	0.000189	8.2e-05	0.000184	7.6e-05	0.000173	8.8e-05	-1.6e-05	-1.1e-05	2.5e-05	8.9e-05	0.000108	0.000136	0.000268	0.000194	6.7e-05	2.7e-05	-1e-06	0.000175	0.000239	0.00011	4e-06	7.4e-05	-0.000266	-0.000162	-4.7e-05	-6.7e-05
	11.3856	0.000274	0.000317	0.000244	0.000141	-0.000386	-4e-05	-0.000279	-0.000336	3.1e-05	-9.2e-05	-3.7e-05	0.000111	9e-05	-1.4e-05	-1.2e-05	5.1e-05	-0.000186	-0.000131	-4.5e-05	-7.5e-05	2.2e-05	-2.6e-05	-4.3e-05	-1.2e-05	8.8e-05	8.1e-05	2.5e-05	6.5e-05	3.4e-05	-9e-06	-6.1e-05	-0.000159	-1.2e-05	0.000153	-8e-06	-0.000173	-0.000246	-0.000237	-2.8e-05	6.3e-05	0.000349	0.000569	0.000353	0.000184	5.1e-05	-0.000116	-3.3e-05	-0.000219
	11.583	0.000138	-0.000255	4.9e-05	-3.9e-05	-0.000197	-0.000231	-0.000234	9e-05	-4.9e-05	-2.9e-05	-0.000173	-0.000154	-2.1e-05	-1.6e-05	-2.3e-05	-0.000184	3.1e-05	1.5e-05	8.2e-05	8.1e-05	3.1e-05	4.7e-05	-0.000271	0.000174	0.000132	8.3e-05	0.000252	0.000123	0.00013	2.9e-05	2.7e-05	7.2e-05	0.000155	0.000111	0.000111	-9.4e-05	-0.000206	-0.000126	-0.000182	-8e-05	-7e-06	1.4e-05	-0.000104	-0.000137	-0.00025	-0.000269	-8.6e-05	-6.1e-05
	11.775	0.000383	-2.3e-05	-0.000291	0.000146	-0.000114	-5.1e-05	-0.00034	-0.000337	5.7e-05	5e-05	2.9e-05	3.6e-05	-6.6e-05	-6.2e-05	-0.000162	-9.1e-05	-8.3e-05	0.000136	7.1e-05	-2.4e-05	-1e-05	0.000154	0.000124	-3e-05	0.000128	5e-06	3.5e-05	6.9e-05	4.9e-05	-5e-05	-6.3e-05	-7.5e-05	-9e-06	-8e-06	-4.7e-05	-6.7e-05	-0.000434	-0.000309	-0.000243	1.1e-05	0.000159	0.000185	0.000221	0.000212	2.7e-05	8.4e-05	0.000129	-0.000104
	11.9829	-0.000402	-8.5e-05	0.000151	-0.000158	-0.000136	-0.000208	-0.000128	0.000147	-0.000157	-6.1e-05	-1.8e-05	7.4e-05	0.000105	7.3e-05	9.2e-05	0.000102	2.2e-05	2.6e-05	7e-06	-6.5e-05	7.4e-05	0.000123	1.6e-05	0.000212	0.000229	2.3e-05	6e-05	-8.5e-05	-6e-06	8e-06	-5e-05	-3.4e-05	0.000175	0.000181	0.000145	0.000157	5.1e-05	0.000112	0.000157	0.000276	0.000358	0.000385	0.000424	0.000126	0.000149	9.1e-05	0.000164	0.000138
	12.1856	0.000231	-2.1e-05	-7.4e-05	-5.2e-05	-0.000116	-0.000284	0.000142	3e-05	-0.00011	-2.7e-05	-0.000104	-0.000177	5.1e-05	-0.000193	-6.2e-05	-4.2e-05	-9.5e-05	3.8e-05	-1.2e-05	-6e-06	-7.2e-05	-7.4e-05	-9.5e-05	3.5e-05	-1.2e-05	-3.3e-05	1.4e-05	3.8e-05	4.1e-05	9.1e-05	9.7e-05	0.000104	0.000194	0.000194	9.5e-05	0.000149	4.8e-05	-3.7e-05	-5.3e-05	2.8e-05	8.5e-05	0.000284	0.000133	-8e-06	-0.000141	1.5e-05	0.00017	6.3e-05
	12.3843	0.000436	-0.000292	-1.4e-05	-0.000322	2e-05	-0.000213	-0.000208	-0.000315	6e-06	3.7e-05	0.000139	-0.00011	-7.6e-05	-0.000217	-0.000241	-9.4e-05	-4.1e-05	-9.3e-05	-5.6e-05	-1.8e-05	6.3e-05	3.2e-05	0.00012	6e-05	0.000178	0.000141	0.000184	0.000241	6.8e-05	0.000126	9.1e-05	0.000119	0.000103	6.6e-05	-5.9e-05	-9.9e-05	-0.00013	-0.000189	-0.00024	-0.000101	9.6e-05	-6.9e-05	-0.000106	-0.000138	-0.000164	-2.7e-05	3.7e-05	-5.8e-05
	12.5762	0.000211	8.5e-05	0.000207	3e-05	-0.000195	-5.7e-05	-0.000109	-0.000205	-0.000136	-0.000175	-0.000101	-2.5e-05	-0.000146	-4.9e-05	-2.7e-05	-4.3e-05	3.2e-05	0.000165	0.000166	0.000131	0.000247	0.00012	0.000193	0.000224	0.000286	0.000132	0.000142	0.000197	-2.8e-05	1.4e-05	4.3e-05	4.1e-05	8.4e-05	4.4e-05	-4.9e-05	-9.6e-05	-0.000159	-0.000108	-0.00016	-0.000156	0.000135	-3.7e-05	2.6e-05	-0.000114	-0.000211	-7.4e-05	-4.1e-05	-0.000186
	12.7776	-0.000128	-1.6e-05	0.000108	-2e-05	-0.00025	9.6e-05	8.4e-05	-0.000193	-0.000137	-5.5e-05	8.1e-05	0.00021	6.5e-05	3.1e-05	4e-05	-2.8e-05	0.000154	0.000207	0.000262	0.000101	0.000198	0.000264	0.000162	0.000212	0.000145	0.000209	0.000101	4.8e-05	-3.2e-05	0.000123	4.5e-05	-7e-06	-2.8e-05	5.7e-05	-1.7e-05	-9e-06	6.6e-05	0.00011	0.000182	0.000133	0.000328	0.00031	0.000281	-1.7e-05	-4.4e-05	7e-06	5.5e-05	-0.000112
	12.975	-0.000204	0.000484	0.00025	0.000191	-6.8e-05	5.3e-05	-0.000144	0.000103	-4.4e-05	2.1e-05	6.3e-05	0.000258	-3.5e-05	0.000133	0.000204	0.000112	-0.000163	5.3e-05	0.000102	1.8e-05	4.5e-05	8.6e-05	2e-06	-4e-05	5e-06	1.1e-05	4.8e-05	0.000104	5e-06	0.000137	0.000154	9.4e-05	0.000248	0.000211	0.000119	8.9e-05	2.6e-05	2.5e-05	-4.6e-05	-5.4e-05	9.8e-05	-1.9e-05	0.000114	-9.4e-05	-0.000192	3e-06	4.3e-05	-8e-06
	13.187	-6.4e-05	0.000413	-0.000216	3.9e-05	-0.00014	-0.00021	5.1e-05	-5.7e-05	5.2e-05	6e-06	-0.000143	-7.6e-05	-0.000191	-0.000223	-0.000238	-0.000105	-0.000141	-2.1e-05	2.9e-05	1.7e-05	0.000131	0.000105	7e-05	6.2e-05	0.000129	9.9e-05	4.9e-05	0.000226	5e-05	0.00013	-3e-06	4.9e-05	-7.2e-05	-9.5e-05	-6.7e-05	6.4e-05	-3.4e-05	-0.000182	-5.8e-05	5.3e-05	0.000287	0.000309	0.000269	9.1e-05	-5e-05	-6e-06	-6.6e-05	-0.000211
	13.3856	0.000178	7.1e-05	-0.00017	-0.000161	-6.1e-05	0.000106	0.000172	-0.000176	-0.000173	-0.000182	-0.000167	-7.3e-05	3.2e-05	2e-06	2.5e-05	0.000191	9.9e-05	0.000128	0.000132	-1.2e-05	0.000212	7.1e-05	2.6e-05	0.00014	0.000209	0.000134	9.9e-05	0.000215	3.9e-05	0.000122	9.8e-05	5.6e-05	0.000148	-3e-05	-1.1e-05	3.5e-05	0.000104	-7e-05	0.000101	0.00022	0.000191	5.4e-05	0.000187	-3.1e-05	-0.000199	-1.8e-05	-3.2e-05	-0.000183
	13.5829	5e-06	6.7e-05	-0.000166	0.000196	-2.6e-05	0.000202	0.000167	0.000143	-0.000314	2.5e-05	2.8e-05	-9e-06	4.1e-05	-0.000243	8.8e-05	0.000114	8.9e-05	9.5e-05	0.000167	-1.7e-05	0.000174	0.000147	0.000187	0.0001	0.000115	6.7e-05	0.000123	0.000106	6.8e-05	3.9e-05	0.00013	3.8e-05	8.4e-05	9e-05	-5e-06	0.0001	5.9e-05	8.9e-05	9.7e-05	0.000223	0.000297	0.000136	7e-05	8.1e-05	-4.7e-05	2.6e-05	1.7e-05	-2.7e-05
	13.7829	0.000387	0.000297	4.7e-05	0.000225	-2.3e-05	-0.00018	-0.000215	-0.000197	8.8e-05	-2.2e-05	-5.6e-05	-7.2e-05	5.4e-05	2.5e-05	7.3e-05	7e-06	0.000112	0.000163	0.000111	5.5e-05	0.000218	0.0001	0.000123	0.000108	6.1e-05	5e-05	0.000171	0.00015	0.000128	0.000154	0.000184	0.00015	0.000208	0.000272	7.4e-05	3.6e-05	3.1e-05	2.5e-05	-3e-06	0.000132	0.000265	0.000183	3.5e-05	0.000155	7.5e-05	-9.3e-05	-6.2e-05	-0.000252
	13.983	0.00034	0.000235	4.7e-05	6.7e-05	-0.000163	-1.2e-05	-0.00026	-0.000341	5.7e-05	-0.000126	4.2e-05	-8.2e-05	4.2e-05	-6.2e-05	4.4e-05	-0.000117	3.2e-05	0.000182	9.2e-05	0.000202	0.000251	0.00017	0.000184	0.000137	7.4e-05	0.000113	0.000127	0.000155	8.8e-05	0.000136	-2.2e-05	0.000116	-1e-05	0.000148	0.000101	-5e-05	0.000113	3.4e-05	-3.6e-05	0.000195	0.000336	0.000187	8.1e-05	0.00014	-4e-05	-0.000127	-5.5e-05	-0.000181
	14.1856	1.4e-05	0.000315	-0.00012	0.000232	-9.3e-05	3.1e-05	0.000104	3.5e-05	0.000165	-9e-06	0.000178	-6.6e-05	0.000142	2e-05	0.000139	1.8e-05	0.000156	0.000128	4.5e-05	0.000149	9.6e-05	-1.5e-05	-4.9e-05	9.5e-05	6.8e-05	0.000109	0.000158	0.000137	2.1e-05	0.000106	0.000132	0.000208	0.000106	0.000106	0.00015	-8e-06	-1.9e-05	-1.4e-05	-0.00017	-0.000135	-8e-05	-0.000179	-0.000137	-9.9e-05	-0.000217	-0.000111	-1.8e-05	-6.4e-05
	14.3776	0.000331	0.000185	0.00025	0.000416	-0.000188	0.000138	0.000201	3.8e-05	8.5e-05	2e-06	5.8e-05	-0.000148	9.1e-05	-0.000193	4.9e-05	-0.000117	-6e-06	3.9e-05	-8e-06	1.9e-05	-4.6e-05	8.3e-05	0.000103	0.000173	0.000247	0.000106	0.000181	0.000147	5.8e-05	0.000136	-1.2e-05	-1.1e-05	-5.5e-05	-7.6e-05	-0.00012	-0.000109	-0.000181	-7.2e-05	-0.000122	-0.000116	-2.7e-05	6.5e-05	-2e-05	-6.8e-05	-1.7e-05	-5.2e-05	7e-05	-0.000131
	14.5736	8.7e-05	0.000269	0.000239	0.000151	-0.000227	6.2e-05	0.000196	-4.5e-05	-6.9e-05	-0.000139	-3.3e-05	-0.00014	7.1e-05	-3.9e-05	7.2e-05	-1.8e-05	-1.6e-05	-1.3e-05	7.6e-05	-5.2e-05	9.6e-05	6e-05	2.5e-05	3.2e-05	0.000202	5.3e-05	3.9e-05	7.1e-05	9e-06	2.8e-05	1.5e-05	-1.1e-05	-1.9e-05	5.9e-05	-2.2e-05	7.4e-05	-0.00011	-9.3e-05	-8.3e-05	-0.000121	2.6e-05	-4.5e-05	4e-05	-2e-05	3.7e-05	0	9.3e-05	-4.6e-05
	14.7749	-0.000325	-0.000128	4e-05	-0.000192	-0.000303	-0.00026	-0.000163	6.9e-05	4.4e-05	-0.000108	-3.6e-05	-0.000108	-0.000203	-9.6e-05	2.1e-05	-8.9e-05	-0.000166	-1.9e-05	9.7e-05	-8.8e-05	8.4e-05	8.7e-05	1e-05	8.6e-05	3.8e-05	-3.4e-05	5.3e-05	3.1e-05	0.000146	6.5e-05	0.000126	0.00013	0.000135	0.000253	7.5e-05	9.9e-05	4e-06	4.6e-05	4.3e-05	0.000103	0.000286	0.000173	0.000122	8.7e-05	-0.000156	4.9e-05	4.4e-05	-8e-06
	14.9749	-0.000181	-0.000553	-0.000199	-0.000177	-0.000483	-0.000423	-7.1e-05	-0.00025	-8.3e-05	-0.000271	2.4e-05	-1.8e-05	-0.00019	-0.000268	-0.000154	0.00011	5e-05	0.000116	0.000121	0.000139	0.000124	0.000162	0.000226	0.000242	0.000146	0.000112	0.000172	0.000157	0.000131	0.000191	0.000213	0.000187	0.000122	0.000167	0.000154	0.000107	0.0001	0.000132	-3.5e-05	3.9e-05	0.000344	0.000159	0.000161	0.00017	-0.000115	6.1e-05	4.2e-05	2.8e-05
	6.78163	-0.000964	0.00056	0.000375	-2e-06	4.8e-05	3.4e-05	0.000667	0.000682	0.000678	0.0002	0.000489	0.000497	0.000774	0.000716	0.000737	0.000967	0.00102	0.000684	0.000479	0.000698	0.000668	0.000605	0.000146	-0.000446	-0.000714	-0.00093	-0.000741	-0.000654	-0.000783	-0.000973	-0.00126	-0.00146	-0.00124	-0.00051	0.000323	0.00157	0.00288	0.00454	0.00642	0.00821	0.01016	0.01175	0.01277	0.01365	0.01376	0.01355	0.01307	0.01211
	6.86692	-0.00148	-0.000807	-0.000362	-0.000569	0.000765	-0.000106	0.000207	0.000787	0.000778	0.000659	0.000513	0.000653	0.000843	0.000926	0.000717	0.000821	0.00088	0.000796	0.000848	0.000763	0.000431	0.000371	4.7e-05	-0.000174	-0.000811	-0.000906	-0.000872	-0.000704	-0.000681	-0.000957	-0.00129	-0.00158	-0.00128	-0.000635	0.000418	0.00157	0.00292	0.00448	0.00625	0.00826	0.01031	0.01169	0.01281	0.01367	0.01391	0.01384	0.01327	0.01218
	6.97495	-0.00152	-0.000286	-0.000221	-0.000352	0.000615	0.000627	0.000375	0.000967	0.000682	0.000653	0.000384	0.000517	0.000723	0.000661	0.000909	0.000949	0.000623	0.000694	0.000642	0.000796	0.000532	0.000406	-3.3e-05	-0.000395	-0.000684	-0.000892	-0.000857	-0.000751	-0.000715	-0.00105	-0.00127	-0.0015	-0.00127	-0.000579	0.000454	0.00161	0.0029	0.00446	0.00625	0.00811	0.01026	0.01179	0.01293	0.01378	0.01377	0.01368	0.01325	0.01215
	7.07363	0.00102	0.000906	-0.00014	-4.4e-05	0.000345	-0.000199	8.9e-05	0.000471	0.000214	0.000545	0.000519	0.000501	0.000537	0.000756	0.000731	0.00077	0.000439	0.00059	0.000581	0.000684	0.000824	0.000529	-6.1e-05	-0.000404	-0.000727	-0.000839	-0.000812	-0.000673	-0.000691	-0.00091	-0.00119	-0.0014	-0.0012	-0.000551	0.000269	0.0014	0.00277	0.00434	0.00626	0.00811	0.01006	0.01167	0.01285	0.01358	0.01382	0.01361	0.01306	0.01209
	7.18425	-0.000778	-0.00031	-0.00053	-0.000983	-9.6e-05	-0.000102	0.000355	0.00065	0.000194	0.000414	0.000552	0.000533	0.000474	0.000505	0.000817	0.000853	0.000815	0.000612	0.000471	0.000694	0.000757	0.000453	0.000216	-0.00029	-0.000673	-0.000729	-0.000682	-0.000621	-0.000716	-0.000985	-0.00139	-0.00152	-0.00132	-0.000548	0.000445	0.00157	0.00284	0.00442	0.00631	0.00815	0.01007	0.01153	0.01266	0.01332	0.01373	0.0136	0.01301	0.01203
	7.27494	0.000136	0.000354	0.000523	1.8e-05	-0.000266	0.00056	0.000604	0.000609	0.000624	0.000448	0.000405	0.000499	0.000741	0.000459	0.000694	0.000583	0.000783	0.000738	0.000717	0.000825	0.000641	0.000552	2.1e-05	-0.000262	-0.000731	-0.00086	-0.000832	-0.000687	-0.000756	-0.00109	-0.00124	-0.00136	-0.00123	-0.000534	0.000462	0.0016	0.00288	0.00439	0.00627	0.00813	0.00997	0.01146	0.01256	0.0134	0.01372	0.01363	0.01302	0.01202
	7.36695	0.000173	-0.000467	0.000398	-0.000215	-0.00013	0.00039	-3.1e-05	0.000333	0.000229	0.000386	7.6e-05	0.000306	0.000412	0.000661	0.000915	0.000994	0.000799	0.000812	0.000718	0.000817	0.000782	0.000517	0.000137	-0.000447	-0.000794	-0.000817	-0.000679	-0.000682	-0.000697	-0.000932	-0.00127	-0.00139	-0.0012	-0.000502	0.000403	0.00154	0.00292	0.00443	0.00622	0.0081	0.00994	0.01151	0.0125	0.01341	0.01373	0.01357	0.01287	0.01189
	7.47626	0.000947	-0.000222	0.000128	-0.00167	-0.000388	-2.9e-05	3e-05	0.000669	0.000696	0.000963	0.000765	0.000345	0.000768	0.000743	0.000816	0.00101	0.00093	0.000641	0.000714	0.000841	0.000656	0.000571	0.0001	-0.000341	-0.000616	-0.000883	-0.000736	-0.000712	-0.000631	-0.000922	-0.00115	-0.00137	-0.0012	-0.000461	0.000459	0.00156	0.00287	0.00443	0.00622	0.0079	0.00979	0.01127	0.01235	0.01306	0.01327	0.01321	0.01276	0.01197
	7.58292	0.00034	8.3e-05	0.000107	2.3e-05	0.000318	0.000246	0.000907	0.000672	0.000574	0.000795	0.000739	0.000835	0.000478	0.000762	0.000687	0.000821	0.000788	0.00076	0.000743	0.000844	0.000792	0.000524	0.000118	-0.0003	-0.000544	-0.000752	-0.000687	-0.000659	-0.000619	-0.000948	-0.00126	-0.0015	-0.00125	-0.000561	0.000348	0.00158	0.00277	0.00427	0.00603	0.00778	0.00956	0.01109	0.01224	0.01321	0.01355	0.01347	0.01307	0.0122
	7.67625	0.000139	-1.9e-05	-0.000903	3e-05	0.00129	0.00064	0.000755	0.00111	0.000355	0.000701	0.000544	0.00031	0.000802	0.000875	0.000958	0.000851	0.000806	0.000833	0.000697	0.000761	0.000714	0.00056	0.000172	-0.000284	-0.000607	-0.000847	-0.000632	-0.000617	-0.000688	-0.000889	-0.0013	-0.00148	-0.00133	-0.000626	0.000285	0.00156	0.00273	0.00425	0.00607	0.00787	0.00977	0.01124	0.01237	0.01332	0.01369	0.01351	0.01296	0.01196
	7.78428	0.000494	0.000373	0.000639	-1e-06	3e-05	0.000185	0.000177	0.000786	0.000409	0.000529	0.000495	0.000595	0.000827	0.000956	0.001	0.00086	0.000713	0.000838	0.000778	0.000815	0.000605	0.00051	4.5e-05	-0.000365	-0.000753	-0.000896	-0.000745	-0.000703	-0.000723	-0.000947	-0.00127	-0.00149	-0.00129	-0.00057	0.000385	0.00165	0.00286	0.00431	0.00615	0.00798	0.00985	0.01119	0.01218	0.01284	0.01317	0.01321	0.01285	0.01204
	7.87492	0.0013	0.00086	0.000466	-0.00011	0.000577	-5.5e-05	0.000247	0.000863	0.00051	0.000813	0.000363	0.00035	0.00073	0.00075	0.001	0.000869	0.000758	0.000614	0.000565	0.000734	0.000574	0.000506	-9e-06	-0.00037	-0.000797	-0.000818	-0.000858	-0.000738	-0.000722	-0.000937	-0.00128	-0.00142	-0.00125	-0.000497	0.000345	0.00163	0.00298	0.00428	0.00606	0.00786	0.00959	0.01102	0.01228	0.01319	0.01361	0.01354	0.01302	0.01207
	7.98427	-9e-05	-0.000333	-0.000144	-8e-06	0.000514	0.000584	1.5e-05	0.000606	0.000543	0.000551	0.000756	0.000448	0.000571	0.000611	0.00062	0.000776	0.000806	0.000624	0.000712	0.00073	0.000594	0.000461	2.4e-05	-0.00039	-0.000626	-0.000771	-0.000715	-0.000565	-0.00068	-0.000939	-0.00121	-0.00145	-0.00126	-0.000522	0.000347	0.00164	0.00282	0.00427	0.00613	0.00789	0.00967	0.01122	0.01233	0.01307	0.01346	0.01352	0.01292	0.01194
	8.08295	0.00106	2.9e-05	-0.000316	0.000649	0.000694	0.000531	0.00013	0.000579	0.000279	0.000755	0.000341	0.000156	0.000389	0.000714	0.000856	0.000781	0.000833	0.000709	0.000597	0.000829	0.000659	0.000468	0.000146	-0.000214	-0.000581	-0.000884	-0.00074	-0.00062	-0.000772	-0.000955	-0.00129	-0.00154	-0.00119	-0.000505	0.000445	0.00158	0.00291	0.00438	0.00612	0.00793	0.00966	0.0112	0.01219	0.01304	0.01331	0.01324	0.0128	0.01195
	8.1656	0.000417	0.000748	8.3e-05	0.000464	0.00035	0.000342	0.000135	0.000593	-2e-05	0.000758	0.000398	0.000612	0.000654	0.000672	0.000831	0.000899	0.000843	0.000742	0.000722	0.000683	0.000754	0.000471	0.000322	-0.000256	-0.000622	-0.000972	-0.000812	-0.000834	-0.000789	-0.000858	-0.00115	-0.00132	-0.00112	-0.000476	0.000495	0.0016	0.00301	0.00442	0.00609	0.00783	0.00965	0.01109	0.01215	0.01287	0.01323	0.01315	0.0128	0.01206
	8.26829	-0.000697	0.000656	-1e-05	-0.000161	0.000263	0.00025	0.000529	0.000719	0.000464	0.000425	0.000428	0.000427	0.000385	0.000709	0.00088	0.00101	0.00084	0.000767	0.000822	0.000709	0.000684	0.000439	0.000181	-0.000262	-0.000581	-0.00078	-0.000659	-0.000474	-0.000591	-0.000774	-0.00123	-0.00135	-0.00114	-0.000519	0.000402	0.00154	0.00292	0.00437	0.00609	0.00786	0.00971	0.01108	0.01223	0.01312	0.01349	0.0134	0.01277	0.01182
	8.38563	-0.00044	0.000389	0.000417	0.000766	0.000606	0.000424	2.9e-05	0.000199	0.000484	0.00077	0.000637	0.000487	0.000642	0.000659	0.000706	0.000732	0.000673	0.000592	0.000686	0.000766	0.000646	0.000593	0.000268	-0.000213	-0.000532	-0.000729	-0.000761	-0.000626	-0.000676	-0.000856	-0.00125	-0.00147	-0.00115	-0.000442	0.000532	0.00173	0.00292	0.00437	0.00612	0.00783	0.00967	0.01105	0.01215	0.01285	0.01322	0.0131	0.01274	0.01184
	8.48293	0.00145	0.000133	0.000356	6.6e-05	0.000706	0.000129	0.000386	0.000576	0.000703	0.000642	0.000586	0.000465	0.000627	0.000557	0.000673	0.000793	0.000794	0.000665	0.000853	0.000865	0.000796	0.000633	0.000187	-0.000242	-0.000612	-0.000868	-0.000773	-0.000637	-0.000693	-0.000938	-0.00126	-0.00143	-0.00112	-0.000522	0.000433	0.00156	0.00284	0.00428	0.00598	0.00775	0.00955	0.01101	0.01208	0.01292	0.01336	0.0134	0.01291	0.012
	8.5843	-0.000646	-0.000211	5.3e-05	-0.000156	0.000371	0.000338	0.000457	0.000568	0.000686	0.000411	0.000437	0.000395	0.000651	0.000883	0.00106	0.00102	0.000905	0.000829	0.000693	0.000724	0.000727	0.000379	5.6e-05	-0.000304	-0.000629	-0.000801	-0.00074	-0.000635	-0.000669	-0.00099	-0.00133	-0.0015	-0.00122	-0.000519	0.000402	0.00164	0.00287	0.0043	0.006	0.00789	0.00968	0.01116	0.01223	0.01319	0.01354	0.01344	0.01287	0.01197
	8.68429	0.00136	0.00014	-2.5e-05	-0.000714	0.000753	0.000293	0.000534	0.000867	0.00076	0.00037	0.000654	0.000895	0.000822	0.000816	0.000968	0.00101	0.000814	0.000717	0.000674	0.000765	0.000584	0.00049	7e-06	-0.00025	-0.000597	-0.000697	-0.000614	-0.000546	-0.000637	-0.000977	-0.00119	-0.00139	-0.00122	-0.00057	0.000438	0.00172	0.00285	0.00443	0.00608	0.00792	0.00972	0.01115	0.01227	0.01292	0.0133	0.01326	0.01274	0.01176
	8.78429	-0.000576	-0.000661	0.000387	0.000179	0.000126	0.000349	0.000272	0.000751	0.000601	0.000364	0.000465	0.000507	0.000699	0.000749	0.00099	0.00077	0.000799	0.000521	0.00073	0.000781	0.000628	0.000491	0.000157	-0.000273	-0.000632	-0.000738	-0.000672	-0.000673	-0.000621	-0.000965	-0.00121	-0.00143	-0.00124	-0.000579	0.000391	0.00163	0.00283	0.00435	0.00602	0.00785	0.00959	0.011	0.01206	0.01283	0.01322	0.01312	0.01278	0.01182
	8.98159	0.000698	0.000529	-0.000407	9.1e-05	0.000579	0.000149	0.000554	0.000826	0.000974	0.000393	0.000484	0.000458	0.000744	0.00085	0.000921	0.000913	0.000844	0.00057	0.000776	0.00078	0.000718	0.000499	7.1e-05	-0.000281	-0.000596	-0.000735	-0.000703	-0.000627	-0.000583	-0.000912	-0.00128	-0.0014	-0.00111	-0.000587	0.0004	0.00147	0.00282	0.00423	0.00609	0.00782	0.00958	0.01099	0.01205	0.01268	0.01309	0.01326	0.01281	0.01204
	9.17227	-0.000574	-0.000164	-6e-06	0.000348	2.4e-05	0.000446	0.000865	0.00108	0.00036	0.000562	0.000613	0.000493	0.00079	0.000885	0.000874	0.000778	0.00072	0.000829	0.000874	0.000748	0.000851	0.000533	0.000189	-0.000367	-0.00069	-0.000864	-0.000722	-0.000621	-0.000637	-0.00087	-0.00126	-0.00147	-0.00124	-0.000517	0.000417	0.00152	0.00282	0.00436	0.00609	0.00785	0.00971	0.01106	0.01223	0.01287	0.01326	0.01328	0.0128	0.01196
	9.38162	-0.000643	0.000842	4.7e-05	-0.000296	0.000524	0.000618	0.000357	0.000903	0.000743	0.000905	0.000933	0.000595	0.000731	0.000929	0.00102	0.000946	0.000867	0.00049	0.000485	0.000624	0.000676	0.000446	6.8e-05	-0.000372	-0.00074	-0.000807	-0.00066	-0.000676	-0.000736	-0.00098	-0.00132	-0.00151	-0.00118	-0.000561	0.000292	0.00154	0.00275	0.00422	0.00598	0.00777	0.0096	0.01094	0.01217	0.01289	0.01323	0.01315	0.01264	0.0118
	9.57363	7.7e-05	0.000212	0.000137	-0.000857	0.000361	0.000824	0.000562	0.000921	0.000431	0.000336	0.000214	0.000579	0.000605	0.000788	0.000783	0.00093	0.000857	0.00072	0.000799	0.000703	0.0007	0.000476	-3.6e-05	-0.000431	-0.00078	-0.000854	-0.000775	-0.000677	-0.000667	-0.000931	-0.00131	-0.00156	-0.00132	-0.00057	0.00039	0.00156	0.00261	0.00414	0.00596	0.00768	0.00948	0.01094	0.01202	0.01275	0.01316	0.013	0.01262	0.0117
	9.77626	0.000204	0.000701	0.000162	-0.000436	0.000228	0.00032	0.000181	0.000565	0.000448	0.000432	0.000431	0.000498	0.000531	0.000635	0.000761	0.000893	0.000613	0.000748	0.0007	0.000605	0.000591	0.000441	-3e-06	-0.000285	-0.000702	-0.000832	-0.000796	-0.000594	-0.000669	-0.000836	-0.00119	-0.00126	-0.00111	-0.000589	0.000431	0.00143	0.00268	0.00419	0.00588	0.00759	0.00934	0.01069	0.01169	0.01244	0.01289	0.01282	0.0125	0.01166
	9.98429	-0.00117	0.000964	-0.000135	-3.8e-05	0.000121	0.000261	0.000251	0.000506	0.000106	0.000478	0.000317	0.000625	0.000662	0.000504	0.000798	0.000749	0.000547	0.000677	0.000711	0.000782	0.000482	0.000436	0.0002	-0.000296	-0.000701	-0.000786	-0.000762	-0.000739	-0.000703	-0.000923	-0.00126	-0.00134	-0.00121	-0.000487	0.000406	0.0015	0.00274	0.00405	0.00572	0.00745	0.00931	0.0108	0.01192	0.01285	0.01305	0.01328	0.01285	0.01196
	10.1762	-0.000939	-0.000174	-0.000853	-4.5e-05	0.000584	0.00045	2.1e-05	0.000618	0.000749	0.000582	0.000459	0.000687	0.000589	0.000631	0.000787	0.000953	0.000827	0.0007	0.00071	0.000583	0.000572	0.00049	0.000184	-0.000311	-0.000642	-0.000737	-0.000806	-0.000739	-0.000764	-0.00101	-0.00124	-0.00137	-0.00114	-0.000469	0.000383	0.00147	0.00277	0.00414	0.00587	0.00768	0.00944	0.01072	0.01181	0.01244	0.01274	0.01281	0.01254	0.01184
	10.3763	-0.000289	-0.000786	-8e-06	-0.000549	0.000387	8.7e-05	0.000256	-0.000172	0.000326	0.000628	0.000369	0.000269	0.000661	0.000755	0.000511	0.00072	0.000617	0.000746	0.000516	0.000553	0.000547	0.000426	7.1e-05	-0.000306	-0.000628	-0.000722	-0.000682	-0.000583	-0.000595	-0.000811	-0.00114	-0.00134	-0.00121	-0.000576	0.000303	0.00144	0.00264	0.00405	0.00578	0.00761	0.00947	0.01087	0.01186	0.01266	0.01305	0.01303	0.01274	0.01193
	10.5829	0.000557	0.000103	0.000466	-9.5e-05	-0.000445	-0.000327	0.00013	-4.1e-05	0.000216	0.000463	0.000606	0.000481	0.000622	0.000655	0.000661	0.000868	0.000656	0.000831	0.00068	0.00063	0.00074	0.000489	0.000137	-0.000278	-0.000714	-0.00087	-0.000692	-0.000696	-0.000718	-0.000915	-0.0012	-0.00147	-0.00114	-0.000505	0.000435	0.00157	0.0027	0.00401	0.00573	0.00745	0.00924	0.01067	0.01172	0.01245	0.01287	0.01289	0.01254	0.01169
	10.7843	-0.000498	0.000469	0.000165	0.000283	-0.000631	0.000551	0.000294	0.000608	0.000413	0.000603	0.000533	0.000523	0.000886	0.000743	0.000917	0.000761	0.000839	0.000791	0.000666	0.000681	0.000584	0.000557	0.000198	-0.000233	-0.00057	-0.000733	-0.000654	-0.000631	-0.000715	-0.00102	-0.00127	-0.00146	-0.00123	-0.000678	0.000361	0.00141	0.00262	0.00401	0.00573	0.00749	0.0093	0.01067	0.01166	0.01252	0.01302	0.01296	0.01256	0.01182
	10.9869	-7e-06	0.000782	-0.000363	-0.000819	0.000581	0.000619	0.000392	0.00101	0.000694	0.000363	0.000391	0.000245	0.000686	0.00071	0.0009	0.000999	0.000912	0.000722	0.000453	0.000644	0.000608	0.000424	3.9e-05	-0.000425	-0.000733	-0.000906	-0.000857	-0.000606	-0.00069	-0.000887	-0.00111	-0.0013	-0.00117	-0.000546	0.000394	0.00139	0.00264	0.00405	0.00571	0.00746	0.00915	0.01061	0.01168	0.01234	0.01275	0.01283	0.01251	0.01178
	11.1843	-0.000518	0.000609	0.000225	-0.000599	-0.000291	0.000582	0.000184	0.000888	0.000632	0.0005	0.000631	0.00057	0.000753	0.000753	0.000692	0.000664	0.000771	0.000884	0.000537	0.000765	0.000722	0.000622	0.000255	-0.000147	-0.000517	-0.000785	-0.00084	-0.000702	-0.000656	-0.000999	-0.00126	-0.00142	-0.00126	-0.00054	0.000318	0.00146	0.00265	0.00394	0.00566	0.00741	0.00919	0.01064	0.01169	0.01251	0.01286	0.01287	0.01248	0.01168
	11.3749	-0.000977	-8.8e-05	0.00057	0.000343	0.000544	0.000626	0.000579	0.000431	0.000358	0.000477	0.000342	0.000622	0.000869	0.000701	0.00104	0.000969	0.000697	0.000701	0.00059	0.000591	0.000596	0.000392	9.5e-05	-0.000413	-0.000588	-0.000778	-0.000732	-0.000616	-0.000658	-0.000869	-0.00121	-0.00135	-0.00117	-0.000583	0.000362	0.00143	0.00267	0.00403	0.00575	0.00754	0.00926	0.01063	0.01182	0.0127	0.01299	0.01297	0.01247	0.0117
	11.583	-0.000264	-5e-06	-0.000132	-0.00076	0.000317	0.00056	0.000524	0.000906	0.000596	0.000508	0.000333	0.000423	0.000581	0.000689	0.000934	0.000787	0.000744	0.000747	0.000685	0.000633	0.00059	0.000518	0.000116	-0.000223	-0.000698	-0.000844	-0.000816	-0.000663	-0.000628	-0.000849	-0.000989	-0.00146	-0.00122	-0.000591	0.000276	0.0014	0.00258	0.00397	0.00566	0.00733	0.00911	0.01062	0.01169	0.01269	0.0131	0.01299	0.01264	0.01186
	11.775	0.000991	0.000896	-0.000435	-0.000186	0.000865	0.000117	4.7e-05	0.000416	0.000173	0.000616	0.000619	0.000356	0.00058	0.000738	0.000913	0.000919	0.000556	0.000585	0.000611	0.000526	0.000631	0.00046	0.000293	-0.000224	-0.000562	-0.000854	-0.000779	-0.000588	-0.000605	-0.000964	-0.00126	-0.00131	-0.00114	-0.000523	0.000418	0.00145	0.00265	0.00397	0.00564	0.00741	0.00922	0.01066	0.01172	0.01259	0.01302	0.01288	0.01252	0.01175
	11.9749	0.00163	0.000578	-0.000104	-0.000698	0.000291	-0.000327	0.000358	0.00074	0.000472	0.000628	0.000471	0.00079	0.000486	0.000671	0.000943	0.000788	0.00088	0.000645	0.000629	0.000576	0.000478	0.000441	1.4e-05	-0.000369	-0.000632	-0.000798	-0.000699	-0.000664	-0.000661	-0.00101	-0.0012	-0.00147	-0.00129	-0.000517	0.00037	0.00151	0.00263	0.00395	0.00569	0.00738	0.0091	0.01046	0.01159	0.01233	0.01274	0.01277	0.01241	0.01173
	12.1656	0.0003	0.000207	-0.000142	0.000461	0.000289	0.000477	0.000635	0.00151	0.000789	0.000692	0.000693	0.000578	0.000629	0.000784	0.000629	0.000657	0.000906	0.000695	0.000728	0.000709	0.000557	0.000527	8.4e-05	-0.000208	-0.000501	-0.000716	-0.000662	-0.000565	-0.000504	-0.000775	-0.00113	-0.00132	-0.00113	-0.000532	0.000367	0.00139	0.00254	0.0039	0.00553	0.00726	0.00908	0.0106	0.01173	0.01236	0.01277	0.01286	0.01249	0.01174
	12.3763	-0.00118	0.0001	-0.000636	-0.000373	0.000378	0.000529	0.000506	0.000603	0.000308	0.000782	0.000445	0.000841	0.000492	0.000809	0.000858	0.000985	0.000761	0.000775	0.000638	0.000863	0.000691	0.000571	0.000148	-0.000333	-0.00068	-0.000723	-0.000693	-0.00063	-0.000757	-0.000917	-0.00128	-0.0014	-0.00127	-0.000605	0.000336	0.0013	0.00255	0.00385	0.00554	0.00719	0.00907	0.01054	0.01171	0.01251	0.01286	0.01294	0.01261	0.01184
	12.5843	-0.00109	-0.00019	0.000402	5.1e-05	0.000316	0.00038	0.000674	0.000592	0.000239	0.000498	0.000328	0.000402	0.000915	0.000608	0.000718	0.000753	0.00079	0.000697	0.000732	0.00066	0.000637	0.000439	0.000137	-0.00025	-0.000693	-0.00085	-0.000762	-0.000677	-0.000768	-0.000972	-0.00129	-0.0014	-0.00121	-0.000594	0.000325	0.00136	0.00264	0.00391	0.00562	0.0074	0.00915	0.01061	0.0117	0.01246	0.01284	0.01278	0.01243	0.01168
	12.7763	-9.7e-05	0.00129	0.000237	-0.000566	0.00122	0.000921	0.000782	0.0012	0.000775	0.000505	0.000363	0.000421	0.000741	0.000589	0.000621	0.000791	0.000729	0.000593	0.000655	0.000499	0.000576	0.000425	0.000108	-0.00028	-0.000706	-0.000884	-0.000758	-0.000589	-0.000593	-0.00102	-0.0013	-0.00143	-0.00121	-0.000591	0.000327	0.00144	0.0026	0.00388	0.00549	0.00721	0.00906	0.01049	0.01156	0.01234	0.01257	0.01264	0.01225	0.01154
	12.9856	-0.000314	0.00195	0.000231	-6.9e-05	0.000518	0.000214	0.00024	0.000487	0.000526	5.3e-05	0.000278	0.000532	0.000579	0.00084	0.000941	0.000813	0.00075	0.000661	0.000684	0.000486	0.000575	0.000366	7.8e-05	-0.0003	-0.000502	-0.000799	-0.000693	-0.000523	-0.000595	-0.000877	-0.00116	-0.00122	-0.00107	-0.000442	0.000353	0.00137	0.00255	0.00382	0.0054	0.00712	0.00898	0.0104	0.01142	0.01228	0.01258	0.01265	0.01236	0.01166
	13.175	-0.000272	-0.000344	0.00043	-6.1e-05	0.000462	0.000204	4.6e-05	0.000389	0.000659	0.00045	0.000657	0.000682	0.000618	0.000796	0.000763	0.000902	0.000775	0.000702	0.000831	0.000733	0.000754	0.000624	0.000242	-0.000256	-0.000512	-0.000768	-0.000669	-0.000531	-0.000683	-0.000896	-0.00116	-0.00138	-0.00116	-0.000572	0.000313	0.00126	0.0025	0.00377	0.00554	0.00714	0.00906	0.01048	0.01156	0.01225	0.01266	0.01272	0.01242	0.01167
	13.3749	-0.000569	-0.000582	-0.000385	-0.000158	0.000469	0.000414	0.000219	0.000359	0.000695	0.000576	0.000627	0.00073	0.000668	0.000826	0.000882	0.000952	0.000875	0.000801	0.000861	0.000815	0.00063	0.000493	0.000161	-0.000351	-0.000673	-0.000887	-0.000769	-0.000572	-0.000764	-0.000897	-0.00128	-0.0015	-0.00134	-0.000689	0.000252	0.00127	0.00249	0.0037	0.00545	0.00715	0.0089	0.01042	0.01154	0.01234	0.01264	0.01279	0.01236	0.01166
	13.5843	0.000977	-0.000574	0.000153	0.000264	0.000547	0.000727	0.000439	0.000521	0.000778	0.000564	0.000666	0.000486	0.000766	0.00064	0.000805	0.000834	0.000959	0.000665	0.000658	0.000649	0.000562	0.000541	3.2e-05	-0.000384	-0.000715	-0.000866	-0.000819	-0.000587	-0.000689	-0.000904	-0.0012	-0.00134	-0.0012	-0.000592	0.000305	0.00134	0.0025	0.00381	0.00538	0.00719	0.00901	0.01043	0.01153	0.01222	0.01255	0.01254	0.01217	0.01145
	13.7869	-0.000932	0.0014	-0.000568	-1.7e-05	7.2e-05	0.000616	0.000279	0.00072	0.000609	0.000446	0.000535	0.000284	0.000614	0.000796	0.000925	0.000872	0.000571	0.000665	0.000659	0.0006	0.000552	0.000371	6.7e-05	-0.000249	-0.000678	-0.000836	-0.000731	-0.000598	-0.000703	-0.000862	-0.00122	-0.00143	-0.00115	-0.000567	0.00026	0.00133	0.00243	0.00374	0.00536	0.007	0.00877	0.01015	0.01137	0.01211	0.01246	0.01255	0.01227	0.01155
	13.9656	0.000893	0.000661	7.6e-05	-0.000234	1.4e-05	0.000311	0.000373	0.00041	0.000465	0.000448	0.000377	0.000279	0.00067	0.00076	0.00104	0.000891	0.000637	0.000741	0.000606	0.000682	0.0006	0.00055	4e-05	-0.000202	-0.000655	-0.000853	-0.000731	-0.000685	-0.000683	-0.000936	-0.00126	-0.00143	-0.00121	-0.000637	0.000237	0.00129	0.00242	0.00369	0.00544	0.00704	0.00887	0.01024	0.01136	0.01217	0.01245	0.01256	0.0123	0.0115
	14.1829	-0.000796	-0.00113	-0.000156	-6.2e-05	-8.7e-05	0.00014	-4.7e-05	0.000757	0.000475	0.000343	0.000555	0.000313	0.000658	0.000656	0.000841	0.000921	0.000688	0.000632	0.000505	0.000793	0.000484	0.000346	-4.9e-05	-0.000336	-0.000706	-0.000751	-0.000709	-0.000656	-0.000612	-0.000762	-0.00109	-0.00139	-0.00123	-0.000643	0.000222	0.00122	0.00245	0.0037	0.00539	0.00692	0.00883	0.01026	0.01128	0.01214	0.01253	0.01257	0.0124	0.01174
	14.3843	-0.000524	-0.000217	-0.0006	5.2e-05	0.000651	0.000739	0.000446	0.000591	0.000748	0.000667	0.000429	0.000205	0.00065	0.000471	0.000514	0.000741	0.000659	0.000521	0.000583	0.000788	0.000499	0.000581	8.2e-05	-0.000232	-0.000645	-0.000791	-0.000707	-0.00067	-0.000652	-0.000973	-0.00134	-0.00149	-0.0013	-0.000682	0.000181	0.00123	0.00245	0.00367	0.00542	0.00706	0.00895	0.0104	0.01148	0.01223	0.01263	0.01261	0.01234	0.01172
	14.5656	-0.000449	0.000376	-0.00095	-9.7e-05	0.000504	0.000373	0.000258	-4.9e-05	0.000586	0.000334	0.000238	0.000391	0.000663	0.000613	0.000651	0.000876	0.000775	0.000708	0.000671	0.000653	0.000436	0.00038	-7.5e-05	-0.000393	-0.000754	-0.000837	-0.000812	-0.000658	-0.000746	-0.00092	-0.00116	-0.00141	-0.00128	-0.000613	0.000313	0.0013	0.0025	0.00372	0.00538	0.00703	0.00897	0.01023	0.01136	0.01206	0.01243	0.01248	0.01216	0.01151
	14.7842	0.000174	-0.000146	-0.000743	-0.000327	0.000185	0.000471	0.000256	0.000709	0.000593	0.000551	0.000246	0.000621	0.000685	0.000714	0.00071	0.00062	0.000618	0.000595	0.000629	0.00066	0.000709	0.000428	4.2e-05	-0.000242	-0.00061	-0.000745	-0.00076	-0.000563	-0.000644	-0.000901	-0.00121	-0.00138	-0.00117	-0.000538	0.000354	0.00137	0.00245	0.00376	0.00531	0.00693	0.00867	0.00999	0.0112	0.01195	0.01233	0.01247	0.01221	0.01157
	14.9829	-0.000491	-3.7e-05	-0.000684	5.2e-05	0.000519	0.000264	0.000339	0.000452	0.000503	0.000881	0.00041	0.000639	0.000829	0.000917	0.000749	0.000999	0.000746	0.000783	0.000659	0.000701	0.000752	0.000613	0.000207	-0.00038	-0.000663	-0.00078	-0.000751	-0.000612	-0.000598	-0.000856	-0.00122	-0.00135	-0.00114	-0.000575	0.0003	0.00131	0.00243	0.00364	0.00516	0.0069	0.00874	0.01015	0.01123	0.012	0.01234	0.01244	0.01227	0.01154
	15.1749	0.000604	0.000796	3e-06	-8.7e-05	0.000178	-0.000195	0.000207	0.000805	0.000673	0.000858	0.000962	0.000686	0.000938	0.000727	0.000688	0.000781	0.000675	0.000639	0.0007	0.000635	0.000492	0.000379	0.000171	-0.000329	-0.000746	-0.000819	-0.000733	-0.000694	-0.000696	-0.000926	-0.00123	-0.00154	-0.00128	-0.000667	0.000183	0.00125	0.00235	0.00357	0.00519	0.00696	0.00877	0.01016	0.01116	0.01185	0.01228	0.01232	0.01218	0.01144
	15.3829	-0.000612	-0.000392	-0.000221	-3.5e-05	0.000144	0.00025	0.000689	0.000517	0.00047	0.000712	0.000802	0.000375	0.000616	0.000757	0.000552	0.00049	0.00072	0.000585	0.000632	0.000536	0.00038	0.000473	7e-06	-0.000378	-0.000804	-0.000899	-0.000783	-0.000667	-0.000763	-0.000996	-0.0013	-0.00139	-0.0012	-0.000658	0.000201	0.00129	0.00231	0.00358	0.00522	0.00693	0.00865	0.01005	0.0111	0.01182	0.0122	0.01227	0.01205	0.01131
	15.5829	0.000341	0.000515	0.000294	0.000244	1.1e-05	0.000136	0.000191	0.000469	0.000352	0.000414	0.000395	0.000277	0.000573	0.000499	0.000475	0.000915	0.000722	0.000539	0.000533	0.000601	0.000512	0.000496	-2.3e-05	-0.000402	-0.000776	-0.00085	-0.000789	-0.000668	-0.000732	-0.000978	-0.00128	-0.00151	-0.00115	-0.000665	0.000249	0.00127	0.00236	0.00363	0.00529	0.00686	0.00869	0.01004	0.0111	0.0118	0.01221	0.01233	0.01206	0.01134
	15.7736	0.000268	1.7e-05	0.000765	-6.4e-05	9.5e-05	8e-06	0.000139	0.000573	0.00062	0.000332	0.000269	0.000402	0.000616	0.00048	0.00073	0.000861	0.000662	0.000656	0.000617	0.000554	0.000432	0.000148	-0.000142	-0.000483	-0.000731	-0.000833	-0.000752	-0.000654	-0.000693	-0.000918	-0.00123	-0.00128	-0.00109	-0.000584	0.000315	0.00124	0.00239	0.00362	0.00523	0.00685	0.00865	0.00994	0.01105	0.01169	0.01201	0.01206	0.01182	0.01106
	15.9829	-0.000147	-0.00119	-9e-05	-0.00025	0.000339	0.000151	0.000579	0.000834	0.000439	0.000483	0.000233	0.000218	0.000675	0.000429	0.000497	0.000713	0.000629	0.00062	0.000567	0.000517	0.000486	0.000394	7.7e-05	-0.00037	-0.000634	-0.000723	-0.000724	-0.000611	-0.000631	-0.000905	-0.00122	-0.00131	-0.00107	-0.000574	0.000269	0.00126	0.00238	0.00359	0.00507	0.00677	0.00842	0.00974	0.01077	0.01157	0.01188	0.01203	0.01197	0.01135
	16.1843	-0.00039	-0.00102	-0.000457	1e-05	0.000256	0.000576	-9.7e-05	0.00045	0.000199	0.000374	0.0003	0.000378	0.000592	0.000581	0.000803	0.000809	0.000716	0.000544	0.000536	0.000694	0.000611	0.000386	4.9e-05	-0.000308	-0.000648	-0.000778	-0.000697	-0.000575	-0.000647	-0.000795	-0.0012	-0.0014	-0.00112	-0.000574	0.000235	0.00123	0.00235	0.00355	0.00509	0.00671	0.00856	0.01	0.01096	0.01181	0.01215	0.01234	0.01214	0.01151
	16.3843	0.000117	-0.000842	0.000189	0.000224	9.7e-05	0.000396	0.000839	0.000667	0.000243	0.000582	0.000368	0.000643	0.000657	0.000651	0.000729	0.000982	0.000755	0.000547	0.000612	0.000732	0.000544	0.000368	7.8e-05	-0.000224	-0.000631	-0.000717	-0.000626	-0.000553	-0.000668	-0.000922	-0.00129	-0.00145	-0.00129	-0.000671	0.000209	0.00118	0.00233	0.00357	0.00515	0.00679	0.00857	0.00999	0.01102	0.01182	0.01211	0.01218	0.0119	0.01134
	16.5749	0.00111	0.000876	0.000839	0.000255	0.00012	-4.7e-05	0.000196	0.000713	0.000163	0.000213	0.000348	0.000472	0.000441	0.000769	0.000511	0.001	0.000639	0.000719	0.000618	0.000623	0.000548	0.000398	0.000178	-0.000283	-0.000548	-0.000677	-0.000699	-0.000555	-0.000569	-0.000931	-0.00122	-0.00143	-0.00131	-0.000694	0.000132	0.00117	0.00228	0.00348	0.00505	0.00668	0.00838	0.00986	0.01086	0.01169	0.01202	0.01212	0.01188	0.01133
	16.7843	-5.2e-05	0.000543	0.000702	-0.000291	0.000425	0.000604	0.000957	0.000607	0.000131	0.000725	0.000469	0.000475	0.000503	0.000506	0.000631	0.00101	0.000714	0.000676	0.000612	0.000581	0.000471	0.000345	2.8e-05	-0.000432	-0.000771	-0.000868	-0.000813	-0.000696	-0.000639	-0.00103	-0.0014	-0.00152	-0.00134	-0.000697	0.000153	0.00117	0.00221	0.00352	0.00516	0.00673	0.00843	0.00988	0.01074	0.01163	0.01194	0.01204	0.01184	0.01116
	16.9749	-0.000563	0.000461	0.00022	-0.000196	0.000552	0.00109	0.000817	0.000552	0.000143	0.000732	0.00073	0.000507	0.000443	0.000728	0.000569	0.000735	0.000857	0.000664	0.000526	0.00042	0.000338	0.000219	3.7e-05	-0.000385	-0.000713	-0.000881	-0.000745	-0.000658	-0.000621	-0.000897	-0.00124	-0.00144	-0.00121	-0.000602	0.000283	0.00119	0.00223	0.00349	0.00506	0.00669	0.00832	0.00979	0.01078	0.01167	0.01196	0.01217	0.01184	0.01127
	17.1722	-0.00129	-0.00211	-0.000634	-2e-05	0.000173	0.000278	0.000373	9e-05	-0.000165	0.000414	0.000469	0.000299	0.000142	0.000514	0.000544	0.000498	0.000485	0.000559	0.000426	0.000511	0.000564	0.000385	0.000146	-0.000246	-0.0006	-0.000762	-0.000624	-0.000549	-0.000584	-0.00078	-0.00121	-0.00137	-0.00117	-0.00065	0.000242	0.0012	0.00225	0.0035	0.00506	0.00659	0.00843	0.00989	0.0109	0.0117	0.012	0.01221	0.01189	0.01122
	17.3856	-0.00018	-0.000462	-0.000494	0.000566	-0.000291	-0.000177	0.000249	0.000455	0.000421	0.000147	0.000223	0.00029	0.000492	0.000771	0.000693	0.000676	0.000662	0.000559	0.000511	0.000654	0.00057	0.000353	5e-06	-0.000216	-0.000607	-0.000831	-0.000758	-0.000667	-0.000588	-0.000791	-0.0012	-0.00138	-0.00126	-0.000592	0.000201	0.00118	0.00228	0.00356	0.00505	0.00666	0.00837	0.0098	0.01085	0.01162	0.01197	0.01217	0.01188	0.01127
	17.5869	-0.000153	-7.3e-05	-0.000463	-0.000784	0.000246	0.00035	0.000727	0.00131	0.00103	0.000492	0.000426	0.000394	0.000603	0.000588	0.000851	0.000907	0.000679	0.000553	0.000589	0.000694	0.000621	0.000393	-2.4e-05	-0.000296	-0.000624	-0.000743	-0.000811	-0.000588	-0.000539	-0.000803	-0.00117	-0.00128	-0.0012	-0.000632	0.000175	0.00117	0.00235	0.00346	0.005	0.00666	0.00837	0.00984	0.01088	0.01165	0.01211	0.01219	0.01202	0.01147
	17.7869	0.000487	0.00115	-0.000151	-0.000847	9.6e-05	0.000141	0.000442	0.000872	0.000816	0.00057	0.000403	0.00031	0.000645	0.000521	0.000753	0.00108	0.00091	0.000562	0.000556	0.000685	0.000685	0.000388	0.000105	-0.000249	-0.000559	-0.000777	-0.000759	-0.000606	-0.000599	-0.000838	-0.00117	-0.00142	-0.00116	-0.000652	0.000138	0.00112	0.00234	0.00354	0.00509	0.00678	0.0085	0.00989	0.011	0.01172	0.01217	0.01223	0.01198	0.01147
	17.9856	0.000254	5.3e-05	0.000295	0.000106	-0.000132	0.000527	0.000612	0.000523	0.000376	0.000413	0.000477	0.000468	0.000707	0.000685	0.000762	0.00077	0.00074	0.000543	0.000539	0.000606	0.000518	0.000353	-9e-06	-0.000261	-0.000635	-0.000792	-0.000712	-0.000602	-0.000631	-0.000781	-0.0012	-0.00139	-0.00118	-0.000595	0.000188	0.00112	0.00223	0.00347	0.00507	0.00677	0.00848	0.0099	0.01093	0.01169	0.01213	0.01227	0.01202	0.0115
	18.1883	0.000113	-0.0002	3.2e-05	-0.000648	0.000106	-4.4e-05	0.000133	0.000915	0.000274	0.000258	0.00038	0.000644	0.000719	0.000663	0.000611	0.000649	0.000516	0.000671	0.000656	0.000695	0.000697	0.000564	0.000103	-0.000231	-0.000608	-0.000845	-0.000734	-0.000597	-0.000719	-0.000911	-0.00139	-0.00144	-0.00132	-0.000644	0.000145	0.00108	0.00223	0.00339	0.00495	0.00665	0.00837	0.00983	0.01092	0.01162	0.01199	0.01211	0.01181	0.01129
	18.3722	0.000155	-0.000279	-0.000779	-0.000859	0.000592	-3.1e-05	0.000147	0.000272	-9.9e-05	0.000334	0.000405	0.000646	0.000745	0.000691	0.000564	0.000741	0.000733	0.000835	0.000659	0.000652	0.000662	0.000513	5.3e-05	-0.000337	-0.000685	-0.00081	-0.000741	-0.000629	-0.000686	-0.000958	-0.00134	-0.00152	-0.00137	-0.000679	0.000168	0.00109	0.00229	0.00344	0.00492	0.00655	0.00826	0.00964	0.0108	0.01144	0.01176	0.01186	0.01167	0.01102
	18.5869	0.000584	-0.000732	8.2e-05	0.000475	0.000437	0.000279	0.000239	0.000585	0.000353	0.000582	0.000476	0.000522	0.000577	0.000865	0.000714	0.000834	0.000688	0.000619	0.000599	0.000677	0.000654	0.000343	0.000116	-0.00033	-0.000709	-0.000763	-0.000697	-0.000571	-0.000613	-0.000861	-0.00105	-0.00131	-0.00113	-0.000527	0.000219	0.00124	0.00226	0.00341	0.00497	0.0065	0.00819	0.00947	0.01062	0.01126	0.01165	0.01181	0.01162	0.01109
	18.7896	-0.000688	0.000461	-0.000353	0.000581	8.2e-05	0.000152	0.000244	0.000686	0.000396	0.000373	0.000319	0.000393	0.000499	0.000686	0.00079	0.000647	0.000688	0.000685	0.000629	0.000666	0.000729	0.00038	4.8e-05	-0.000289	-0.000596	-0.000715	-0.000708	-0.000579	-0.000549	-0.000854	-0.00118	-0.00133	-0.00119	-0.000577	0.000258	0.00134	0.00244	0.00357	0.00512	0.00668	0.00847	0.00962	0.01065	0.01132	0.01174	0.01182	0.01163	0.01121
	18.9869	0.00112	0.000886	-0.00035	0.000414	0.000123	-7e-06	0.000608	0.000381	0.000453	0.000381	0.000402	0.000184	0.000626	0.000742	0.000792	0.00081	0.000656	0.000812	0.00058	0.00057	0.000577	0.000326	4.8e-05	-0.000337	-0.0007	-0.000638	-0.000622	-0.000549	-0.00048	-0.000738	-0.00105	-0.00121	-0.00107	-0.000564	0.000292	0.00126	0.00237	0.00347	0.00489	0.00654	0.00825	0.00955	0.01073	0.0114	0.01177	0.01194	0.01184	0.01136
	19.1869	-0.000143	0.000809	2.7e-05	-2.8e-05	0.000232	0.000669	0.000904	0.000512	0.000364	0.000418	0.000417	0.000382	0.000472	0.000629	0.000527	0.000895	0.000632	0.000748	0.000541	0.000575	0.000736	0.000513	0.000303	-0.000169	-0.000578	-0.000604	-0.000532	-0.00049	-0.000573	-0.00089	-0.00123	-0.00132	-0.00121	-0.000677	0.000216	0.00114	0.00229	0.00352	0.00505	0.00656	0.0083	0.0098	0.01073	0.01145	0.01179	0.01189	0.01183	0.01129
	19.387	0.000774	0.000393	0.000355	0.000352	-0.000154	-9.9e-05	-2.9e-05	-2.7e-05	0.000349	0.0006	0.000339	0.000656	0.000657	0.000666	0.000901	0.00103	0.00074	0.000826	0.000737	0.000567	0.00071	0.000493	8.6e-05	-0.000216	-0.00061	-0.00068	-0.000562	-0.00051	-0.000574	-0.000873	-0.00113	-0.00125	-0.00126	-0.000578	0.000154	0.00117	0.00229	0.00347	0.005	0.00647	0.00821	0.00958	0.01064	0.0114	0.0118	0.01189	0.01176	0.01122
	19.5869	0.00117	-0.000478	0.000716	0.000366	0.000207	5.4e-05	0.000778	0.00101	0.00064	0.000913	0.000403	0.000518	0.000796	0.000937	0.000893	0.000759	0.000917	0.000689	0.000759	0.000636	0.000492	0.000521	4.8e-05	-0.000384	-0.000588	-0.00068	-0.000606	-0.000606	-0.000596	-0.00084	-0.00121	-0.0013	-0.00121	-0.000671	0.000118	0.00115	0.00217	0.00338	0.00486	0.00655	0.00811	0.00954	0.01061	0.01134	0.01174	0.01185	0.01168	0.01101
	19.7896	0.00176	0.000742	0.000654	0.00066	0.000974	0.000644	0.000468	0.00078	0.000625	0.000793	0.000445	0.000526	0.000771	0.00083	0.000806	0.00076	0.000553	0.000551	0.000556	0.000573	0.000457	0.000501	-1.2e-05	-0.000373	-0.000702	-0.000811	-0.00071	-0.000689	-0.000632	-0.000911	-0.00127	-0.00143	-0.00129	-0.000692	0.000122	0.00107	0.00212	0.00336	0.00481	0.00645	0.00813	0.00945	0.01058	0.01118	0.01156	0.01158	0.01148	0.01097
	19.9883	0.000857	0.000928	-0.000256	0.00061	0.000573	0.000407	0.000724	0.000628	0.000663	0.000908	0.000315	0.000518	0.000459	0.000654	0.000717	0.00081	0.000552	0.000499	0.000488	0.000451	0.000409	0.000282	-3.2e-05	-0.00048	-0.00065	-0.000814	-0.000768	-0.000659	-0.000573	-0.000829	-0.00115	-0.00144	-0.00114	-0.000598	0.000182	0.00113	0.00219	0.00342	0.00479	0.00635	0.00806	0.00948	0.01047	0.01114	0.01146	0.01156	0.01145	0.01106
	20.1816	7e-06	0.000258	-0.000231	5.1e-05	-1.9e-05	-1.8e-05	0.000245	1.6e-05	0.000363	0.000531	0.000246	0.000415	0.000539	0.000558	0.000575	0.000384	0.000619	0.000496	0.00049	0.000497	0.000461	0.000385	3.7e-05	-0.00034	-0.000582	-0.000722	-0.000663	-0.000594	-0.000557	-0.000799	-0.00108	-0.00129	-0.00115	-0.000617	0.00016	0.00118	0.00222	0.00339	0.0049	0.00652	0.00811	0.00953	0.0105	0.0113	0.01167	0.01177	0.01164	0.01121
	20.3869	-0.000272	-0.000428	-0.00058	-0.00101	-0.000103	0.000189	0.000183	0.000733	0.000704	0.000519	0.000148	0.000362	0.000454	0.000574	0.00075	0.001	0.000793	0.000549	0.000498	0.000586	0.000546	0.000441	7.7e-05	-0.000293	-0.000605	-0.000721	-0.000681	-0.0006	-0.00062	-0.000925	-0.00122	-0.00133	-0.00125	-0.000621	0.000178	0.00118	0.00235	0.00353	0.00486	0.00644	0.00811	0.0095	0.01055	0.01133	0.01168	0.01172	0.01161	0.01121
	20.5909	-8.3e-05	-0.00139	0.000175	0.000333	0.000915	3.3e-05	0.000303	0.000661	0.00053	0.000725	0.000259	0.000433	0.000461	0.000831	0.000743	0.000762	0.000715	0.000587	0.000615	0.00057	0.000661	0.000538	3.6e-05	-0.000335	-0.000679	-0.000664	-0.000749	-0.000552	-0.000601	-0.000863	-0.00111	-0.00134	-0.00121	-0.000636	0.000181	0.00118	0.00223	0.00331	0.00469	0.00626	0.00801	0.00945	0.01044	0.0112	0.01156	0.01173	0.01168	0.01113
	20.787	0.000715	0.000722	0.000971	0.000712	0.000982	0.000357	0.000577	0.000539	0.000447	0.00038	0.000411	0.00054	0.000351	0.000864	0.000743	0.000689	0.000588	0.000591	0.000646	0.00064	0.000563	0.000501	8e-06	-0.000294	-0.000661	-0.000746	-0.000727	-0.000629	-0.000641	-0.00098	-0.00125	-0.00137	-0.00119	-0.000692	9.5e-05	0.00108	0.00216	0.00322	0.00476	0.00633	0.00807	0.00945	0.01035	0.01112	0.0115	0.01173	0.01148	0.01095
	20.9896	-0.000446	0.000245	0.000576	0.000608	0.000348	0.000322	0.00041	0.000257	0.000651	0.000415	0.000432	0.000564	0.000541	0.000746	0.000684	0.000752	0.00064	0.000654	0.000604	0.000626	0.000468	0.000401	1.7e-05	-0.000382	-0.000627	-0.000812	-0.000724	-0.000616	-0.000717	-0.000897	-0.0012	-0.00144	-0.00122	-0.000665	5.7e-05	0.00109	0.00217	0.00332	0.00482	0.00631	0.0079	0.00932	0.01035	0.01113	0.01153	0.01183	0.01164	0.01105
	21.1896	0.000976	-0.000243	0.00052	0.000943	0.000334	0.00022	8.4e-05	0.000722	0.000461	0.000777	0.000479	0.00048	0.000447	0.000499	0.000759	0.000756	0.000734	0.000625	0.000548	0.000571	0.000484	0.000369	8e-06	-0.000331	-0.000629	-0.000755	-0.000679	-0.000547	-0.000733	-0.0008	-0.00116	-0.00141	-0.00121	-0.000645	0.000231	0.00117	0.00218	0.00334	0.00477	0.00631	0.00805	0.00951	0.01048	0.01116	0.01159	0.01182	0.01168	0.01116
	21.3896	-0.000588	0.000263	0.000386	0.000219	0.000241	0.000565	0.00044	0.000638	-8e-06	0.0006	0.000474	0.000237	0.000369	0.00062	0.00081	0.000718	0.000615	0.000566	0.000539	0.000619	0.000454	0.000341	3.7e-05	-0.000277	-0.000664	-0.000809	-0.000657	-0.000598	-0.00063	-0.000793	-0.00112	-0.00132	-0.00121	-0.000622	0.000264	0.00112	0.00214	0.0033	0.00486	0.00649	0.00803	0.0094	0.01044	0.01122	0.01168	0.0118	0.01174	0.01128
	21.5869	0.000984	-0.000324	0.000151	-0.000361	0.000541	0.000406	0.000157	0.000811	0.000571	0.000498	0.000545	0.000337	0.000573	0.000502	0.000683	0.000823	0.00066	0.000606	0.000645	0.000694	0.000545	0.000294	0.000105	-0.000267	-0.000587	-0.00076	-0.000626	-0.000622	-0.000514	-0.000771	-0.00111	-0.00138	-0.00132	-0.000601	0.000176	0.00114	0.00214	0.00335	0.00489	0.00629	0.00813	0.00945	0.0105	0.0113	0.01166	0.0118	0.01163	0.01112
	21.7909	0.000213	-0.000246	-0.00124	-0.000611	0.000758	0.000165	0.000262	0.000639	0.000542	0.000644	0.000464	0.000549	0.000611	0.000616	0.00073	0.000999	0.000841	0.00062	0.000684	0.000689	0.00058	0.000482	5.9e-05	-0.000175	-0.000598	-0.000625	-0.000608	-0.000538	-0.000612	-0.000792	-0.0011	-0.0013	-0.00124	-0.000629	0.000226	0.00115	0.00213	0.00328	0.00475	0.00632	0.00799	0.00932	0.01036	0.01115	0.01151	0.01175	0.01155	0.01108
[truncated: 90 more columns]

## Sheet: Fig. 2d
	Time (ps)
Photon energy (eV)		2.25	2.25365	2.2573	2.26095	2.2646	2.26825	2.2719	2.27555	2.2792	2.28285	2.2865	2.29015	2.2938	2.29745	2.30109	2.30474	2.30839	2.31204	2.31569	2.31934	2.32299	2.32664	2.33029	2.33394	2.33759	2.34124	2.34489	2.34854	2.35219	2.35584	2.35949	2.36314	2.36679	2.37044	2.37409	2.37774	2.38139	2.38504	2.38869	2.39234	2.39599	2.39964	2.40328	2.40693	2.41058	2.41423	2.41788	2.42153
	15	-0.000217794	-0.000227376	-0.000237523	-0.000248272	-0.000259668	-0.000271754	-0.00028458	-0.000298198	-0.000312661	-0.000328028	-0.000344357	-0.000361712	-0.000380156	-0.00039975	-0.000420556	-0.000442628	-0.000466012	-0.000490738	-0.000516811	-0.000544199	-0.000572818	-0.000602501	-0.00063297	-0.000663783	-0.000694263	-0.000723404	-0.000749736	-0.000771154	-0.000784714	-0.000786439	-0.000771305	-0.000733793	-0.000669952	-0.000582662	-0.000491915	-0.00044794	-0.000532675	-0.000827001	-0.00136	-0.00207	-0.0029	-0.0038	-0.00476	-0.00577	-0.00687	-0.00807	-0.00939	-0.01083
	14.947	-0.0002179	-0.000227486	-0.000237636	-0.00024839	-0.00025979	-0.000271882	-0.000284713	-0.000298335	-0.000312804	-0.000328175	-0.00034451	-0.000361871	-0.000380319	-0.000399919	-0.000420729	-0.000442806	-0.000466194	-0.000490923	-0.000516998	-0.000544386	-0.000573002	-0.00060268	-0.000633139	-0.000663937	-0.000694393	-0.0007235	-0.000749784	-0.000771135	-0.000784601	-0.000786198	-0.000770889	-0.000733145	-0.000669003	-0.000581346	-0.000490197	-0.00044587	-0.000530444	-0.000824935	-0.00135	-0.00207	-0.0029	-0.0038	-0.00476	-0.00577	-0.00687	-0.00808	-0.0094	-0.01083
	14.894	-0.000218005	-0.000227595	-0.00023775	-0.000248508	-0.000259913	-0.000272009	-0.000284845	-0.000298472	-0.000312946	-0.000328323	-0.000344663	-0.000362028	-0.000380482	-0.000400087	-0.000420902	-0.000442983	-0.000466375	-0.000491107	-0.000517183	-0.000544571	-0.000573185	-0.000602857	-0.000633306	-0.000664088	-0.000694521	-0.000723593	-0.000749828	-0.00077111	-0.000784482	-0.000785949	-0.000770465	-0.000732486	-0.000668041	-0.000580014	-0.000488459	-0.000443777	-0.000528187	-0.000822845	-0.00135	-0.00207	-0.0029	-0.0038	-0.00476	-0.00578	-0.00688	-0.00808	-0.0094	-0.01084
	14.841	-0.00021811	-0.000227704	-0.000237863	-0.000248626	-0.000260035	-0.000272135	-0.000284976	-0.000298609	-0.000313087	-0.000328469	-0.000344815	-0.000362186	-0.000380644	-0.000400254	-0.000421074	-0.00044316	-0.000466555	-0.000491289	-0.000517367	-0.000544755	-0.000573366	-0.000603032	-0.000633471	-0.000664236	-0.000694645	-0.000723682	-0.000749868	-0.000771081	-0.000784357	-0.000785694	-0.000770032	-0.000731816	-0.000667065	-0.000578665	-0.000486703	-0.000441662	-0.000525907	-0.00082073	-0.00135	-0.00207	-0.0029	-0.00381	-0.00476	-0.00578	-0.00688	-0.00809	-0.00941	-0.01085
	14.788	-0.000218214	-0.000227813	-0.000237976	-0.000248743	-0.000260156	-0.000272262	-0.000285107	-0.000298744	-0.000313228	-0.000328615	-0.000344966	-0.000362342	-0.000380806	-0.00040042	-0.000421245	-0.000443335	-0.000466734	-0.000491471	-0.00051755	-0.000544937	-0.000573545	-0.000603205	-0.000633633	-0.000664382	-0.000694766	-0.000723768	-0.000749903	-0.000771047	-0.000784226	-0.000785431	-0.000769589	-0.000731135	-0.000666077	-0.0005773	-0.000484926	-0.000439525	-0.000523601	-0.000818589	-0.00135	-0.00207	-0.0029	-0.00381	-0.00476	-0.00578	-0.00689	-0.00809	-0.00942	-0.01086
	14.735	-0.000218318	-0.000227921	-0.000238088	-0.000248859	-0.000260277	-0.000272387	-0.000285238	-0.00029888	-0.000313368	-0.00032876	-0.000345116	-0.000362497	-0.000380966	-0.000400586	-0.000421415	-0.000443509	-0.000466911	-0.00049165	-0.000517731	-0.000545117	-0.000573722	-0.000603375	-0.000633793	-0.000664525	-0.000694884	-0.00072385	-0.000749935	-0.000771008	-0.00078409	-0.00078516	-0.000769139	-0.000730444	-0.000665074	-0.000575919	-0.00048313	-0.000437364	-0.000521271	-0.000816424	-0.00135	-0.00207	-0.0029	-0.00381	-0.00477	-0.00579	-0.00689	-0.0081	-0.00942	-0.01086
	14.682	-0.000218422	-0.000228029	-0.0002382	-0.000248976	-0.000260398	-0.000272512	-0.000285367	-0.000299014	-0.000313508	-0.000328905	-0.000345266	-0.000362652	-0.000381126	-0.00040075	-0.000421584	-0.000443681	-0.000467087	-0.000491829	-0.00051791	-0.000545296	-0.000573897	-0.000603544	-0.000633951	-0.000664665	-0.000694999	-0.000723928	-0.000749962	-0.000770963	-0.000783947	-0.000784883	-0.000768679	-0.000729741	-0.000664059	-0.000574522	-0.000481314	-0.000435181	-0.000518915	-0.000814233	-0.00135	-0.00207	-0.0029	-0.00381	-0.00477	-0.00579	-0.00689	-0.0081	-0.00943	-0.01087
	14.629	-0.000218526	-0.000228136	-0.000238311	-0.000249091	-0.000260518	-0.000272637	-0.000285497	-0.000299149	-0.000313647	-0.000329049	-0.000345415	-0.000362806	-0.000381285	-0.000400914	-0.000421752	-0.000443853	-0.000467262	-0.000492006	-0.000518088	-0.000545473	-0.000574071	-0.000603711	-0.000634106	-0.000664803	-0.00069511	-0.000724003	-0.000749984	-0.000770914	-0.000783798	-0.000784598	-0.00076821	-0.000729028	-0.00066303	-0.000573108	-0.000479479	-0.000432975	-0.000516535	-0.000812017	-0.00134	-0.00207	-0.0029	-0.00381	-0.00477	-0.00579	-0.0069	-0.00811	-0.00943	-0.01088
	14.576	-0.000218629	-0.000228243	-0.000238423	-0.000249207	-0.000260638	-0.000272761	-0.000285626	-0.000299282	-0.000313785	-0.000329193	-0.000345563	-0.000362959	-0.000381443	-0.000401076	-0.000421919	-0.000444024	-0.000467436	-0.000492182	-0.000518265	-0.000545649	-0.000574243	-0.000603875	-0.000634259	-0.000664937	-0.000695219	-0.000724074	-0.000750003	-0.000770859	-0.000783643	-0.000784306	-0.000767732	-0.000728303	-0.000661987	-0.000571677	-0.000477623	-0.000430745	-0.000514129	-0.000809776	-0.00134	-0.00206	-0.0029	-0.00381	-0.00477	-0.0058	-0.0069	-0.00811	-0.00944	-0.01089
	14.523	-0.000218732	-0.00022835	-0.000238533	-0.000249322	-0.000260757	-0.000272885	-0.000285754	-0.000299415	-0.000313923	-0.000329335	-0.000345711	-0.000363112	-0.0003816	-0.000401238	-0.000422085	-0.000444194	-0.000467609	-0.000492357	-0.00051844	-0.000545822	-0.000574413	-0.000604038	-0.000634409	-0.00066507	-0.000695324	-0.000724141	-0.000750017	-0.000770799	-0.000783481	-0.000784006	-0.000767245	-0.000727568	-0.000660931	-0.00057023	-0.000475747	-0.000428492	-0.000511698	-0.000807508	-0.00134	-0.00206	-0.0029	-0.00381	-0.00477	-0.0058	-0.00691	-0.00812	-0.00945	-0.01089
	14.47	-0.000218834	-0.000228456	-0.000238644	-0.000249436	-0.000260876	-0.000273008	-0.000285882	-0.000299548	-0.000314061	-0.000329477	-0.000345858	-0.000363263	-0.000381757	-0.000401399	-0.00042225	-0.000444362	-0.00046778	-0.00049253	-0.000518614	-0.000545995	-0.000574581	-0.000604198	-0.000634557	-0.000665199	-0.000695427	-0.000724205	-0.000750027	-0.000770734	-0.000783314	-0.000783699	-0.000766749	-0.000726821	-0.00065986	-0.000568765	-0.00047385	-0.000426215	-0.00050924	-0.000805215	-0.00134	-0.00206	-0.0029	-0.00381	-0.00478	-0.0058	-0.00691	-0.00812	-0.00945	-0.0109
	14.417	-0.000218936	-0.000228562	-0.000238753	-0.00024955	-0.000260994	-0.000273131	-0.000286009	-0.00029968	-0.000314197	-0.000329619	-0.000346004	-0.000363414	-0.000381912	-0.000401559	-0.000422414	-0.00044453	-0.00046795	-0.000492702	-0.000518786	-0.000546165	-0.000574747	-0.000604356	-0.000634703	-0.000665325	-0.000695525	-0.000724265	-0.000750032	-0.000770664	-0.00078314	-0.000783384	-0.000766244	-0.000726063	-0.000658776	-0.000567284	-0.000471934	-0.000423915	-0.000506757	-0.000802895	-0.00134	-0.00206	-0.0029	-0.00381	-0.00478	-0.00581	-0.00691	-0.00813	-0.00946	-0.01091
	14.364	-0.000219038	-0.000228667	-0.000238863	-0.000249664	-0.000261112	-0.000273253	-0.000286136	-0.000299811	-0.000314333	-0.00032976	-0.00034615	-0.000363565	-0.000382067	-0.000401718	-0.000422577	-0.000444696	-0.000468119	-0.000492872	-0.000518956	-0.000546334	-0.000574911	-0.000604512	-0.000634846	-0.000665449	-0.000695621	-0.000724321	-0.000750033	-0.000770589	-0.00078296	-0.000783061	-0.000765729	-0.000725293	-0.000657678	-0.000565785	-0.000469996	-0.000421591	-0.000504248	-0.000800549	-0.00134	-0.00206	-0.0029	-0.00382	-0.00478	-0.00581	-0.00692	-0.00813	-0.00946	-0.01091
	14.311	-0.000219139	-0.000228773	-0.000238972	-0.000249777	-0.000261229	-0.000273375	-0.000286262	-0.000299942	-0.000314469	-0.0003299	-0.000346294	-0.000363714	-0.000382221	-0.000401876	-0.000422739	-0.000444861	-0.000468287	-0.000493042	-0.000519125	-0.000546501	-0.000575073	-0.000604666	-0.000634986	-0.00066557	-0.000695713	-0.000724373	-0.000750029	-0.000770508	-0.000782774	-0.000782731	-0.000765205	-0.000724512	-0.000656566	-0.000564269	-0.000468038	-0.000419243	-0.000501712	-0.000798176	-0.00133	-0.00206	-0.0029	-0.00382	-0.00478	-0.00581	-0.00692	-0.00814	-0.00947	-0.01092
	14.258	-0.00021924	-0.000228877	-0.00023908	-0.000249889	-0.000261346	-0.000273496	-0.000286387	-0.000300072	-0.000314603	-0.000330039	-0.000346438	-0.000363862	-0.000382374	-0.000402033	-0.000422899	-0.000445025	-0.000468453	-0.000493209	-0.000519293	-0.000546666	-0.000575233	-0.000604818	-0.000635124	-0.000665688	-0.000695802	-0.000724421	-0.000750021	-0.000770422	-0.000782581	-0.000782393	-0.000764671	-0.000723719	-0.000655439	-0.000562735	-0.000466058	-0.00041687	-0.00049915	-0.000795777	-0.00133	-0.00206	-0.0029	-0.00382	-0.00478	-0.00581	-0.00693	-0.00814	-0.00948	-0.01093
	14.2049	-0.00021934	-0.000228981	-0.000239189	-0.000250002	-0.000261462	-0.000273617	-0.000286513	-0.000300201	-0.000314737	-0.000330178	-0.000346582	-0.00036401	-0.000382526	-0.000402189	-0.000423059	-0.000445188	-0.000468619	-0.000493376	-0.000519459	-0.000546829	-0.000575392	-0.000604967	-0.00063526	-0.000665803	-0.000695888	-0.000724466	-0.000750008	-0.00077033	-0.000782381	-0.000782047	-0.000764128	-0.000722914	-0.000654298	-0.000561184	-0.000464058	-0.000414472	-0.000496561	-0.00079335	-0.00133	-0.00206	-0.0029	-0.00382	-0.00479	-0.00582	-0.00693	-0.00815	-0.00948	-0.01094
	14.1519	-0.00021944	-0.000229085	-0.000239296	-0.000250113	-0.000261578	-0.000273737	-0.000286637	-0.00030033	-0.000314871	-0.000330316	-0.000346724	-0.000364157	-0.000382677	-0.000402344	-0.000423218	-0.00044535	-0.000468783	-0.000493541	-0.000519623	-0.000546991	-0.000575548	-0.000605114	-0.000635393	-0.000665915	-0.00069597	-0.000724506	-0.00074999	-0.000770233	-0.000782175	-0.000781693	-0.000763575	-0.000722098	-0.000653142	-0.000559615	-0.000462035	-0.00041205	-0.000493945	-0.000790896	-0.00133	-0.00206	-0.0029	-0.00382	-0.00479	-0.00582	-0.00693	-0.00815	-0.00949	-0.01094
	14.0989	-0.00021954	-0.000229189	-0.000239404	-0.000250225	-0.000261694	-0.000273856	-0.000286761	-0.000300459	-0.000315004	-0.000330453	-0.000346866	-0.000364303	-0.000382827	-0.000402498	-0.000423376	-0.000445511	-0.000468945	-0.000493704	-0.000519786	-0.000547151	-0.000575702	-0.000605259	-0.000635523	-0.000666024	-0.000696049	-0.000724542	-0.000749968	-0.00077013	-0.000781962	-0.000781331	-0.000763013	-0.000721269	-0.000651971	-0.000558027	-0.000459991	-0.000409602	-0.000491301	-0.000788414	-0.00133	-0.00206	-0.0029	-0.00382	-0.00479	-0.00582	-0.00694	-0.00816	-0.00949	-0.01095
	14.0459	-0.00021964	-0.000229292	-0.000239511	-0.000250335	-0.000261809	-0.000273975	-0.000286884	-0.000300586	-0.000315136	-0.000330589	-0.000347007	-0.000364448	-0.000382976	-0.000402652	-0.000423532	-0.00044567	-0.000469106	-0.000493866	-0.000519947	-0.000547309	-0.000575854	-0.000605401	-0.00063565	-0.00066613	-0.000696124	-0.000724575	-0.000749941	-0.000770021	-0.000781743	-0.000780961	-0.00076244	-0.000720428	-0.000650785	-0.000556422	-0.000457925	-0.000407129	-0.000488629	-0.000785903	-0.00132	-0.00205	-0.0029	-0.00382	-0.00479	-0.00583	-0.00694	-0.00816	-0.0095	-0.01096
	13.9929	-0.000219738	-0.000229394	-0.000239617	-0.000250446	-0.000261923	-0.000274094	-0.000287007	-0.000300713	-0.000315267	-0.000330725	-0.000347147	-0.000364593	-0.000383125	-0.000402804	-0.000423687	-0.000445828	-0.000469266	-0.000494026	-0.000520106	-0.000547465	-0.000576004	-0.000605541	-0.000635775	-0.000666232	-0.000696196	-0.000724603	-0.000749909	-0.000769907	-0.000781516	-0.000780582	-0.000761857	-0.000719575	-0.000649584	-0.000554797	-0.000455837	-0.00040463	-0.000485929	-0.000783365	-0.00132	-0.00205	-0.0029	-0.00382	-0.00479	-0.00583	-0.00695	-0.00817	-0.00951	-0.01096
	13.9399	-0.000219837	-0.000229496	-0.000239723	-0.000250555	-0.000262037	-0.000274212	-0.000287129	-0.00030084	-0.000315398	-0.00033086	-0.000347286	-0.000364736	-0.000383272	-0.000402955	-0.000423842	-0.000445985	-0.000469425	-0.000494185	-0.000520264	-0.000547619	-0.000576152	-0.000605679	-0.000635897	-0.000666332	-0.000696264	-0.000724626	-0.000749872	-0.000769787	-0.000781282	-0.000780195	-0.000761264	-0.000718709	-0.000648368	-0.000553154	-0.000453726	-0.000402105	-0.0004832	-0.000780797	-0.00132	-0.00205	-0.0029	-0.00382	-0.0048	-0.00583	-0.00695	-0.00817	-0.00951	-0.01097
	13.8869	-0.000219935	-0.000229598	-0.000239828	-0.000250665	-0.00026215	-0.000274329	-0.00028725	-0.000300965	-0.000315528	-0.000330994	-0.000347424	-0.000364879	-0.000383418	-0.000403105	-0.000423995	-0.00044614	-0.000469581	-0.000494342	-0.00052042	-0.000547772	-0.000576298	-0.000605814	-0.000636017	-0.000666428	-0.000696328	-0.000724646	-0.000749829	-0.00076966	-0.000781042	-0.000779799	-0.00076066	-0.000717831	-0.000647136	-0.000551492	-0.000451592	-0.000399553	-0.000480443	-0.0007782	-0.00132	-0.00205	-0.0029	-0.00382	-0.0048	-0.00583	-0.00695	-0.00818	-0.00952	-0.01098
	13.8339	-0.000220032	-0.000229699	-0.000239933	-0.000250773	-0.000262262	-0.000274446	-0.000287371	-0.00030109	-0.000315657	-0.000331128	-0.000347562	-0.00036502	-0.000383564	-0.000403253	-0.000424147	-0.000446294	-0.000469737	-0.000494498	-0.000520574	-0.000547922	-0.000576441	-0.000605946	-0.000636133	-0.000666522	-0.000696388	-0.000724661	-0.000749782	-0.000769528	-0.000780794	-0.000779395	-0.000760046	-0.000716939	-0.000645888	-0.00054981	-0.000449435	-0.000396975	-0.000477656	-0.000775573	-0.00132	-0.00205	-0.0029	-0.00382	-0.0048	-0.00584	-0.00696	-0.00818	-0.00953	-0.01099
	13.7809	-0.00022013	-0.0002298	-0.000240037	-0.000250881	-0.000262374	-0.000274562	-0.000287491	-0.000301215	-0.000315785	-0.00033126	-0.000347699	-0.000365161	-0.000383708	-0.000403401	-0.000424297	-0.000446447	-0.000469891	-0.000494652	-0.000520726	-0.00054807	-0.000576582	-0.000606076	-0.000636246	-0.000666611	-0.000696445	-0.000724672	-0.00074973	-0.00076939	-0.000780538	-0.000778982	-0.000759421	-0.000716035	-0.000644624	-0.000548109	-0.000447254	-0.000394369	-0.000474839	-0.000772916	-0.00131	-0.00205	-0.0029	-0.00383	-0.0048	-0.00584	-0.00696	-0.00819	-0.00953	-0.01099
	13.7279	-0.000220226	-0.0002299	-0.000240141	-0.000250989	-0.000262486	-0.000274677	-0.000287611	-0.000301338	-0.000315913	-0.000331392	-0.000347834	-0.0003653	-0.000383851	-0.000403548	-0.000424446	-0.000446598	-0.000470043	-0.000494804	-0.000520876	-0.000548216	-0.000576721	-0.000606204	-0.000636357	-0.000666698	-0.000696497	-0.000724678	-0.000749672	-0.000769245	-0.000780276	-0.00077856	-0.000758785	-0.000715116	-0.000643343	-0.000546387	-0.000445049	-0.000391735	-0.000471992	-0.000770229	-0.00131	-0.00205	-0.0029	-0.00383	-0.0048	-0.00584	-0.00697	-0.00819	-0.00954	-0.011
	13.6749	-0.000220322	-0.00023	-0.000240244	-0.000251096	-0.000262597	-0.000274792	-0.000287729	-0.000301461	-0.00031604	-0.000331523	-0.000347969	-0.000365439	-0.000383993	-0.000403693	-0.000424594	-0.000446748	-0.000470194	-0.000494955	-0.000521025	-0.00054836	-0.000576857	-0.000606328	-0.000636464	-0.00066678	-0.000696546	-0.000724679	-0.000749609	-0.000769094	-0.000780005	-0.000778128	-0.000758138	-0.000714185	-0.000642046	-0.000544645	-0.00044282	-0.000389073	-0.000469114	-0.00076751	-0.00131	-0.00205	-0.0029	-0.00383	-0.00481	-0.00585	-0.00697	-0.0082	-0.00954	-0.01101
	13.6219	-0.000220418	-0.000230099	-0.000240347	-0.000251202	-0.000262707	-0.000274906	-0.000287847	-0.000301583	-0.000316166	-0.000331653	-0.000348103	-0.000365576	-0.000384134	-0.000403837	-0.000424741	-0.000446897	-0.000470344	-0.000495103	-0.000521171	-0.000548502	-0.000576991	-0.00060645	-0.000636568	-0.00066686	-0.00069659	-0.000724675	-0.00074954	-0.000768936	-0.000779727	-0.000777687	-0.00075748	-0.000713239	-0.000640732	-0.000542883	-0.000440566	-0.000386382	-0.000466204	-0.000764759	-0.00131	-0.00205	-0.0029	-0.00383	-0.00481	-0.00585	-0.00697	-0.0082	-0.00955	-0.01102
	13.5689	-0.000220513	-0.000230197	-0.000240449	-0.000251308	-0.000262816	-0.000275019	-0.000287965	-0.000301704	-0.000316291	-0.000331782	-0.000348236	-0.000365713	-0.000384274	-0.00040398	-0.000424886	-0.000447044	-0.000470491	-0.00049525	-0.000521316	-0.000548641	-0.000577122	-0.000606569	-0.000636669	-0.000666935	-0.000696631	-0.000724667	-0.000749465	-0.000768771	-0.000779441	-0.000777237	-0.00075681	-0.00071228	-0.000639401	-0.0005411	-0.000438286	-0.000383662	-0.000463263	-0.000761977	-0.00131	-0.00204	-0.0029	-0.00383	-0.00481	-0.00585	-0.00698	-0.00821	-0.00956	-0.01102
	13.5159	-0.000220608	-0.000230295	-0.000240551	-0.000251413	-0.000262925	-0.000275132	-0.000288081	-0.000301824	-0.000316415	-0.00033191	-0.000348367	-0.000365848	-0.000384413	-0.000404121	-0.00042503	-0.000447189	-0.000470637	-0.000495395	-0.000521458	-0.000548778	-0.000577251	-0.000606685	-0.000636767	-0.000667007	-0.000696667	-0.000724654	-0.000749385	-0.0007686	-0.000779146	-0.000776777	-0.000756128	-0.000711306	-0.000638052	-0.000539295	-0.000435982	-0.000380913	-0.00046029	-0.000759161	-0.0013	-0.00204	-0.0029	-0.00383	-0.00481	-0.00586	-0.00698	-0.00821	-0.00956	-0.01103
	13.4629	-0.000220702	-0.000230393	-0.000240652	-0.000251518	-0.000263033	-0.000275244	-0.000288197	-0.000301944	-0.000316538	-0.000332037	-0.000348498	-0.000365982	-0.00038455	-0.000404262	-0.000425172	-0.000447333	-0.000470781	-0.000495539	-0.000521598	-0.000548913	-0.000577377	-0.000606798	-0.000636861	-0.000667075	-0.000696698	-0.000724636	-0.000749299	-0.000768422	-0.000778844	-0.000776307	-0.000755435	-0.000710317	-0.000636685	-0.000537468	-0.000433651	-0.000378134	-0.000457284	-0.000756312	-0.0013	-0.00204	-0.0029	-0.00383	-0.00481	-0.00586	-0.00699	-0.00822	-0.00957	-0.01104
	13.4099	-0.000220795	-0.000230489	-0.000240752	-0.000251621	-0.000263141	-0.000275355	-0.000288312	-0.000302062	-0.000316661	-0.000332163	-0.000348628	-0.000366115	-0.000384686	-0.0004044	-0.000425313	-0.000447475	-0.000470924	-0.00049568	-0.000521736	-0.000549045	-0.0005775	-0.000606908	-0.000636952	-0.000667139	-0.000696725	-0.000724612	-0.000749207	-0.000768236	-0.000778533	-0.000775827	-0.000754729	-0.000709314	-0.0006353	-0.00053562	-0.000431294	-0.000375324	-0.000454244	-0.00075343	-0.0013	-0.00204	-0.0029	-0.00383	-0.00481	-0.00586	-0.00699	-0.00822	-0.00957	-0.01104
	13.3569	-0.000220888	-0.000230586	-0.000240851	-0.000251725	-0.000263247	-0.000275465	-0.000288426	-0.00030218	-0.000316782	-0.000332288	-0.000348756	-0.000366247	-0.000384821	-0.000404538	-0.000425453	-0.000447616	-0.000471064	-0.000495819	-0.000521872	-0.000549175	-0.000577621	-0.000607015	-0.00063704	-0.000667199	-0.000696748	-0.000724583	-0.000749108	-0.000768044	-0.000778213	-0.000775337	-0.000754011	-0.000708295	-0.000633897	-0.000533749	-0.00042891	-0.000372483	-0.000451171	-0.000750513	-0.0013	-0.00204	-0.0029	-0.00383	-0.00482	-0.00586	-0.00699	-0.00823	-0.00958	-0.01105
	13.3039	-0.00022098	-0.000230681	-0.00024095	-0.000251827	-0.000263353	-0.000275575	-0.000288539	-0.000302297	-0.000316902	-0.000332412	-0.000348884	-0.000366378	-0.000384955	-0.000404674	-0.000425591	-0.000447754	-0.000471203	-0.000495956	-0.000522006	-0.000549303	-0.000577739	-0.000607119	-0.000637123	-0.000667255	-0.000696766	-0.000724549	-0.000749004	-0.000767844	-0.000777885	-0.000774836	-0.00075328	-0.000707262	-0.000632475	-0.000531855	-0.000426498	-0.000369611	-0.000448063	-0.000747561	-0.00129	-0.00204	-0.0029	-0.00383	-0.00482	-0.00587	-0.007	-0.00823	-0.00959	-0.01106
	13.2509	-0.000221072	-0.000230776	-0.000241048	-0.000251929	-0.000263458	-0.000275683	-0.000288651	-0.000302413	-0.000317022	-0.000332535	-0.00034901	-0.000366507	-0.000385087	-0.000404808	-0.000425727	-0.000447891	-0.00047134	-0.000496091	-0.000522137	-0.000549428	-0.000577854	-0.00060722	-0.000637204	-0.000667307	-0.000696779	-0.00072451	-0.000748893	-0.000767637	-0.000777548	-0.000774325	-0.000752537	-0.000706212	-0.000631034	-0.000529938	-0.00042406	-0.000366706	-0.000444921	-0.000744574	-0.00129	-0.00204	-0.0029	-0.00383	-0.00482	-0.00587	-0.007	-0.00824	-0.00959	-0.01107
	13.1979	-0.000221163	-0.00023087	-0.000241146	-0.000252029	-0.000263563	-0.000275791	-0.000288763	-0.000302528	-0.00031714	-0.000332657	-0.000349135	-0.000366635	-0.000385218	-0.000404941	-0.000425861	-0.000448027	-0.000471475	-0.000496224	-0.000522266	-0.00054955	-0.000577966	-0.000607317	-0.00063728	-0.000667355	-0.000696787	-0.000724465	-0.000748775	-0.000767422	-0.000777202	-0.000773803	-0.00075178	-0.000705148	-0.000629574	-0.000527998	-0.000421593	-0.00036377	-0.000441743	-0.000741552	-0.00129	-0.00203	-0.0029	-0.00383	-0.00482	-0.00587	-0.00701	-0.00824	-0.0096	-0.01107
	13.1449	-0.000221253	-0.000230964	-0.000241243	-0.00025213	-0.000263666	-0.000275898	-0.000288873	-0.000302642	-0.000317258	-0.000332777	-0.000349259	-0.000366762	-0.000385347	-0.000405073	-0.000425994	-0.00044816	-0.000471608	-0.000496355	-0.000522392	-0.000549669	-0.000578075	-0.000607411	-0.000637353	-0.000667399	-0.000696791	-0.000724414	-0.000748652	-0.0007672	-0.000776847	-0.000773271	-0.000751011	-0.000704067	-0.000628095	-0.000526035	-0.000419098	-0.000360801	-0.000438529	-0.000738493	-0.00129	-0.00203	-0.0029	-0.00383	-0.00482	-0.00587	-0.00701	-0.00825	-0.0096	-0.01108
	13.0919	-0.000221343	-0.000231057	-0.000241339	-0.000252229	-0.000263769	-0.000276004	-0.000288983	-0.000302755	-0.000317374	-0.000332897	-0.000349382	-0.000366888	-0.000385475	-0.000405203	-0.000426126	-0.000448292	-0.000471739	-0.000496483	-0.000522516	-0.000549786	-0.000578181	-0.000607502	-0.000637422	-0.000667438	-0.00069679	-0.000724358	-0.000748521	-0.00076697	-0.000776483	-0.000772727	-0.000750228	-0.00070297	-0.000626596	-0.000524047	-0.000416575	-0.000357799	-0.00043528	-0.000735397	-0.00128	-0.00203	-0.0029	-0.00384	-0.00483	-0.00588	-0.00701	-0.00825	-0.00961	-0.01109
	13.0389	-0.000221432	-0.000231149	-0.000241434	-0.000252328	-0.000263871	-0.00027611	-0.000289091	-0.000302867	-0.000317489	-0.000333015	-0.000349503	-0.000367012	-0.000385602	-0.000405331	-0.000426255	-0.000448422	-0.000471868	-0.00049661	-0.000522638	-0.000549901	-0.000578285	-0.000607589	-0.000637487	-0.000667473	-0.000696783	-0.000724296	-0.000748384	-0.000766732	-0.00077611	-0.000772172	-0.000749432	-0.000701857	-0.000625077	-0.000522035	-0.000414022	-0.000354763	-0.000431994	-0.000732264	-0.00128	-0.00203	-0.0029	-0.00384	-0.00483	-0.00588	-0.00702	-0.00826	-0.00962	-0.01109
	12.9859	-0.00022152	-0.00023124	-0.000241529	-0.000252426	-0.000263972	-0.000276214	-0.000289199	-0.000302978	-0.000317604	-0.000333133	-0.000349623	-0.000367135	-0.000385727	-0.000405458	-0.000426383	-0.00044855	-0.000471994	-0.000496734	-0.000522757	-0.000550012	-0.000578385	-0.000607673	-0.000637549	-0.000667503	-0.000696772	-0.000724228	-0.00074824	-0.000766486	-0.000775727	-0.000771606	-0.000748623	-0.000700727	-0.000623538	-0.000519999	-0.000411441	-0.000351694	-0.000428671	-0.000729094	-0.00128	-0.00203	-0.0029	-0.00384	-0.00483	-0.00588	-0.00702	-0.00826	-0.00962	-0.0111
	12.9329	-0.000221608	-0.000231331	-0.000241623	-0.000252523	-0.000264072	-0.000276318	-0.000289306	-0.000303088	-0.000317717	-0.000333249	-0.000349742	-0.000367256	-0.000385851	-0.000405584	-0.00042651	-0.000448676	-0.000472119	-0.000496856	-0.000522874	-0.000550121	-0.000578482	-0.000607753	-0.000637606	-0.00066753	-0.000696756	-0.000724155	-0.00074809	-0.000766232	-0.000775335	-0.000771029	-0.0007478	-0.000699581	-0.000621979	-0.000517939	-0.00040883	-0.000348591	-0.000425311	-0.000725887	-0.00128	-0.00203	-0.0029	-0.00384	-0.00483	-0.00589	-0.00702	-0.00827	-0.00963	-0.01111
	12.8799	-0.000221695	-0.000231421	-0.000241716	-0.000252619	-0.000264172	-0.00027642	-0.000289412	-0.000303197	-0.000317829	-0.000333364	-0.00034986	-0.000367377	-0.000385973	-0.000405707	-0.000426634	-0.000448801	-0.000472242	-0.000496975	-0.000522988	-0.000550227	-0.000578576	-0.00060783	-0.00063766	-0.000667551	-0.000696734	-0.000724075	-0.000747933	-0.00076597	-0.000774933	-0.000770441	-0.000746963	-0.000698418	-0.000620399	-0.000515854	-0.000406189	-0.000345453	-0.000421914	-0.000722641	-0.00127	-0.00202	-0.0029	-0.00384	-0.00483	-0.00589	-0.00703	-0.00827	-0.00963	-0.01112
	12.8269	-0.000221782	-0.000231511	-0.000241808	-0.000252714	-0.000264271	-0.000276522	-0.000289516	-0.000303305	-0.00031794	-0.000333478	-0.000349977	-0.000367496	-0.000386094	-0.00040583	-0.000426757	-0.000448923	-0.000472363	-0.000497093	-0.0005231	-0.00055033	-0.000578666	-0.000607904	-0.00063771	-0.000667569	-0.000696708	-0.00072399	-0.000747768	-0.000765701	-0.000774522	-0.000769841	-0.000746112	-0.000697239	-0.0006188	-0.000513743	-0.000403519	-0.000342282	-0.000418479	-0.000719357	-0.00127	-0.00202	-0.0029	-0.00384	-0.00483	-0.00589	-0.00703	-0.00828	-0.00964	-0.01112
	12.7739	-0.000221868	-0.000231599	-0.0002419	-0.000252809	-0.000264368	-0.000276623	-0.00028962	-0.000303412	-0.00031805	-0.000333591	-0.000350092	-0.000367613	-0.000386213	-0.00040595	-0.000426878	-0.000449044	-0.000472482	-0.000497208	-0.000523209	-0.00055043	-0.000578754	-0.000607974	-0.000637755	-0.000667581	-0.000696676	-0.000723899	-0.000747597	-0.000765423	-0.000774102	-0.00076923	-0.000745248	-0.000696043	-0.000617179	-0.000511608	-0.000400819	-0.000339075	-0.000415006	-0.000716035	-0.00127	-0.00202	-0.0029	-0.00384	-0.00483	-0.00589	-0.00704	-0.00828	-0.00965	-0.01113
	12.7208	-0.000221953	-0.000231687	-0.000241991	-0.000252903	-0.000264465	-0.000276723	-0.000289723	-0.000303517	-0.000318158	-0.000333702	-0.000350206	-0.000367729	-0.000386331	-0.000406069	-0.000426997	-0.000449162	-0.000472598	-0.000497321	-0.000523316	-0.000550528	-0.000578839	-0.000608041	-0.000637797	-0.00066759	-0.00069664	-0.000723802	-0.00074742	-0.000765137	-0.000773672	-0.000768607	-0.00074437	-0.00069483	-0.000615538	-0.000509448	-0.000398089	-0.000335834	-0.000411496	-0.000712675	-0.00127	-0.00202	-0.00289	-0.00384	-0.00484	-0.0059	-0.00704	-0.00829	-0.00965	-0.01114
	12.6678	-0.000222037	-0.000231775	-0.000242081	-0.000252996	-0.000264561	-0.000276822	-0.000289825	-0.000303622	-0.000318266	-0.000333812	-0.000350319	-0.000367844	-0.000386448	-0.000406187	-0.000427115	-0.000449279	-0.000472713	-0.000497431	-0.00052342	-0.000550623	-0.000578921	-0.000608104	-0.000637835	-0.000667594	-0.000696598	-0.000723699	-0.000747235	-0.000764843	-0.000773232	-0.000767973	-0.000743478	-0.0006936	-0.000613877	-0.000507264	-0.000395329	-0.000332559	-0.000407948	-0.000709276	-0.00126	-0.00202	-0.00289	-0.00384	-0.00484	-0.0059	-0.00704	-0.00829	-0.00966	-0.01114
	12.6148	-0.000222121	-0.000231861	-0.000242171	-0.000253089	-0.000264657	-0.00027692	-0.000289927	-0.000303726	-0.000318373	-0.000333922	-0.00035043	-0.000367958	-0.000386563	-0.000406303	-0.000427231	-0.000449394	-0.000472826	-0.00049754	-0.000523522	-0.000550715	-0.000578999	-0.000608164	-0.00063787	-0.000667593	-0.000696551	-0.00072359	-0.000747044	-0.000764541	-0.000772783	-0.000767328	-0.000742573	-0.000692354	-0.000612195	-0.000505054	-0.00039254	-0.000329249	-0.000404362	-0.000705839	-0.00126	-0.00202	-0.00289	-0.00384	-0.00484	-0.0059	-0.00705	-0.0083	-0.00966	-0.01115
	12.5618	-0.000222204	-0.000231947	-0.00024226	-0.00025318	-0.000264751	-0.000277018	-0.000290027	-0.000303829	-0.000318479	-0.00033403	-0.000350541	-0.00036807	-0.000386676	-0.000406417	-0.000427346	-0.000449508	-0.000472936	-0.000497646	-0.000523622	-0.000550805	-0.000579075	-0.00060822	-0.0006379	-0.000667589	-0.000696499	-0.000723476	-0.000746846	-0.000764232	-0.000772325	-0.000766672	-0.000741654	-0.000691091	-0.000610493	-0.000502819	-0.00038972	-0.000325904	-0.000400738	-0.000702363	-0.00126	-0.00201	-0.00289	-0.00384	-0.00484	-0.0059	-0.00705	-0.0083	-0.00967	-0.01116
	12.5088	-0.000222287	-0.000232033	-0.000242348	-0.000253271	-0.000264845	-0.000277114	-0.000290126	-0.000303932	-0.000318583	-0.000334137	-0.00035065	-0.000368181	-0.000386789	-0.00040653	-0.000427458	-0.000449619	-0.000473045	-0.00049775	-0.000523719	-0.000550892	-0.000579148	-0.000608273	-0.000637926	-0.00066758	-0.000696443	-0.000723355	-0.000746641	-0.000763914	-0.000771857	-0.000766004	-0.000740721	-0.000689811	-0.000608771	-0.000500559	-0.000386871	-0.000322525	-0.000397076	-0.000698849	-0.00125	-0.00201	-0.00289	-0.00384	-0.00484	-0.00591	-0.00705	-0.00831	-0.00968	-0.01117
	12.4558	-0.000222369	-0.000232117	-0.000242435	-0.000253361	-0.000264938	-0.00027721	-0.000290225	-0.000304033	-0.000318687	-0.000334243	-0.000350758	-0.000368291	-0.0003869	-0.000406642	-0.00042757	-0.000449729	-0.000473152	-0.000497852	-0.000523814	-0.000550976	-0.000579217	-0.000608323	-0.000637949	-0.000667566	-0.000696381	-0.00072323	-0.000746429	-0.000763589	-0.00077138	-0.000765325	-0.000739775	-0.000688515	-0.000607028	-0.000498275	-0.000383992	-0.000319112	-0.000393377	-0.000695298	-0.00125	-0.00201	-0.00289	-0.00384	-0.00484	-0.00591	-0.00706	-0.00831	-0.00968	-0.01117
	12.4028	-0.00022245	-0.000232202	-0.000242522	-0.000253451	-0.00026503	-0.000277305	-0.000290322	-0.000304133	-0.00031879	-0.000334348	-0.000350865	-0.000368399	-0.000387009	-0.000406752	-0.000427679	-0.000449837	-0.000473257	-0.000497952	-0.000523906	-0.000551058	-0.000579284	-0.00060837	-0.000637969	-0.000667549	-0.000696315	-0.000723098	-0.000746212	-0.000763256	-0.000770894	-0.000764635	-0.000738815	-0.000687202	-0.000605266	-0.000495967	-0.000381084	-0.000315665	-0.000389641	-0.000691709	-0.00125	-0.00201	-0.00289	-0.00384	-0.00485	-0.00591	-0.00706	-0.00831	-0.00969	-0.01118
	12.3498	-0.000222531	-0.000232285	-0.000242608	-0.00025354	-0.000265122	-0.000277399	-0.000290419	-0.000304232	-0.000318892	-0.000334452	-0.000350971	-0.000368507	-0.000387118	-0.000406861	-0.000427787	-0.000449943	-0.00047336	-0.00049805	-0.000523996	-0.000551137	-0.000579348	-0.000608413	-0.000637984	-0.000667528	-0.000696244	-0.000722962	-0.000745987	-0.000762916	-0.000770398	-0.000763934	-0.000737842	-0.000685874	-0.000603483	-0.000493634	-0.000378146	-0.000312184	-0.000385868	-0.000688082	-0.00125	-0.00201	-0.00289	-0.00384	-0.00485	-0.00591	-0.00706	-0.00832	-0.00969	-0.01119
	12.2968	-0.000222612	-0.000232368	-0.000242694	-0.000253628	-0.000265213	-0.000277493	-0.000290515	-0.000304331	-0.000318993	-0.000334555	-0.000351076	-0.000368613	-0.000387225	-0.000406968	-0.000427894	-0.000450048	-0.000473462	-0.000498146	-0.000524085	-0.000551214	-0.00057941	-0.000608454	-0.000637996	-0.000667502	-0.000696168	-0.000722819	-0.000745757	-0.000762568	-0.000769894	-0.000763223	-0.000736856	-0.000684529	-0.000601681	-0.000491277	-0.00037518	-0.000308669	-0.000382058	-0.000684418	-0.00124	-0.002	-0.00289	-0.00384	-0.00485	-0.00592	-0.00707	-0.00832	-0.0097	-0.01119
	12.2438	-0.000222691	-0.00023245	-0.000242779	-0.000253716	-0.000265303	-0.000277586	-0.000290611	-0.000304429	-0.000319093	-0.000334657	-0.00035118	-0.000368718	-0.000387331	-0.000407074	-0.000427999	-0.000450151	-0.000473561	-0.00049824	-0.00052417	-0.000551289	-0.000579469	-0.000608491	-0.000638005	-0.000667473	-0.000696088	-0.000722672	-0.00074552	-0.000762212	-0.000769382	-0.000762501	-0.000735858	-0.000683169	-0.000599859	-0.000488896	-0.000372185	-0.000305121	-0.000378212	-0.000680718	-0.00124	-0.002	-0.00289	-0.00384	-0.00485	-0.00592	-0.00707	-0.00833	-0.00971	-0.0112
	12.1908	-0.000222771	-0.000232532	-0.000242863	-0.000253803	-0.000265393	-0.000277678	-0.000290705	-0.000304526	-0.000319192	-0.000334758	-0.000351283	-0.000368823	-0.000387436	-0.000407179	-0.000428103	-0.000450253	-0.000473659	-0.000498333	-0.000524254	-0.000551361	-0.000579525	-0.000608525	-0.000638011	-0.000667439	-0.000696004	-0.000722519	-0.000745277	-0.00076185	-0.00076886	-0.000761768	-0.000734846	-0.000681792	-0.000598018	-0.000486491	-0.000369161	-0.00030154	-0.00037433	-0.000676981	-0.00124	-0.002	-0.00289	-0.00384	-0.00485	-0.00592	-0.00708	-0.00833	-0.00971	-0.01121
	12.1378	-0.00022285	-0.000232614	-0.000242947	-0.000253889	-0.000265482	-0.000277769	-0.000290799	-0.000304622	-0.00031929	-0.000334859	-0.000351385	-0.000368926	-0.00038754	-0.000407283	-0.000428206	-0.000450353	-0.000473756	-0.000498423	-0.000524336	-0.000551431	-0.000579578	-0.000608557	-0.000638013	-0.000667402	-0.000695915	-0.000722362	-0.000745029	-0.00076148	-0.00076833	-0.000761025	-0.000733822	-0.000680401	-0.000596158	-0.000484063	-0.000366109	-0.000297926	-0.000370412	-0.000673207	-0.00123	-0.002	-0.00289	-0.00384	-0.00485	-0.00592	-0.00708	-0.00834	-0.00972	-0.01122
	12.0848	-0.000222928	-0.000232695	-0.000243031	-0.000253975	-0.00026557	-0.00027786	-0.000290893	-0.000304718	-0.000319388	-0.000334958	-0.000351486	-0.000369028	-0.000387642	-0.000407385	-0.000428307	-0.000450452	-0.000473851	-0.000498512	-0.000524416	-0.000551499	-0.00057963	-0.000608586	-0.000638012	-0.000667362	-0.000695822	-0.000722199	-0.000744774	-0.000761104	-0.000767792	-0.000760272	-0.000732786	-0.000678994	-0.000594279	-0.000481612	-0.000363029	-0.00029428	-0.000366458	-0.000669399	-0.00123	-0.002	-0.00288	-0.00384	-0.00485	-0.00593	-0.00708	-0.00834	-0.00972	-0.01122
	12.0318	-0.000223006	-0.000232775	-0.000243113	-0.000254061	-0.000265658	-0.00027795	-0.000290985	-0.000304813	-0.000319485	-0.000335057	-0.000351586	-0.000369129	-0.000387744	-0.000407487	-0.000428407	-0.00045055	-0.000473944	-0.000498599	-0.000524495	-0.000551565	-0.000579678	-0.000608612	-0.000638008	-0.000667317	-0.000695724	-0.000722031	-0.000744513	-0.00076072	-0.000767245	-0.000759509	-0.000731737	-0.000677572	-0.000592381	-0.000479138	-0.000359922	-0.000290601	-0.00036247	-0.000665554	-0.00123	-0.00199	-0.00288	-0.00384	-0.00486	-0.00593	-0.00709	-0.00835	-0.00973	-0.01123
	11.9788	-0.000223084	-0.000232855	-0.000243196	-0.000254145	-0.000265745	-0.00027804	-0.000291077	-0.000304907	-0.000319581	-0.000335155	-0.000351685	-0.000369229	-0.000387845	-0.000407587	-0.000428506	-0.000450646	-0.000474036	-0.000498685	-0.000524571	-0.000551628	-0.000579725	-0.000608635	-0.000638	-0.00066727	-0.000695623	-0.000721859	-0.000744247	-0.00076033	-0.00076669	-0.000758736	-0.000730676	-0.000676135	-0.000590465	-0.000476641	-0.000356787	-0.000286891	-0.000358446	-0.000661675	-0.00122	-0.00199	-0.00288	-0.00384	-0.00486	-0.00593	-0.00709	-0.00835	-0.00974	-0.01124
	11.9258	-0.000223161	-0.000232935	-0.000243278	-0.00025423	-0.000265832	-0.000278129	-0.000291169	-0.000305	-0.000319677	-0.000335252	-0.000351784	-0.000369329	-0.000387945	-0.000407686	-0.000428604	-0.000450741	-0.000474126	-0.000498768	-0.000524645	-0.00055169	-0.000579769	-0.000608656	-0.00063799	-0.000667218	-0.000695517	-0.000721682	-0.000743976	-0.000759933	-0.000766127	-0.000757954	-0.000729603	-0.000674683	-0.00058853	-0.000474121	-0.000353624	-0.000283149	-0.000354388	-0.00065776	-0.00122	-0.00199	-0.00288	-0.00384	-0.00486	-0.00593	-0.00709	-0.00836	-0.00974	-0.01124
[truncated: 265 more rows]
[truncated: 90 more columns]

## Sheet: Fig. 2e
	Time (ps)
[truncated: 325 more rows]
[truncated: 90 more columns]

## Sheet: Fig. 2f
	Time (ps)
[truncated: 325 more rows]
[truncated: 90 more columns]

## Sheet: Fig. 2h
Photon energy	Intensity	Photon energy	Intensity
eV		eV
	t = 0.4 ps		t = 1.4 ps
[truncated: 96 more rows]

## Sheet: Fig. 2i
Time		Time		Time
ps		ps		ps
[truncated: 225 more rows]

[truncated: 5 more sheets: Fig. 2j, Fig. 3a, Fig. 3b, Fig. 3c, Fig. 3d]
